# Supplementary material for: Genetic variation in cis-regulatory domains suggests cell type-specific regulatory mechanisms in immunity
Source: Commun Biol. 2023 Mar 28;6:335. doi: 10.1038/s42003-023-04688-3 (PMC10050075; doi:10.1038/s42003-023-04688-3)
Supplement: Supplementary file 3 — Supplementary Data 1 [file 42003_2023_4688_MOESM3_ESM.txt]

V1	V2	V3	V4	V5	V6	V7	V8	V9	V10	V11	V12	V13	V14
ENSG00000166926.4	11	60102304	60102304	+	10	28494	11_internal_8470	11	60130798	0.164357	0.409444	1.6044e-06	FDR_0.05_hist_mono_CRD_gene.txt
ENSG00000166928.6	11	60146003	60146003	+	12	0	11_internal_8470	11	60130798	0.218643	0.459725	1.5176e-08	FDR_0.05_hist_mono_CRD_gene.txt
ENSG00000257052.1	11	60674261	60674261	+	15	-526974	11_internal_8470	11	60130798	0.0617107	0.253232	0.0256118	FDR_0.05_hist_mono_CRD_gene.txt
ENSG00000229183.4	11	60989688	60989688	+	16	0	11_internal_10630	11	60970045	0.262959	0.516495	1.05637e-10	FDR_0.05_hist_mono_CRD_gene.txt
ENSG00000256713.2	11	61008514	61008514	+	16	0	11_internal_10630	11	60970045	0.293604	0.559187	2.27529e-12	FDR_0.05_hist_mono_CRD_gene.txt
ENSG00000149483.6	11	61129473	61129473	+	15	532408	11_internal_8702	11	61661881	0.0778503	-0.272199	0.00463194	FDR_0.05_hist_mono_CRD_gene.txt
ENSG00000162144.4	11	61129771	61129771	-	15	-532110	11_internal_8702	11	61661881	0.0636223	-0.242893	0.0184376	FDR_0.05_hist_mono_CRD_gene.txt
ENSG00000187049.5	11	61159159	61159159	+	14	44500	11_internal_10361	11	61203659	0.0899889	-0.288967	0.00249892	FDR_0.05_hist_mono_CRD_gene.txt
ENSG00000134780.5	11	61447905	61447905	+	16	0	11_internal_10600	11	61354797	0.269864	0.503768	8.63936e-11	FDR_0.05_hist_mono_CRD_gene.txt
ENSG00000124920.9	11	61520114	61520114	+	16	61616	11_internal_12521	11	61581730	0.12213	0.351858	0.000103104	FDR_0.05_hist_mono_CRD_gene.txt
ENSG00000124915.6	11	61525127	61525127	-	16	39697	11_internal_10600	11	61354797	0.151431	0.386372	1.38607e-05	FDR_0.05_hist_mono_CRD_gene.txt
ENSG00000134824.9	11	61560452	61560452	+	16	21278	11_internal_12521	11	61581730	0.492624	0.669614	3.89814e-23	FDR_0.05_hist_mono_CRD_gene.txt
ENSG00000149485.11	11	61596790	61596790	-	17	0	11_internal_12521	11	61581730	0.211994	0.461913	1.39556e-08	FDR_0.05_hist_mono_CRD_gene.txt
ENSG00000162174.8	11	62104920	62104920	+	14	0	11_internal_11944	11	61879583	0.399229	0.646085	1.43215e-17	FDR_0.05_hist_mono_CRD_gene.txt
ENSG00000255118.1	11	62105562	62105562	-	14	0	11_internal_11944	11	61879583	0.117539	0.34239	0.000132709	FDR_0.05_hist_mono_CRD_gene.txt
ENSG00000254454.2	11	62138618	62138618	+	13	0	11_internal_11944	11	61879583	0.168698	0.405365	1.26301e-06	FDR_0.05_hist_mono_CRD_gene.txt
ENSG00000255126.1	11	62160844	62160844	-	12	21621	11_internal_11944	11	61879583	0.358679	0.605402	1.22327e-15	FDR_0.05_hist_mono_CRD_gene.txt
ENSG00000149021.2	11	62172575	62172575	+	12	0	11_internal_10917	11	62164836	0.15226	0.398031	2.20124e-06	FDR_0.05_hist_mono_CRD_gene.txt
ENSG00000255446.1	11	62194196	62194196	-	12	0	11_internal_10917	11	62164836	0.249386	0.504584	2.0556e-10	FDR_0.05_hist_mono_CRD_gene.txt
ENSG00000238861.1	11	62231107	62231107	+	11	-428504	11_internal_7806	11	61728833	0.106519	0.329455	0.000368982	FDR_0.05_hist_mono_CRD_gene.txt
ENSG00000124942.8	11	62323719	62323719	-	12	92242	11_internal_10917	11	62164836	0.0763741	0.267658	0.00598736	FDR_0.05_hist_mono_CRD_gene.txt
ENSG00000149489.4	11	62379194	62379194	+	13	0	11_internal_7910	11	62378482	0.0728296	0.270124	0.00813074	FDR_0.05_hist_mono_CRD_gene.txt
ENSG00000162231.8	11	62573774	62573774	-	12	-4728	11_internal_8716	11	62578502	0.199663	0.439149	6.72997e-08	FDR_0.05_hist_mono_CRD_gene.txt
ENSG00000133321.6	11	63304281	63304281	+	12	0	11_internal_8749	11	63298601	0.191575	0.433325	1.23383e-07	FDR_0.05_hist_mono_CRD_gene.txt
ENSG00000176485.6	11	63384355	63384355	-	12	0	11_internal_8251	11	63377057	0.685172	0.785393	2.42953e-38	FDR_0.05_hist_mono_CRD_gene.txt
ENSG00000167771.5	11	63684316	63684316	-	12	-34305	11_internal_8334	11	63718621	0.0728268	-0.274226	0.0069299	FDR_0.05_hist_mono_CRD_gene.txt
ENSG00000110583.8	11	63706431	63706431	+	12	12190	11_internal_8334	11	63718621	0.0851475	-0.294569	0.00258481	FDR_0.05_hist_mono_CRD_gene.txt
ENSG00000176340.3	11	63742079	63742079	+	12	678206	11_internal_9567	11	64420285	0.0629332	0.260562	0.0184932	FDR_0.05_hist_mono_CRD_gene.txt
ENSG00000110011.9	11	63997750	63997750	+	14	-134570	11_internal_8053	11	63840937	0.0637709	-0.261686	0.0163177	FDR_0.05_hist_mono_CRD_gene.txt
ENSG00000162302.8	11	64126620	64126620	+	16	13686	11_internal_11465	11	64140306	0.520569	0.707284	1.21841e-24	FDR_0.05_hist_mono_CRD_gene.txt
ENSG00000231680.1	11	64163303	64163303	-	16	0	11_internal_11465	11	64140306	0.544915	0.741306	2.00467e-26	FDR_0.05_hist_mono_CRD_gene.txt
ENSG00000181908.4	11	64216546	64216546	+	16	0	11_internal_11465	11	64140306	0.253031	0.512757	1.84098e-10	FDR_0.05_hist_mono_CRD_gene.txt
ENSG00000168062.5	11	64764517	64764517	-	21	0	11_internal_8392	11	64754487	0.107238	0.327387	0.000464327	FDR_0.05_hist_mono_CRD_gene.txt
ENSG00000162298.12	11	64902004	64902004	-	21	847871	11_internal_7586	11	64034548	0.07968	-0.275102	0.00604049	FDR_0.05_hist_mono_CRD_gene.txt
ENSG00000255200.1	11	64943941	64943941	-	21	-12947	11_internal_9054	11	64956888	0.0752704	0.277308	0.0102719	FDR_0.05_hist_mono_CRD_gene.txt
ENSG00000254614.1	11	64949305	64949305	-	21	-7583	11_internal_9054	11	64956888	0.195548	0.443228	1.49943e-07	FDR_0.05_hist_mono_CRD_gene.txt
ENSG00000149798.3	11	65082289	65082289	+	19	-20354	11_internal_8954	11	65046567	0.170181	0.390175	1.49168e-06	FDR_0.05_hist_mono_CRD_gene.txt
ENSG00000079134.7	18	268050	268050	-	4	-62240	18_internal_4805	18	330290	0.069095	0.25804	0.00278691	FDR_0.05_hist_mono_CRD_gene.txt
ENSG00000158270.10	18	500722	500722	-	4	0	18_internal_4805	18	330290	0.417639	0.65311	8.77796e-19	FDR_0.05_hist_mono_CRD_gene.txt
ENSG00000176890.11	18	657604	657604	+	4	0	18_internal_4262	18	652307	0.29351	0.546654	1.43361e-12	FDR_0.05_hist_mono_CRD_gene.txt
ENSG00000265490.1	18	706523	706523	+	4	0	18_internal_4262	18	652307	0.237312	0.493038	9.72242e-10	FDR_0.05_hist_mono_CRD_gene.txt
ENSG00000132199.12	18	712676	712676	-	4	0	18_internal_4262	18	652307	0.419541	0.654864	3.8385e-19	FDR_0.05_hist_mono_CRD_gene.txt
ENSG00000101574.9	18	2571508	2571508	-	6	0	18_internal_3725	18	2515302	0.0636711	0.249018	0.00873359	FDR_0.05_hist_mono_CRD_gene.txt
ENSG00000132205.6	18	2847028	2847028	+	11	313953	18_internal_5117	18	3160981	0.0577834	0.240762	0.0222955	FDR_0.05_hist_mono_CRD_gene.txt
ENSG00000101608.6	18	3247479	3247479	+	11	0	18_internal_5117	18	3160981	0.0634393	0.25845	0.0148139	FDR_0.05_hist_mono_CRD_gene.txt
ENSG00000177337.3	18	3593730	3593730	+	9	-670949	18_internal_3739	18	2913435	0.115671	-0.333374	0.00016094	FDR_0.05_hist_mono_CRD_gene.txt
ENSG00000262001.1	18	3602998	3602998	+	9	117232	18_internal_3167	18	3720230	0.0570302	0.236422	0.0219527	FDR_0.05_hist_mono_CRD_gene.txt
ENSG00000266288.1	18	5385329	5385329	-	2	-31540	18_internal_4914	18	5416869	0.250235	0.49134	9.76676e-11	FDR_0.05_hist_mono_CRD_gene.txt
ENSG00000265316.1	18	5463626	5463626	+	2	0	18_internal_4914	18	5416869	0.104216	0.301349	3.83397e-05	FDR_0.05_hist_mono_CRD_gene.txt
ENSG00000082397.11	18	5630699	5630699	-	2	86260	18_internal_4914	18	5416869	0.458511	0.675847	4.03019e-20	FDR_0.05_hist_mono_CRD_gene.txt
ENSG00000265487.1	18	5956100	5956100	+	2	18346	18_internal_3598	18	5974446	0.293214	0.562216	2.62376e-13	FDR_0.05_hist_mono_CRD_gene.txt
ENSG00000266846.1	18	6025090	6025090	+	2	0	18_internal_3598	18	5974446	0.328001	0.587975	1.89156e-14	FDR_0.05_hist_mono_CRD_gene.txt
ENSG00000264707.1	18	6256746	6256746	+	2	0	18_internal_3598	18	5974446	0.519084	0.764298	1.83061e-26	FDR_0.05_hist_mono_CRD_gene.txt
ENSG00000154655.10	18	6415236	6415236	-	2	0	18_internal_3598	18	5974446	0.694011	0.871728	1.51313e-41	FDR_0.05_hist_mono_CRD_gene.txt
ENSG00000173482.12	18	7566780	7566780	+	1	24267	18_internal_3321	18	7591047	0.113526	0.336562	2.02712e-05	FDR_0.05_hist_mono_CRD_gene.txt
ENSG00000168502.13	18	8705659	8705659	+	7	38141	18_internal_3520	18	8743800	0.0703971	0.256178	0.00615006	FDR_0.05_hist_mono_CRD_gene.txt
ENSG00000101745.10	18	9136226	9136226	+	12	0	18_internal_3309	18	9099949	0.14579	0.375793	1.81176e-05	FDR_0.05_hist_mono_CRD_gene.txt
ENSG00000128791.7	18	9334765	9334765	+	14	2135	18_internal_3416	18	9336900	0.0941114	0.314517	0.00100793	FDR_0.05_hist_mono_CRD_gene.txt
ENSG00000017797.7	18	9475007	9475007	+	14	0	18_internal_4491	18	9474314	0.305405	0.563162	9.25054e-13	FDR_0.05_hist_mono_CRD_gene.txt
ENSG00000266805.1	18	9506240	9506240	+	15	-9863	18_internal_4491	18	9474314	0.117691	0.338053	0.000169562	FDR_0.05_hist_mono_CRD_gene.txt
ENSG00000251994.1	18	9518258	9518258	-	16	-972121	18_internal_3884	18	10490379	0.0771223	-0.276792	0.00904206	FDR_0.05_hist_mono_CRD_gene.txt
ENSG00000154845.11	18	9615238	9615238	-	16	0	18_internal_3414	18	9614853	0.234877	0.484506	3.00051e-09	FDR_0.05_hist_mono_CRD_gene.txt
ENSG00000168461.7	18	9708162	9708162	+	16	0	18_internal_4392	18	9699618	0.0725536	0.276946	0.00968501	FDR_0.05_hist_mono_CRD_gene.txt
ENSG00000168454.9	18	9885763	9885763	+	16	119381	18_internal_3584	18	10005144	0.078387	0.283514	0.00639372	FDR_0.05_hist_mono_CRD_gene.txt
ENSG00000154856.7	18	10454625	10454625	+	14	-74134	18_internal_4880	18	9971000	0.211034	0.455382	1.10091e-08	FDR_0.05_hist_mono_CRD_gene.txt
ENSG00000141401.7	18	11981024	11981024	+	7	-120420	18_internal_3765	18	11854458	0.0733051	0.271635	0.00386896	FDR_0.05_hist_mono_CRD_gene.txt
ENSG00000176014.8	18	12307668	12307668	+	8	292	18_internal_3312	18	12307960	0.428737	0.618583	2.20363e-20	FDR_0.05_hist_mono_CRD_gene.txt
ENSG00000141385.5	18	12377313	12377313	-	9	58569	18_internal_3312	18	12307960	0.0661135	0.241464	0.00882167	FDR_0.05_hist_mono_CRD_gene.txt
ENSG00000141391.9	18	12407895	12407895	+	9	-89151	18_internal_3312	18	12307960	0.0638134	0.256226	0.0135324	FDR_0.05_hist_mono_CRD_gene.txt
ENSG00000267199.1	18	12438889	12438889	+	9	156442	18_internal_3479	18	12595331	0.433806	0.647879	7.89117e-20	FDR_0.05_hist_mono_CRD_gene.txt
ENSG00000267515.1	18	12450446	12450446	+	9	144885	18_internal_3479	18	12595331	0.0812293	0.264504	0.00235091	FDR_0.05_hist_mono_CRD_gene.txt
ENSG00000134278.10	18	12658133	12658133	-	13	0	18_internal_3479	18	12595331	0.479933	0.681742	1.24627e-23	FDR_0.05_hist_mono_CRD_gene.txt
ENSG00000168675.13	18	13217497	13217497	+	8	344679	18_internal_3373	18	13562176	0.0865273	0.28404	0.000985932	FDR_0.05_hist_mono_CRD_gene.txt
ENSG00000267690.1	18	13427479	13427479	-	7	0	18_internal_4611	18	13215796	0.0621644	0.252548	0.0122721	FDR_0.05_hist_mono_CRD_gene.txt
ENSG00000267136.1	18	13522887	13522887	-	7	54712	18_internal_4611	18	13215796	0.0564045	0.231373	0.0152433	FDR_0.05_hist_mono_CRD_gene.txt
ENSG00000267503.1	18	13565034	13565034	-	7	0	18_internal_4184	18	13557897	0.088517	0.284154	0.00106918	FDR_0.05_hist_mono_CRD_gene.txt
ENSG00000158201.5	18	19284766	19284766	-	3	930	18_internal_4207	18	19261643	0.168478	0.418695	6.82224e-07	FDR_0.05_hist_mono_CRD_gene.txt
ENSG00000101773.12	18	20378224	20378224	+	8	134427	18_internal_3512	18	20512651	0.492393	0.713159	1.50461e-23	FDR_0.05_hist_mono_CRD_gene.txt
ENSG00000264817.1	18	20513312	20513312	+	9	0	18_internal_3512	18	20512651	0.213193	0.470599	1.24462e-08	FDR_0.05_hist_mono_CRD_gene.txt
ENSG00000265943.1	18	20513727	20513727	-	9	0	18_internal_3512	18	20512651	0.291219	0.541599	7.36479e-12	FDR_0.05_hist_mono_CRD_gene.txt
ENSG00000242182.2	18	20584527	20584527	+	11	-28055	18_internal_3512	18	20512651	0.117119	0.343554	8.52818e-05	FDR_0.05_hist_mono_CRD_gene.txt
ENSG00000134508.8	18	20714528	20714528	+	11	-55159	18_internal_3233	18	20648003	0.103916	0.302636	0.000442773	FDR_0.05_hist_mono_CRD_gene.txt
ENSG00000168234.8	18	21572737	21572737	+	13	0	18_internal_4208	18	21546733	0.583532	0.792786	2.51883e-30	FDR_0.05_hist_mono_CRD_gene.txt
ENSG00000265204.1	18	21679284	21679284	-	12	0	18_internal_4208	18	21546733	0.28191	0.542511	1.01235e-11	FDR_0.05_hist_mono_CRD_gene.txt
ENSG00000264924.1	18	21700967	21700967	-	12	0	18_internal_4208	18	21546733	0.423626	0.648544	7.56834e-20	FDR_0.05_hist_mono_CRD_gene.txt
ENSG00000206863.1	18	21704249	21704249	-	13	0	18_internal_4208	18	21546733	0.15352	0.391572	2.90053e-06	FDR_0.05_hist_mono_CRD_gene.txt
ENSG00000154040.16	18	21718942	21718942	+	12	0	18_internal_4208	18	21546733	0.0991867	0.315022	0.000749246	FDR_0.05_hist_mono_CRD_gene.txt
ENSG00000141447.12	18	21977844	21977844	-	13	0	18_internal_3371	18	21965421	0.0731142	0.279455	0.00941178	FDR_0.05_hist_mono_CRD_gene.txt
ENSG00000198795.6	18	22932154	22932154	-	7	51663	18_internal_3552	18	22703673	0.194244	0.436313	9.55427e-08	FDR_0.05_hist_mono_CRD_gene.txt
ENSG00000134755.10	18	28682378	28682378	-	4	0	18_internal_3964	18	28621496	0.50715	0.719281	1.06247e-24	FDR_0.05_hist_mono_CRD_gene.txt
ENSG00000259985.1	18	29265618	29265618	+	5	0	18_internal_3539	18	29231912	0.0753261	0.273957	0.00205632	FDR_0.05_hist_mono_CRD_gene.txt
ENSG00000118276.7	18	29265799	29265799	-	5	0	18_internal_3539	18	29231912	0.0808388	0.281299	0.00215404	FDR_0.05_hist_mono_CRD_gene.txt
ENSG00000101695.4	18	29598335	29598335	+	5	6978	18_internal_3413	18	29605313	0.0614466	0.244698	0.00681848	FDR_0.05_hist_mono_CRD_gene.txt
ENSG00000263917.1	18	29598792	29598792	+	5	6521	18_internal_3413	18	29605313	0.0549543	0.238407	0.0138583	FDR_0.05_hist_mono_CRD_gene.txt
ENSG00000134758.9	18	29671818	29671818	+	5	-3229	18_internal_3522	18	29628107	0.117879	0.341662	4.39339e-05	FDR_0.05_hist_mono_CRD_gene.txt
ENSG00000263393.1	18	29704441	29704441	-	5	35852	18_internal_3522	18	29628107	0.0488737	0.213959	0.0257664	FDR_0.05_hist_mono_CRD_gene.txt
ENSG00000134769.17	18	32073254	32073254	+	4	0	18_internal_4458	18	30723925	0.171722	0.416878	1.19335e-07	FDR_0.05_hist_mono_CRD_gene.txt
ENSG00000268873.1	18	32347627	32347627	-	5	56633	18_internal_4458	18	30723925	0.0682054	0.255419	0.00426372	FDR_0.05_hist_mono_CRD_gene.txt
ENSG00000099804.3	19	531714	531714	+	17	11422	19_internal_9738	19	543136	0.256912	0.497294	3.33097e-10	FDR_0.05_hist_mono_CRD_gene.txt
ENSG00000172270.13	19	571297	571297	+	17	0	19_internal_9738	19	543136	0.37509	0.600434	8.61095e-16	FDR_0.05_hist_mono_CRD_gene.txt
ENSG00000267751.1	19	572215	572215	-	17	0	19_internal_9738	19	543136	0.419375	0.63196	6.99868e-19	FDR_0.05_hist_mono_CRD_gene.txt
ENSG00000267276.1	19	583498	583498	-	17	0	19_internal_9738	19	543136	0.300771	0.533692	2.92109e-12	FDR_0.05_hist_mono_CRD_gene.txt
ENSG00000070404.4	19	676392	676392	+	18	0	19_internal_7658	19	654905	0.205199	0.439657	6.62242e-08	FDR_0.05_hist_mono_CRD_gene.txt
ENSG00000197766.2	19	859453	859453	+	18	0	19_internal_7757	19	855262	0.200718	0.450135	1.352e-07	FDR_0.05_hist_mono_CRD_gene.txt
ENSG00000175221.9	19	893218	893218	-	18	0	19_internal_7757	19	855262	0.162741	0.398128	3.41817e-06	FDR_0.05_hist_mono_CRD_gene.txt
ENSG00000065268.4	19	983174	983174	+	22	519	19_internal_7471	19	983693	0.222099	0.465807	7.52815e-09	FDR_0.05_hist_mono_CRD_gene.txt
ENSG00000116032.5	19	1000418	1000418	+	22	125585	19_internal_6135	19	1126003	0.0783729	0.280872	0.00737344	FDR_0.05_hist_mono_CRD_gene.txt
ENSG00000064666.9	19	1026212	1026212	+	22	0	19_internal_7026	19	1025739	0.24353	0.49307	1.59934e-09	FDR_0.05_hist_mono_CRD_gene.txt
ENSG00000267020.1	19	1039063	1039063	-	22	0	19_internal_7026	19	1025739	0.230404	0.475434	7.5625e-09	FDR_0.05_hist_mono_CRD_gene.txt
ENSG00000064687.8	19	1040102	1040102	+	22	0	19_internal_7026	19	1025739	0.159948	0.39845	6.42775e-06	FDR_0.05_hist_mono_CRD_gene.txt
ENSG00000064932.11	19	1174282	1174282	-	22	17278	19_internal_5894	19	1128942	0.140183	0.370931	3.21272e-05	FDR_0.05_hist_mono_CRD_gene.txt
ENSG00000118046.10	19	1189406	1189406	+	22	-516647	19_internal_8421	19	666794	0.0761848	0.27299	0.0113469	FDR_0.05_hist_mono_CRD_gene.txt
ENSG00000267493.2	19	1270240	1270240	-	22	-669096	19_internal_5968	19	1939336	0.0860406	0.28418	0.00420004	FDR_0.05_hist_mono_CRD_gene.txt
ENSG00000266926.1	19	1582322	1582322	-	23	0	19_internal_5998	19	797900	0.0656225	-0.247424	0.0245741	FDR_0.05_hist_mono_CRD_gene.txt
ENSG00000079313.7	19	1848452	1848452	-	22	994643	19_internal_7820	19	820916	0.0809288	-0.273964	0.00769163	FDR_0.05_hist_mono_CRD_gene.txt
ENSG00000267232.1	19	1875015	1875015	+	21	-718011	19_internal_5894	19	1128942	0.0794136	0.278142	0.00737608	FDR_0.05_hist_mono_CRD_gene.txt
ENSG00000261526.1	19	1876168	1876168	-	21	719164	19_internal_5894	19	1128942	0.0663548	0.256169	0.0205428	FDR_0.05_hist_mono_CRD_gene.txt
ENSG00000133275.11	19	1941188	1941188	+	21	-784184	19_internal_5894	19	1128942	0.0802143	0.278458	0.00748725	FDR_0.05_hist_mono_CRD_gene.txt
ENSG00000221411.1	19	2234148	2234148	-	17	183748	19_internal_5998	19	797900	0.0837532	0.299223	0.00389767	FDR_0.05_hist_mono_CRD_gene.txt
ENSG00000267749.1	19	2643851	2643851	-	19	-13669	19_internal_8913	19	2657520	0.068498	0.257932	0.0163066	FDR_0.05_hist_mono_CRD_gene.txt
ENSG00000176533.8	19	2702707	2702707	-	19	0	19_internal_8913	19	2657520	0.247021	0.488293	2.89899e-10	FDR_0.05_hist_mono_CRD_gene.txt
ENSG00000261342.1	19	2729325	2729325	-	19	0	19_internal_8913	19	2657520	0.0756384	0.284227	0.00781502	FDR_0.05_hist_mono_CRD_gene.txt
ENSG00000267001.1	19	2740046	2740046	-	19	0	19_internal_8913	19	2657520	0.276433	0.539334	7.1797e-11	FDR_0.05_hist_mono_CRD_gene.txt
ENSG00000141873.6	19	2740150	2740150	-	19	0	19_internal_8913	19	2657520	0.298585	0.552814	6.52779e-12	FDR_0.05_hist_mono_CRD_gene.txt
ENSG00000104969.5	19	2783369	2783369	-	19	6335	19_internal_8913	19	2657520	0.143466	0.37398	2.26102e-05	FDR_0.05_hist_mono_CRD_gene.txt
ENSG00000172006.7	19	2819872	2819872	+	21	-42838	19_internal_8913	19	2657520	0.109712	0.337258	0.000678309	FDR_0.05_hist_mono_CRD_gene.txt
ENSG00000186300.7	19	2841433	2841433	+	21	0	19_internal_6591	19	2840517	0.196401	0.448607	8.63569e-08	FDR_0.05_hist_mono_CRD_gene.txt
ENSG00000267063.1	19	2858714	2858714	-	21	-28852	19_internal_8248	19	2887566	0.0788521	0.293828	0.00723006	FDR_0.05_hist_mono_CRD_gene.txt
ENSG00000171970.8	19	2900896	2900896	+	21	0	19_internal_6591	19	2840517	0.067652	0.260909	0.0224548	FDR_0.05_hist_mono_CRD_gene.txt
ENSG00000088256.4	19	3094408	3094408	+	20	0	19_internal_6740	19	3093818	0.322692	0.5382	9.82659e-14	FDR_0.05_hist_mono_CRD_gene.txt
ENSG00000267139.1	19	3119302	3119302	-	20	14541	19_internal_6740	19	3093818	0.174198	0.41446	2.34356e-06	FDR_0.05_hist_mono_CRD_gene.txt
ENSG00000267688.1	19	3122126	3122126	-	20	17365	19_internal_6740	19	3093818	0.206729	0.442855	4.27921e-08	FDR_0.05_hist_mono_CRD_gene.txt
ENSG00000060558.3	19	3136191	3136191	+	20	0	19_internal_9093	19	3132671	0.0803131	0.271652	0.00674568	FDR_0.05_hist_mono_CRD_gene.txt
ENSG00000267551.2	19	3155173	3155173	-	20	0	19_internal_9093	19	3132671	0.138164	0.361192	2.00377e-05	FDR_0.05_hist_mono_CRD_gene.txt
ENSG00000167657.7	19	3971121	3971121	-	19	18758	19_internal_7184	19	3943909	0.102055	0.313293	0.0012501	FDR_0.05_hist_mono_CRD_gene.txt
ENSG00000214456.4	19	4535236	4535236	-	16	-22719	19_internal_6414	19	4557955	0.0627951	0.238597	0.0224633	FDR_0.05_hist_mono_CRD_gene.txt
ENSG00000167680.11	19	4559820	4559820	-	16	0	19_internal_6414	19	4557955	0.084739	0.288459	0.00351582	FDR_0.05_hist_mono_CRD_gene.txt
ENSG00000185361.4	19	4639530	4639530	+	15	0	19_internal_8953	19	4580412	0.0778206	0.288199	0.00542236	FDR_0.05_hist_mono_CRD_gene.txt
ENSG00000142002.12	19	4724685	4724685	-	15	-954754	19_internal_5985	19	5679439	0.0611892	-0.250293	0.024092	FDR_0.05_hist_mono_CRD_gene.txt
ENSG00000171863.8	2	3622795	3622795	+	4	0	2_internal_20727	2	3465335	0.108482	-0.299321	0.000110263	FDR_0.05_hist_mono_CRD_gene.txt
ENSG00000225964.1	2	6980595	6980595	-	7	0	2_internal_20727	2	3465335	0.154227	0.393042	3.26559e-06	FDR_0.05_hist_mono_CRD_gene.txt
ENSG00000134321.7	2	7005937	7005937	+	7	0	2_internal_20727	2	3465335	0.303932	0.561415	6.85892e-13	FDR_0.05_hist_mono_CRD_gene.txt
ENSG00000134326.7	2	7006766	7006766	-	7	0	2_internal_20727	2	3465335	0.327537	0.586818	2.55109e-14	FDR_0.05_hist_mono_CRD_gene.txt
ENSG00000151692.10	2	7057523	7057523	+	9	-35295	2_internal_20727	2	3465335	0.190931	0.436048	6.38075e-08	FDR_0.05_hist_mono_CRD_gene.txt
ENSG00000228203.1	2	7058813	7058813	-	9	36585	2_internal_20727	2	3465335	0.163757	0.410181	1.98688e-06	FDR_0.05_hist_mono_CRD_gene.txt
ENSG00000223884.1	2	7218011	7218011	-	9	195783	2_internal_20727	2	3465335	0.0601663	0.245369	0.0159343	FDR_0.05_hist_mono_CRD_gene.txt
ENSG00000134313.10	2	8977760	8977760	-	19	14160	2_internal_15529	2	8952956	0.0670359	0.265201	0.0165718	FDR_0.05_hist_mono_CRD_gene.txt
ENSG00000238888.1	2	9119024	9119024	+	17	-318153	2_internal_18110	2	8720571	0.0725705	0.274679	0.0102449	FDR_0.05_hist_mono_CRD_gene.txt
ENSG00000143797.7	2	9143942	9143942	-	17	0	2_internal_15376	2	9114281	0.27437	0.533896	4.57882e-11	FDR_0.05_hist_mono_CRD_gene.txt
ENSG00000151693.5	2	9346894	9346894	+	15	0	2_internal_19800	2	9282678	0.380847	0.63097	5.77713e-16	FDR_0.05_hist_mono_CRD_gene.txt
ENSG00000119185.8	2	9563676	9563676	-	21	75520	2_internal_19800	2	9282678	0.140783	0.375425	2.59295e-05	FDR_0.05_hist_mono_CRD_gene.txt
ENSG00000119203.9	2	9563697	9563697	+	21	-944542	2_internal_20813	2	8561050	0.0713691	0.271491	0.0157047	FDR_0.05_hist_mono_CRD_gene.txt
ENSG00000134308.9	2	9771143	9771143	-	18	-49364	2_internal_20641	2	9820507	0.065279	0.250305	0.0223484	FDR_0.05_hist_mono_CRD_gene.txt
ENSG00000134317.13	2	10085341	10085341	+	17	0	2_internal_21101	2	9766358	0.213796	0.469068	2.26172e-08	FDR_0.05_hist_mono_CRD_gene.txt
ENSG00000260077.1	2	10180790	10180790	-	16	0	2_internal_21101	2	9766358	0.171024	0.405708	9.34927e-07	FDR_0.05_hist_mono_CRD_gene.txt
ENSG00000172059.6	2	10182976	10182976	+	16	0	2_internal_21101	2	9766358	0.300957	0.548969	8.22723e-13	FDR_0.05_hist_mono_CRD_gene.txt
ENSG00000205795.4	2	10221071	10221071	-	15	31315	2_internal_21101	2	9766358	0.142434	0.364411	7.24876e-06	FDR_0.05_hist_mono_CRD_gene.txt
ENSG00000115756.8	2	10443015	10443015	+	17	20050	2_internal_14430	2	10463065	0.124866	0.34514	0.000156958	FDR_0.05_hist_mono_CRD_gene.txt
ENSG00000143882.5	2	10861775	10861775	+	16	85560	2_internal_21197	2	10947335	0.0812425	0.287507	0.0036295	FDR_0.05_hist_mono_CRD_gene.txt
ENSG00000162976.8	2	11295324	11295324	+	19	4948	2_internal_13844	2	11300272	0.190187	0.426766	3.59853e-07	FDR_0.05_hist_mono_CRD_gene.txt
ENSG00000134318.9	2	11488456	11488456	-	16	169325	2_internal_16582	2	11272379	0.0756537	0.272531	0.00757342	FDR_0.05_hist_mono_CRD_gene.txt
ENSG00000071575.7	2	12857015	12857015	+	11	0	2_internal_19606	2	12694875	0.118504	0.355665	0.000120593	FDR_0.05_hist_mono_CRD_gene.txt
ENSG00000240857.1	2	18741946	18741946	-	1	729537	2_internal_18331	2	17938469	0.0706094	0.267022	0.000909592	FDR_0.05_hist_mono_CRD_gene.txt
ENSG00000228784.1	2	20068621	20068621	+	5	18157	2_internal_16508	2	20086778	0.0705999	0.267714	0.0038461	FDR_0.05_hist_mono_CRD_gene.txt
ENSG00000183891.5	2	20101747	20101747	-	5	537	2_internal_16508	2	20086778	0.148489	0.379023	2.21455e-06	FDR_0.05_hist_mono_CRD_gene.txt
ENSG00000143878.8	2	20646835	20646835	+	6	0	2_internal_14177	2	20622417	0.210515	0.460383	4.5714e-08	FDR_0.05_hist_mono_CRD_gene.txt
ENSG00000173960.8	2	24150155	24150155	+	7	71	2_internal_15980	2	24150226	0.450739	0.66633	9.83487e-21	FDR_0.05_hist_mono_CRD_gene.txt
ENSG00000219626.4	2	24299396	24299396	+	7	-133896	2_internal_15980	2	24150226	0.063321	-0.253653	0.0121264	FDR_0.05_hist_mono_CRD_gene.txt
ENSG00000266118.1	2	24347236	24347236	+	8	-181736	2_internal_15980	2	24150226	0.0645154	-0.247465	0.0138818	FDR_0.05_hist_mono_CRD_gene.txt
ENSG00000084676.11	2	24714783	24714783	+	10	0	2_internal_16304	2	24670388	0.082235	0.284136	0.00228286	FDR_0.05_hist_mono_CRD_gene.txt
ENSG00000138092.6	2	25016005	25016005	+	9	78825	2_internal_13455	2	25094830	0.31306	0.551439	9.38056e-14	FDR_0.05_hist_mono_CRD_gene.txt
ENSG00000138031.9	2	25142708	25142708	-	10	31998	2_internal_13455	2	25094830	0.552502	0.736713	7.29699e-28	FDR_0.05_hist_mono_CRD_gene.txt
ENSG00000084710.9	2	25264999	25264999	+	9	118375	2_internal_18328	2	25383374	0.320085	0.553664	2.70398e-13	FDR_0.05_hist_mono_CRD_gene.txt
ENSG00000261452.1	2	25380063	25380063	+	9	3311	2_internal_18328	2	25383374	0.212661	0.45199	1.89986e-08	FDR_0.05_hist_mono_CRD_gene.txt
ENSG00000115138.6	2	25391772	25391772	-	9	2497	2_internal_18328	2	25383374	0.47462	0.670373	1.70317e-22	FDR_0.05_hist_mono_CRD_gene.txt
ENSG00000224220.1	2	25643986	25643986	+	11	228160	2_internal_15169	2	25872146	0.102886	0.322481	0.000434019	FDR_0.05_hist_mono_CRD_gene.txt
ENSG00000138101.14	2	25896503	25896503	-	12	0	2_internal_15169	2	25872146	0.243658	0.486879	4.74368e-10	FDR_0.05_hist_mono_CRD_gene.txt
ENSG00000237951.1	2	26384925	26384925	+	9	-995650	2_internal_18328	2	25383374	0.0769986	0.2821	0.00551225	FDR_0.05_hist_mono_CRD_gene.txt
ENSG00000138018.13	2	26531415	26531415	+	8	168324	2_internal_19093	2	26699739	0.116312	0.337745	8.00781e-05	FDR_0.05_hist_mono_CRD_gene.txt
ENSG00000173567.10	2	26569685	26569685	-	7	-130054	2_internal_19093	2	26699739	0.0664889	0.258342	0.00823519	FDR_0.05_hist_mono_CRD_gene.txt
ENSG00000115155.12	2	26781566	26781566	-	7	54589	2_internal_19093	2	26699739	0.187987	0.441587	8.17201e-08	FDR_0.05_hist_mono_CRD_gene.txt
ENSG00000229122.1	2	27283906	27283906	+	7	-556929	2_internal_19093	2	26699739	0.0772311	0.282932	0.00360654	FDR_0.05_hist_mono_CRD_gene.txt
ENSG00000243147.3	2	27994584	27994584	+	12	36550	2_internal_19234	2	28031134	0.0816109	0.287794	0.00316635	FDR_0.05_hist_mono_CRD_gene.txt
ENSG00000163803.8	2	28680012	28680012	+	15	149358	2_internal_14912	2	28829370	0.0698524	0.254611	0.0104576	FDR_0.05_hist_mono_CRD_gene.txt
ENSG00000226833.1	2	28959071	28959071	-	14	-213984	2_internal_20388	2	29173055	0.081367	-0.295307	0.00451798	FDR_0.05_hist_mono_CRD_gene.txt
ENSG00000225377.1	20	328868	328868	-	8	-496170	20_internal_5338	20	825038	0.0697828	-0.265077	0.00755038	FDR_0.05_hist_mono_CRD_gene.txt
ENSG00000101255.6	20	361261	361261	+	8	0	20_internal_6659	20	342146	0.26031	0.489871	8.21795e-11	FDR_0.05_hist_mono_CRD_gene.txt
ENSG00000125826.15	20	388142	388142	+	8	-168484	20_internal_6441	20	206870	0.07906	0.274139	0.00185926	FDR_0.05_hist_mono_CRD_gene.txt
ENSG00000234516.1	20	629157	629157	-	13	0	20_internal_7381	20	625756	0.215757	0.443154	6.87686e-09	FDR_0.05_hist_mono_CRD_gene.txt
ENSG00000172070.5	20	656444	656444	-	13	0	20_internal_7381	20	625756	0.214511	0.443215	1.47507e-08	FDR_0.05_hist_mono_CRD_gene.txt
ENSG00000125898.7	20	814358	814358	+	14	0	20_internal_7003	20	809552	0.422645	0.619121	5.40569e-19	FDR_0.05_hist_mono_CRD_gene.txt
ENSG00000101278.6	20	820620	820620	-	14	0	20_internal_7003	20	809552	0.342904	0.563681	5.50477e-14	FDR_0.05_hist_mono_CRD_gene.txt
ENSG00000251390.2	20	825767	825767	+	14	0	20_internal_7003	20	809552	0.275317	0.494544	4.53796e-11	FDR_0.05_hist_mono_CRD_gene.txt
ENSG00000101280.6	20	896977	896977	-	18	0	20_internal_6738	20	861475	0.0993006	0.293016	0.000802522	FDR_0.05_hist_mono_CRD_gene.txt
ENSG00000088833.11	20	1448417	1448417	-	20	0	20_internal_5934	20	1412866	0.216698	0.445418	7.83878e-09	FDR_0.05_hist_mono_CRD_gene.txt
ENSG00000258950.1	20	1454487	1454487	-	20	0	20_internal_5934	20	1412866	0.232479	0.462876	1.51198e-09	FDR_0.05_hist_mono_CRD_gene.txt
ENSG00000266085.1	20	1469195	1469195	+	20	0	20_internal_5934	20	1412866	0.23188	0.494787	2.33783e-09	FDR_0.05_hist_mono_CRD_gene.txt
ENSG00000196209.7	20	1472233	1472233	-	20	0	20_internal_5934	20	1412866	0.319513	0.556257	1.70488e-13	FDR_0.05_hist_mono_CRD_gene.txt
ENSG00000125900.8	20	1539489	1539489	-	20	0	20_internal_7407	20	1489742	0.0678877	0.257794	0.0170766	FDR_0.05_hist_mono_CRD_gene.txt
ENSG00000260861.2	20	1600655	1600655	-	20	0	20_internal_7407	20	1489742	0.0694536	-0.252994	0.018796	FDR_0.05_hist_mono_CRD_gene.txt
ENSG00000101307.11	20	1600707	1600707	-	20	0	20_internal_7407	20	1489742	0.112608	-0.331306	0.00025878	FDR_0.05_hist_mono_CRD_gene.txt
ENSG00000232528.3	20	1760641	1760641	-	19	0	20_internal_7407	20	1489742	0.0646285	0.258811	0.0224928	FDR_0.05_hist_mono_CRD_gene.txt
ENSG00000230839.1	20	1798252	1798252	-	19	0	20_internal_7407	20	1489742	0.108132	0.327758	0.000497573	FDR_0.05_hist_mono_CRD_gene.txt
ENSG00000198053.7	20	1875154	1875154	+	20	-15	20_internal_7407	20	1489742	0.0922044	0.31535	0.00243967	FDR_0.05_hist_mono_CRD_gene.txt
ENSG00000226644.1	20	2187863	2187863	+	18	0	20_internal_5016	20	2187733	0.198702	0.430296	1.8558e-07	FDR_0.05_hist_mono_CRD_gene.txt
ENSG00000228293.1	20	2644998	2644998	+	17	707361	20_internal_5388	20	3352359	0.0811232	-0.2782	0.00676937	FDR_0.05_hist_mono_CRD_gene.txt
ENSG00000215305.5	20	2821349	2821349	+	17	41616	20_internal_5358	20	2862965	0.109322	0.307076	0.000371137	FDR_0.05_hist_mono_CRD_gene.txt
ENSG00000235958.1	20	3087559	3087559	+	12	-887424	20_internal_4736	20	2190650	0.0699885	-0.26628	0.0105429	FDR_0.05_hist_mono_CRD_gene.txt
ENSG00000088854.11	20	3388272	3388272	-	11	-8259	20_internal_5795	20	3396531	0.22867	0.465576	2.84429e-09	FDR_0.05_hist_mono_CRD_gene.txt
ENSG00000088812.13	20	3451687	3451687	+	11	-39542	20_internal_5795	20	3396531	0.138213	0.360271	1.89054e-05	FDR_0.05_hist_mono_CRD_gene.txt
ENSG00000088827.8	20	3687775	3687775	-	11	718578	20_internal_7367	20	2845859	0.0717471	0.272171	0.00735261	FDR_0.05_hist_mono_CRD_gene.txt
ENSG00000125817.7	20	3767337	3767337	-	13	-8389	20_internal_5304	20	3775726	0.139438	0.349785	3.4042e-05	FDR_0.05_hist_mono_CRD_gene.txt
ENSG00000101224.13	20	3767578	3767578	+	13	8148	20_internal_5304	20	3775726	0.340185	0.57985	8.82039e-15	FDR_0.05_hist_mono_CRD_gene.txt
ENSG00000125843.6	20	3801178	3801178	+	13	0	20_internal_5304	20	3775726	0.100421	0.301506	0.000629813	FDR_0.05_hist_mono_CRD_gene.txt
ENSG00000101236.11	20	3996229	3996229	-	13	0	20_internal_5005	20	3983315	0.0936524	0.302512	0.00111167	FDR_0.05_hist_mono_CRD_gene.txt
ENSG00000088826.12	20	4101627	4101627	+	14	0	20_internal_7090	20	4092534	0.287486	0.517522	5.72512e-12	FDR_0.05_hist_mono_CRD_gene.txt
ENSG00000252096.1	20	4849630	4849630	+	19	186067	20_internal_4942	20	5035697	0.0630787	0.256003	0.0254085	FDR_0.05_hist_mono_CRD_gene.txt
ENSG00000089063.10	20	5093749	5093749	-	17	43166	20_internal_5928	20	5035534	0.174092	0.409536	9.31951e-07	FDR_0.05_hist_mono_CRD_gene.txt
ENSG00000101290.9	20	5107432	5107432	+	17	12112	20_internal_5040	20	5119544	0.397408	0.643872	3.14807e-17	FDR_0.05_hist_mono_CRD_gene.txt
ENSG00000205181.4	20	5485259	5485259	-	15	-19862	20_internal_5744	20	5505121	0.20689	0.427628	2.37947e-08	FDR_0.05_hist_mono_CRD_gene.txt
ENSG00000125845.5	20	6748311	6748311	+	4	86936	20_internal_5286	20	6835247	0.0586934	0.246107	0.00884651	FDR_0.05_hist_mono_CRD_gene.txt
ENSG00000182621.12	20	8112824	8112824	+	9	11977	20_internal_7068	20	8124801	0.523493	0.734534	1.02017e-25	FDR_0.05_hist_mono_CRD_gene.txt
ENSG00000225479.1	20	8229351	8229351	+	9	0	20_internal_7068	20	8124801	0.368448	0.615718	1.10531e-16	FDR_0.05_hist_mono_CRD_gene.txt
ENSG00000221201.1	20	8589827	8589827	+	10	-88783	20_internal_7068	20	8124801	0.172813	0.41643	7.75167e-07	FDR_0.05_hist_mono_CRD_gene.txt
ENSG00000222298.1	20	8590887	8590887	-	10	89843	20_internal_7068	20	8124801	0.129843	0.375319	2.18754e-05	FDR_0.05_hist_mono_CRD_gene.txt
ENSG00000201348.1	20	8811833	8811833	+	10	-310789	20_internal_7068	20	8124801	0.172991	0.422059	1.29926e-06	FDR_0.05_hist_mono_CRD_gene.txt
ENSG00000125869.4	20	9495008	9495008	+	7	0	20_internal_6717	20	9461512	0.287703	0.544602	6.70564e-12	FDR_0.05_hist_mono_CRD_gene.txt
ENSG00000125863.12	20	10414870	10414870	-	9	-12152	20_internal_6862	20	10427022	0.0687332	0.264373	0.00701791	FDR_0.05_hist_mono_CRD_gene.txt
ENSG00000101384.6	20	10654608	10654608	-	8	0	20_internal_4884	20	10520231	0.214194	0.460997	5.18476e-09	FDR_0.05_hist_mono_CRD_gene.txt
ENSG00000224961.1	20	10733738	10733738	+	8	-77614	20_internal_4884	20	10520231	0.0971981	0.306137	0.000615995	FDR_0.05_hist_mono_CRD_gene.txt
ENSG00000234900.1	20	10745934	10745934	-	8	89810	20_internal_4884	20	10520231	0.0889942	0.302493	0.000957147	FDR_0.05_hist_mono_CRD_gene.txt
ENSG00000089048.10	20	13765532	13765532	-	2	0	20_internal_6002	20	13764677	0.186656	0.43809	2.22347e-08	FDR_0.05_hist_mono_CRD_gene.txt
ENSG00000101247.13	20	13765596	13765596	+	2	0	20_internal_6002	20	13764677	0.27456	0.54004	7.93963e-12	FDR_0.05_hist_mono_CRD_gene.txt
ENSG00000089177.13	20	16554078	16554078	-	3	0	20_internal_6923	20	16298388	0.337944	0.601084	1.92031e-14	FDR_0.05_hist_mono_CRD_gene.txt
ENSG00000125870.6	20	16710606	16710606	+	3	-17039	20_internal_6886	20	16021326	0.0580077	0.244757	0.00825284	FDR_0.05_hist_mono_CRD_gene.txt
ENSG00000125868.10	20	17550508	17550508	+	7	0	20_internal_6083	20	17498647	0.483667	0.715212	6.11472e-23	FDR_0.05_hist_mono_CRD_gene.txt
ENSG00000230495.1	20	17580452	17580452	-	6	0	20_internal_6083	20	17498647	0.121486	0.330962	5.53236e-05	FDR_0.05_hist_mono_CRD_gene.txt
ENSG00000125871.9	20	17949556	17949556	+	7	0	20_internal_7220	20	17919279	0.292321	0.549821	1.31075e-12	FDR_0.05_hist_mono_CRD_gene.txt
ENSG00000089006.11	20	17949623	17949623	-	7	0	20_internal_7220	20	17919279	0.149786	0.386558	3.66408e-06	FDR_0.05_hist_mono_CRD_gene.txt
ENSG00000125850.5	20	18039832	18039832	-	7	62400	20_internal_7220	20	17919279	0.0613257	0.244328	0.0124504	FDR_0.05_hist_mono_CRD_gene.txt
ENSG00000232136.1	20	18623981	18623981	-	11	-34599	20_internal_5475	20	18658580	0.0678234	0.257169	0.0093732	FDR_0.05_hist_mono_CRD_gene.txt
ENSG00000233993.1	20	18679353	18679353	-	13	-155534	20_internal_6357	20	18834887	0.063222	0.24608	0.0157626	FDR_0.05_hist_mono_CRD_gene.txt
ENSG00000233895.1	20	19738352	19738352	+	22	0	20_internal_6584	20	19673187	0.329072	0.578132	2.82003e-14	FDR_0.05_hist_mono_CRD_gene.txt
ENSG00000236992.1	20	19804587	19804587	-	24	42316	20_internal_6584	20	19673187	0.179285	0.428465	1.18976e-06	FDR_0.05_hist_mono_CRD_gene.txt
ENSG00000132669.8	20	19867165	19867165	+	25	-1144	20_internal_5590	20	19847292	0.0995553	0.321786	0.00121855	FDR_0.05_hist_mono_CRD_gene.txt
ENSG00000188559.8	20	20693266	20693266	-	21	0	20_internal_7137	20	20645199	0.231013	0.488779	5.44429e-09	FDR_0.05_hist_mono_CRD_gene.txt
ENSG00000088970.10	20	21106624	21106624	+	11	-19601	20_internal_4907	20	21069789	0.19746	0.441271	7.16072e-08	FDR_0.05_hist_mono_CRD_gene.txt
ENSG00000228604.3	20	21143531	21143531	-	11	56508	20_internal_4907	20	21069789	0.102862	0.324534	0.00026631	FDR_0.05_hist_mono_CRD_gene.txt
ENSG00000232712.2	20	21198927	21198927	-	11	111904	20_internal_4907	20	21069789	0.0891922	0.296157	0.00158152	FDR_0.05_hist_mono_CRD_gene.txt
ENSG00000125816.4	20	21378666	21378666	-	9	79456	20_internal_4939	20	21284417	0.0663073	0.266605	0.0118668	FDR_0.05_hist_mono_CRD_gene.txt
ENSG00000178726.6	20	23030378	23030378	-	13	0	20_internal_6153	20	23028732	0.102754	0.31919	0.000569519	FDR_0.05_hist_mono_CRD_gene.txt
ENSG00000233746.1	20	23113258	23113258	-	13	0	20_internal_6153	20	23028732	0.177229	0.420408	3.59981e-07	FDR_0.05_hist_mono_CRD_gene.txt
ENSG00000125814.13	20	23402125	23402125	-	13	49014	20_internal_5492	20	23337273	0.0629724	-0.247833	0.0213791	FDR_0.05_hist_mono_CRD_gene.txt
ENSG00000101439.4	20	23619110	23619110	-	13	0	20_internal_4806	20	23577260	0.153191	0.364958	4.33913e-06	FDR_0.05_hist_mono_CRD_gene.txt
ENSG00000225056.1	20	23637027	23637027	-	13	430022	20_internal_6153	20	23028732	0.066784	0.259684	0.0164885	FDR_0.05_hist_mono_CRD_gene.txt
ENSG00000101474.7	20	24973615	24973615	-	10	0	20_internal_5715	20	24910241	0.174524	0.415516	7.19805e-07	FDR_0.05_hist_mono_CRD_gene.txt
ENSG00000100994.7	20	25228705	25228705	+	10	0	20_internal_6640	20	25207229	0.390277	0.619286	4.08984e-17	FDR_0.05_hist_mono_CRD_gene.txt
ENSG00000100997.14	20	25371619	25371619	-	10	0	20_internal_7534	20	25289055	0.19702	0.440051	1.57589e-07	FDR_0.05_hist_mono_CRD_gene.txt
ENSG00000170191.4	20	25604811	25604811	-	9	-126341	20_internal_5119	20	25731152	0.0574309	0.243284	0.0172497	FDR_0.05_hist_mono_CRD_gene.txt
ENSG00000130684.9	20	25677477	25677477	-	9	-156475	20_internal_6803	20	25833952	0.0614088	-0.248675	0.0150065	FDR_0.05_hist_mono_CRD_gene.txt
ENSG00000231081.1	20	25991167	25991167	-	7	0	20_internal_5119	20	25731152	0.252649	0.470631	4.42383e-10	FDR_0.05_hist_mono_CRD_gene.txt
ENSG00000204556.4	20	25999468	25999468	+	7	-8019	20_internal_5119	20	25731152	0.210511	0.456975	1.20782e-08	FDR_0.05_hist_mono_CRD_gene.txt
ENSG00000149531.10	20	29611857	29611857	+	9	0	20_internal_5619	20	29518306	0.575546	0.745925	3.79706e-28	FDR_0.05_hist_mono_CRD_gene.txt
ENSG00000221319.1	20	29637162	29637162	+	11	0	20_internal_5619	20	29518306	0.299095	0.5427	7.11287e-12	FDR_0.05_hist_mono_CRD_gene.txt
ENSG00000238151.1	20	29638060	29638060	-	11	0	20_internal_5619	20	29518306	0.336311	0.582318	1.50991e-14	FDR_0.05_hist_mono_CRD_gene.txt
ENSG00000101294.12	20	30102231	30102231	+	17	0	20_internal_6643	20	30061273	0.177779	0.394363	5.44281e-07	FDR_0.05_hist_mono_CRD_gene.txt
ENSG00000101898.5	20	30135307	30135307	+	18	-3946	20_internal_6643	20	30061273	0.109895	0.339087	0.000265324	FDR_0.05_hist_mono_CRD_gene.txt
ENSG00000268457.1	20	30309001	30309001	+	19	612314	20_internal_5506	20	30921315	0.0699042	-0.251074	0.0137477	FDR_0.05_hist_mono_CRD_gene.txt
ENSG00000088325.11	20	30327074	30327074	+	19	-171837	20_internal_5771	20	30106374	0.0881401	-0.291608	0.00312953	FDR_0.05_hist_mono_CRD_gene.txt
ENSG00000101336.8	20	30639991	30639991	+	17	21845	20_internal_7006	20	30661836	0.0969935	0.288233	0.000927335	FDR_0.05_hist_mono_CRD_gene.txt
ENSG00000101337.11	20	30697309	30697309	+	15	29187	20_internal_6243	20	30726496	0.0772001	0.276532	0.00756379	FDR_0.05_hist_mono_CRD_gene.txt
ENSG00000235217.5	20	30778330	30778330	-	15	23438	20_internal_6243	20	30726496	0.0806378	0.289243	0.00360902	FDR_0.05_hist_mono_CRD_gene.txt
ENSG00000126003.6	20	30795594	30795594	-	15	40702	20_internal_6243	20	30726496	0.082671	0.294467	0.00453168	FDR_0.05_hist_mono_CRD_gene.txt
ENSG00000101346.6	20	30795683	30795683	+	15	-40791	20_internal_6243	20	30726496	0.108276	0.332898	0.000381807	FDR_0.05_hist_mono_CRD_gene.txt
ENSG00000101350.6	20	30865467	30865467	+	15	-110575	20_internal_6243	20	30726496	0.109625	0.329934	0.000283561	FDR_0.05_hist_mono_CRD_gene.txt
ENSG00000236772.1	20	31037558	31037558	+	15	0	20_internal_7161	20	31036272	0.0907487	0.309868	0.00132658	FDR_0.05_hist_mono_CRD_gene.txt
ENSG00000197183.8	20	31172876	31172876	-	13	0	20_internal_7161	20	31036272	0.323055	0.588644	3.08825e-13	FDR_0.05_hist_mono_CRD_gene.txt
ENSG00000131061.9	20	32319463	32319463	+	10	0	20_internal_6914	20	32276717	0.0734459	-0.263835	0.00522224	FDR_0.05_hist_mono_CRD_gene.txt
ENSG00000101421.3	20	32399110	32399110	+	10	0	20_internal_6914	20	32276717	0.193441	0.425833	1.11797e-07	FDR_0.05_hist_mono_CRD_gene.txt
ENSG00000131069.15	20	33459949	33459949	+	9	182132	20_internal_5059	20	33642081	0.0810316	-0.281658	0.00216161	FDR_0.05_hist_mono_CRD_gene.txt
ENSG00000131067.12	20	33460663	33460663	-	9	-181418	20_internal_5059	20	33642081	0.0915545	0.306684	0.000762832	FDR_0.05_hist_mono_CRD_gene.txt
ENSG00000202150.1	20	33618223	33618223	-	9	-856095	20_internal_5245	20	34474318	0.0603659	-0.247884	0.0149403	FDR_0.05_hist_mono_CRD_gene.txt
ENSG00000269202.1	20	33791091	33791091	-	8	91286	20_internal_5059	20	33642081	0.0948977	0.314131	0.000393044	FDR_0.05_hist_mono_CRD_gene.txt
ENSG00000261582.1	20	33867846	33867846	-	7	635159	20_internal_6504	20	33165362	0.0705122	0.248397	0.0051434	FDR_0.05_hist_mono_CRD_gene.txt
ENSG00000101019.17	20	33999944	33999944	-	6	300139	20_internal_5059	20	33642081	0.0763206	0.273273	0.00329967	FDR_0.05_hist_mono_CRD_gene.txt
ENSG00000242507.2	20	34117481	34117481	-	6	-581080	20_internal_5812	20	34698561	0.0728787	0.269525	0.00424304	FDR_0.05_hist_mono_CRD_gene.txt
ENSG00000125975.8	20	34117481	34117481	-	6	-581080	20_internal_5812	20	34698561	0.0573002	0.237914	0.0120872	FDR_0.05_hist_mono_CRD_gene.txt
ENSG00000188681.7	21	9968585	9968585	-	9	0	21_internal_2751	21	9895224	0.503528	0.710198	5.18479e-24	FDR_0.05_hist_mono_CRD_gene.txt
ENSG00000185272.9	21	15588451	15588451	+	8	3685	21_internal_3074	21	15592136	0.0723092	0.26593	0.00517381	FDR_0.05_hist_mono_CRD_gene.txt
ENSG00000155307.13	21	15955723	15955723	-	8	10793	21_internal_2375	21	15888787	0.0841195	0.27818	0.00217502	FDR_0.05_hist_mono_CRD_gene.txt
ENSG00000243440.2	21	16031142	16031142	-	8	64649	21_internal_2253	21	15939023	0.0691695	0.253663	0.00643925	FDR_0.05_hist_mono_CRD_gene.txt
ENSG00000235609.2	21	16254296	16254296	-	9	-178823	21_internal_3516	21	16433119	0.0981718	0.302539	0.000490952	FDR_0.05_hist_mono_CRD_gene.txt
ENSG00000229047.1	21	16333630	16333630	+	9	99489	21_internal_3516	21	16433119	0.201346	0.43463	3.95357e-08	FDR_0.05_hist_mono_CRD_gene.txt
ENSG00000256895.1	21	16422510	16422510	+	9	10609	21_internal_3516	21	16433119	0.0846103	0.291567	0.00228673	FDR_0.05_hist_mono_CRD_gene.txt
ENSG00000180530.5	21	16437321	16437321	-	9	0	21_internal_3516	21	16433119	0.247588	0.483076	3.41295e-10	FDR_0.05_hist_mono_CRD_gene.txt
ENSG00000154639.14	21	18884700	18884700	+	4	98636	21_internal_3399	21	18983336	0.0574491	0.230791	0.00952409	FDR_0.05_hist_mono_CRD_gene.txt
ENSG00000154640.10	21	18985265	18985265	-	4	0	21_internal_3399	21	18983336	0.282642	0.496589	7.18895e-13	FDR_0.05_hist_mono_CRD_gene.txt
ENSG00000240770.1	21	19164840	19164840	-	4	0	21_internal_3399	21	18983336	0.162904	0.398885	7.35957e-07	FDR_0.05_hist_mono_CRD_gene.txt
ENSG00000244676.1	21	19165805	19165805	+	4	0	21_internal_3399	21	18983336	0.110955	0.331589	5.08451e-05	FDR_0.05_hist_mono_CRD_gene.txt
ENSG00000154642.6	21	19191703	19191703	-	4	0	21_internal_3399	21	18983336	0.38917	0.610527	6.32322e-17	FDR_0.05_hist_mono_CRD_gene.txt
ENSG00000237484.4	21	25801054	25801054	+	4	0	21_internal_2704	21	25794943	0.152742	0.384443	1.72692e-06	FDR_0.05_hist_mono_CRD_gene.txt
ENSG00000233783.2	21	27306401	27306401	+	7	180114	21_internal_3189	21	27486515	0.0852537	0.302765	0.00154928	FDR_0.05_hist_mono_CRD_gene.txt
ENSG00000142192.15	21	27543446	27543446	-	8	0	21_internal_3189	21	27486515	0.309428	0.538696	5.82388e-13	FDR_0.05_hist_mono_CRD_gene.txt
ENSG00000154736.5	21	28338832	28338832	-	6	0	21_internal_2563	21	28315127	0.370987	0.607325	1.21016e-15	FDR_0.05_hist_mono_CRD_gene.txt
ENSG00000156261.8	21	30446118	30446118	-	7	0	21_internal_3353	21	30432429	0.0657179	0.258686	0.00690293	FDR_0.05_hist_mono_CRD_gene.txt
ENSG00000156265.11	21	30449792	30449792	+	7	0	21_internal_3353	21	30432429	0.131893	-0.36459	1.96518e-05	FDR_0.05_hist_mono_CRD_gene.txt
ENSG00000232687.1	21	30500509	30500509	-	7	0	21_internal_3353	21	30432429	0.0583896	0.240295	0.0167573	FDR_0.05_hist_mono_CRD_gene.txt
ENSG00000224649.1	21	30560116	30560116	-	6	0	21_internal_2454	21	30527747	0.0506272	0.228404	0.0245329	FDR_0.05_hist_mono_CRD_gene.txt
ENSG00000234293.1	21	30868367	30868367	+	5	-123188	21_internal_3353	21	30432429	0.0629349	0.250227	0.00497845	FDR_0.05_hist_mono_CRD_gene.txt
ENSG00000171189.12	21	31312351	31312351	-	5	567172	21_internal_3353	21	30432429	0.103363	0.318002	0.00025035	FDR_0.05_hist_mono_CRD_gene.txt
ENSG00000228941.1	21	32435487	32435487	-	6	-93464	21_internal_3394	21	32528951	0.128387	0.36341	1.54377e-05	FDR_0.05_hist_mono_CRD_gene.txt
ENSG00000156299.8	21	32932290	32932290	-	7	0	21_internal_3394	21	32528951	0.528195	0.719157	5.71957e-27	FDR_0.05_hist_mono_CRD_gene.txt
ENSG00000170262.8	21	33664124	33664124	+	10	72307	21_internal_2883	21	33736431	0.109404	0.328703	0.000143566	FDR_0.05_hist_mono_CRD_gene.txt
ENSG00000142207.5	21	33765335	33765335	-	11	0	21_internal_2883	21	33736431	0.226468	0.48258	5.02225e-09	FDR_0.05_hist_mono_CRD_gene.txt
ENSG00000256073.2	21	33765439	33765439	+	11	0	21_internal_2883	21	33736431	0.18972	0.430797	1.24227e-07	FDR_0.05_hist_mono_CRD_gene.txt
ENSG00000166979.8	21	33784314	33784314	+	12	0	21_internal_2883	21	33736431	0.138977	0.373797	1.82936e-05	FDR_0.05_hist_mono_CRD_gene.txt
ENSG00000228961.1	21	34331196	34331196	+	13	59168	21_internal_3357	21	34390364	0.127713	0.355209	4.42275e-05	FDR_0.05_hist_mono_CRD_gene.txt
ENSG00000205927.4	21	34398153	34398153	+	12	0	21_internal_3357	21	34390364	0.384067	0.617153	3.92881e-17	FDR_0.05_hist_mono_CRD_gene.txt
ENSG00000232539.1	21	34430135	34430135	+	12	0	21_internal_3357	21	34390364	0.319312	0.567027	5.88035e-14	FDR_0.05_hist_mono_CRD_gene.txt
ENSG00000184221.8	21	34442450	34442450	+	12	0	21_internal_3357	21	34390364	0.570438	0.744091	5.80371e-29	FDR_0.05_hist_mono_CRD_gene.txt
ENSG00000227757.1	21	34443410	34443410	-	12	0	21_internal_3357	21	34390364	0.243094	0.492959	2.76871e-10	FDR_0.05_hist_mono_CRD_gene.txt
ENSG00000249624.3	21	34619079	34619079	+	13	0	21_internal_2668	21	34379073	0.0578793	-0.240719	0.0248381	FDR_0.05_hist_mono_CRD_gene.txt
ENSG00000159128.10	21	34775202	34775202	+	13	1260	21_internal_2622	21	34776462	0.172686	0.428871	8.26991e-07	FDR_0.05_hist_mono_CRD_gene.txt
ENSG00000142188.12	21	34852318	34852318	-	12	50772	21_internal_2622	21	34776462	0.108998	0.335629	0.000196226	FDR_0.05_hist_mono_CRD_gene.txt
ENSG00000268265.1	21	34947645	34947645	-	16	-67444	21_internal_3393	21	35015089	0.0664534	0.251525	0.0171606	FDR_0.05_hist_mono_CRD_gene.txt
ENSG00000205726.9	21	35014706	35014706	+	16	383	21_internal_3393	21	35015089	0.42314	0.64966	9.61177e-19	FDR_0.05_hist_mono_CRD_gene.txt
ENSG00000237945.2	21	35287838	35287838	+	20	15463	21_internal_3097	21	35303301	0.194133	0.445399	2.49912e-07	FDR_0.05_hist_mono_CRD_gene.txt
ENSG00000243927.1	21	35445524	35445524	+	20	0	21_internal_3505	21	35317517	0.117085	0.351329	0.000231054	FDR_0.05_hist_mono_CRD_gene.txt
ENSG00000198743.5	21	35445870	35445870	+	20	0	21_internal_2441	21	35444950	0.194093	0.454445	1.63072e-07	FDR_0.05_hist_mono_CRD_gene.txt
ENSG00000214955.4	21	35445892	35445892	+	20	0	21_internal_2441	21	35444950	0.0940747	0.309308	0.00193555	FDR_0.05_hist_mono_CRD_gene.txt
ENSG00000224598.1	21	35508371	35508371	-	18	0	21_internal_2441	21	35444950	0.0671385	0.25145	0.0167877	FDR_0.05_hist_mono_CRD_gene.txt
ENSG00000227456.2	21	35552978	35552978	+	19	0	21_internal_2441	21	35444950	0.108412	0.315346	0.000529291	FDR_0.05_hist_mono_CRD_gene.txt
ENSG00000159228.8	21	37442239	37442239	+	9	0	21_internal_2384	21	37441325	0.246585	0.500769	3.32633e-10	FDR_0.05_hist_mono_CRD_gene.txt
ENSG00000230212.2	21	37498938	37498938	-	10	46343	21_internal_2384	21	37441325	0.0995227	0.317806	0.000734617	FDR_0.05_hist_mono_CRD_gene.txt
ENSG00000185808.8	21	38445470	38445470	-	7	0	21_internal_3217	21	38443963	0.123977	-0.375832	7.64185e-05	FDR_0.05_hist_mono_CRD_gene.txt
ENSG00000182670.9	21	38445526	38445526	+	7	0	21_internal_3217	21	38443963	0.349375	0.597441	3.37936e-15	FDR_0.05_hist_mono_CRD_gene.txt
ENSG00000228677.1	21	38566227	38566227	-	5	0	21_internal_3217	21	38443963	0.120483	0.352964	3.60361e-05	FDR_0.05_hist_mono_CRD_gene.txt
ENSG00000157551.12	21	39529128	39529128	+	15	13342	21_internal_3365	21	39542470	0.227883	0.456733	2.52915e-09	FDR_0.05_hist_mono_CRD_gene.txt
ENSG00000226012.1	21	39610123	39610123	-	14	6723	21_internal_3447	21	38885442	0.210659	0.443812	6.11366e-09	FDR_0.05_hist_mono_CRD_gene.txt
ENSG00000231123.1	21	39610586	39610586	-	14	7186	21_internal_3447	21	38885442	0.227238	0.47552	8.22194e-09	FDR_0.05_hist_mono_CRD_gene.txt
ENSG00000157554.14	21	40033704	40033704	-	17	160827	21_internal_3322	21	39755207	0.123221	0.344415	0.000157569	FDR_0.05_hist_mono_CRD_gene.txt
ENSG00000157557.7	21	40177231	40177231	+	17	272155	21_internal_3401	21	40449386	0.114696	0.327037	0.000238874	FDR_0.05_hist_mono_CRD_gene.txt
ENSG00000235888.1	21	40378079	40378079	-	16	-71307	21_internal_3401	21	40449386	0.0844023	0.289299	0.00455177	FDR_0.05_hist_mono_CRD_gene.txt
ENSG00000235701.1	21	40544032	40544032	-	16	-139537	21_internal_3260	21	40683569	0.0666749	-0.256121	0.0188918	FDR_0.05_hist_mono_CRD_gene.txt
ENSG00000183527.7	21	40555777	40555777	-	16	-127792	21_internal_3260	21	40683569	0.179865	-0.418673	1.38533e-07	FDR_0.05_hist_mono_CRD_gene.txt
ENSG00000232608.1	21	40588550	40588550	+	16	95019	21_internal_3260	21	40683569	0.0972057	0.311317	0.00102254	FDR_0.05_hist_mono_CRD_gene.txt
ENSG00000255568.1	21	40686369	40686369	-	15	0	21_internal_3260	21	40683569	0.067291	0.253221	0.0167277	FDR_0.05_hist_mono_CRD_gene.txt
ENSG00000185658.9	21	40693485	40693485	-	15	0	21_internal_3260	21	40683569	0.0723726	0.259767	0.00888385	FDR_0.05_hist_mono_CRD_gene.txt
ENSG00000205581.6	21	40721573	40721573	-	15	5550	21_internal_3260	21	40683569	0.131032	0.365044	5.74722e-05	FDR_0.05_hist_mono_CRD_gene.txt
ENSG00000182093.9	21	40752170	40752170	+	14	63958	21_internal_2558	21	40816128	0.0818915	-0.290606	0.00359234	FDR_0.05_hist_mono_CRD_gene.txt
ENSG00000157578.8	21	40817731	40817731	-	13	0	21_internal_2558	21	40816128	0.0990916	-0.316303	0.00043462	FDR_0.05_hist_mono_CRD_gene.txt
ENSG00000183486.8	21	42733870	42733870	+	9	0	21_internal_3087	21	42731761	0.207799	0.466161	8.57826e-09	FDR_0.05_hist_mono_CRD_gene.txt
ENSG00000157601.9	21	42792231	42792231	+	9	0	21_internal_3087	21	42731761	0.441799	0.65533	4.48273e-20	FDR_0.05_hist_mono_CRD_gene.txt
ENSG00000228318.1	21	42814669	42814669	-	9	13332	21_internal_3087	21	42731761	0.423287	0.642848	7.7973e-21	FDR_0.05_hist_mono_CRD_gene.txt
ENSG00000177398.13	21	43483068	43483068	+	13	0	21_internal_3043	21	43478071	0.0868452	0.294137	0.0022398	FDR_0.05_hist_mono_CRD_gene.txt
ENSG00000160179.14	21	43619799	43619799	+	13	0	21_internal_2541	21	43603841	0.372785	0.611597	3.68425e-16	FDR_0.05_hist_mono_CRD_gene.txt
ENSG00000223262.1	21	43641283	43641283	+	13	0	21_internal_2541	21	43603841	0.114334	0.347775	0.000217644	FDR_0.05_hist_mono_CRD_gene.txt
ENSG00000216197.1	21	43720455	43720455	-	13	30083	21_internal_2541	21	43603841	0.276661	0.533785	2.30814e-12	FDR_0.05_hist_mono_CRD_gene.txt
ENSG00000160191.13	21	44073746	44073746	+	15	0	21_internal_2665	21	44056692	0.373725	0.601519	1.29717e-16	FDR_0.05_hist_mono_CRD_gene.txt
ENSG00000160193.7	21	44299678	44299678	-	22	-838640	21_internal_2157	21	45138318	0.0753461	-0.27748	0.0100135	FDR_0.05_hist_mono_CRD_gene.txt
ENSG00000160199.9	21	44394620	44394620	+	20	5335	21_internal_2580	21	44399955	0.101222	0.310918	0.000790473	FDR_0.05_hist_mono_CRD_gene.txt
ENSG00000237989.1	21	44782229	44782229	-	21	0	21_internal_2729	21	44765086	0.255507	0.480063	1.62569e-10	FDR_0.05_hist_mono_CRD_gene.txt
ENSG00000142178.7	21	44847008	44847008	-	20	42799	21_internal_2729	21	44765086	0.101839	0.325735	0.00142109	FDR_0.05_hist_mono_CRD_gene.txt
ENSG00000160213.5	21	45196326	45196326	-	18	0	21_internal_3237	21	45187117	0.298723	0.553895	3.87385e-13	FDR_0.05_hist_mono_CRD_gene.txt
ENSG00000215458.4	21	45232448	45232448	-	18	28690	21_internal_3237	21	45187117	0.0646357	0.245437	0.022516	FDR_0.05_hist_mono_CRD_gene.txt
ENSG00000160216.14	21	45285067	45285067	+	19	-8874	21_internal_2545	21	45258194	0.0785819	0.28191	0.00643785	FDR_0.05_hist_mono_CRD_gene.txt
ENSG00000160221.12	21	45553487	45553487	+	19	0	21_internal_2466	21	45551982	0.102621	0.310621	0.00058662	FDR_0.05_hist_mono_CRD_gene.txt
ENSG00000225331.1	21	45579959	45579959	-	20	0	21_internal_3461	21	45283875	0.264355	0.484198	1.34606e-10	FDR_0.05_hist_mono_CRD_gene.txt
ENSG00000237604.1	21	45595372	45595372	+	20	0	21_internal_3461	21	45283875	0.107969	0.302804	0.000522401	FDR_0.05_hist_mono_CRD_gene.txt
ENSG00000160223.12	21	45660849	45660849	-	20	0	21_internal_3461	21	45283875	0.100396	0.327798	0.00163819	FDR_0.05_hist_mono_CRD_gene.txt
ENSG00000197381.11	21	46493768	46493768	+	14	0	21_internal_3339	21	46452736	0.199174	0.434628	8.64819e-08	FDR_0.05_hist_mono_CRD_gene.txt
ENSG00000268805.1	21	46515493	46515493	-	13	0	21_internal_3339	21	46452736	0.0777101	0.275883	0.00674993	FDR_0.05_hist_mono_CRD_gene.txt
ENSG00000267857.1	21	46534873	46534873	-	13	-391478	21_internal_2309	21	46926351	0.0681443	0.268066	0.011227	FDR_0.05_hist_mono_CRD_gene.txt
ENSG00000182871.10	21	46825052	46825052	+	12	70430	21_internal_2994	21	46895482	0.488512	0.71352	1.18108e-24	FDR_0.05_hist_mono_CRD_gene.txt
ENSG00000173638.14	21	46964325	46964325	-	14	22721	21_internal_2994	21	46895482	0.190116	0.462936	1.92237e-07	FDR_0.05_hist_mono_CRD_gene.txt
ENSG00000142156.10	21	47401651	47401651	+	12	0	21_internal_3084	21	47298823	0.185788	0.413984	1.24051e-07	FDR_0.05_hist_mono_CRD_gene.txt
ENSG00000160284.10	21	47604390	47604390	-	11	0	21_internal_2606	21	47573008	0.345823	0.583548	6.92913e-15	FDR_0.05_hist_mono_CRD_gene.txt
ENSG00000223901.1	21	47640183	47640183	+	10	0	21_internal_2606	21	47573008	0.06285	0.244917	0.0131701	FDR_0.05_hist_mono_CRD_gene.txt
ENSG00000160285.9	21	47648738	47648738	-	10	0	21_internal_2606	21	47573008	0.15684	0.404179	2.33483e-06	FDR_0.05_hist_mono_CRD_gene.txt
ENSG00000182362.9	21	47706251	47706251	+	10	0	21_internal_2331	21	47700865	0.286434	0.522281	1.12557e-12	FDR_0.05_hist_mono_CRD_gene.txt
ENSG00000160305.13	21	47878812	47878812	+	8	5415	21_internal_3467	21	47884227	0.168508	0.413625	7.00726e-07	FDR_0.05_hist_mono_CRD_gene.txt
ENSG00000160307.5	21	48025121	48025121	-	6	0	21_internal_3467	21	47884227	0.115443	0.332599	6.15562e-05	FDR_0.05_hist_mono_CRD_gene.txt
ENSG00000160310.12	21	48055079	48055079	+	6	0	21_internal_3467	21	47884227	0.34505	0.590951	1.36872e-14	FDR_0.05_hist_mono_CRD_gene.txt
ENSG00000230982.1	21	48073934	48073934	-	6	11678	21_internal_3467	21	47884227	0.101088	0.309159	0.000260302	FDR_0.05_hist_mono_CRD_gene.txt
ENSG00000100181.16	22	17082777	17082777	+	11	0	22_internal_4909	22	17082067	0.512393	0.73113	8.25746e-25	FDR_0.05_hist_mono_CRD_gene.txt
ENSG00000189295.8	22	17175538	17175538	-	12	0	22_internal_4909	22	17082067	0.422643	0.642667	2.8343e-20	FDR_0.05_hist_mono_CRD_gene.txt
ENSG00000172967.7	22	17302589	17302589	-	12	0	22_internal_4909	22	17082067	0.239356	0.499864	7.31098e-10	FDR_0.05_hist_mono_CRD_gene.txt
ENSG00000237438.1	22	17517460	17517460	+	13	0	22_internal_3787	22	17517143	0.310535	0.554494	1.16746e-12	FDR_0.05_hist_mono_CRD_gene.txt
ENSG00000236325.1	22	17673826	17673826	+	14	918714	22_internal_4024	22	18592540	0.0676192	0.251507	0.0141347	FDR_0.05_hist_mono_CRD_gene.txt
ENSG00000093072.11	22	17702879	17702879	-	14	-5770	22_internal_5222	22	17708649	0.11831	0.348206	6.53356e-05	FDR_0.05_hist_mono_CRD_gene.txt
ENSG00000099954.13	22	17840837	17840837	+	15	8354	22_internal_4347	22	17849191	0.217894	0.451381	1.2061e-08	FDR_0.05_hist_mono_CRD_gene.txt
ENSG00000131100.8	22	18111584	18111584	-	17	0	22_internal_5670	22	17747306	0.148651	0.386928	6.44179e-06	FDR_0.05_hist_mono_CRD_gene.txt
ENSG00000099968.13	22	18111621	18111621	+	17	0	22_internal_5670	22	17747306	0.68111	0.815063	1.56246e-38	FDR_0.05_hist_mono_CRD_gene.txt
ENSG00000251737.1	22	18124285	18124285	-	17	-768640	22_internal_4380	22	18892925	0.0644162	0.253089	0.0222636	FDR_0.05_hist_mono_CRD_gene.txt
ENSG00000015475.14	22	18257536	18257536	-	18	39209	22_internal_5670	22	17747306	0.0823415	0.277926	0.00466249	FDR_0.05_hist_mono_CRD_gene.txt
ENSG00000269220.1	22	18260088	18260088	+	18	0	22_internal_3660	22	18120100	0.0942094	0.301223	0.00190435	FDR_0.05_hist_mono_CRD_gene.txt
ENSG00000093100.13	22	18294263	18294263	-	18	-167916	22_internal_3584	22	18462179	0.143445	0.375414	2.67455e-05	FDR_0.05_hist_mono_CRD_gene.txt
ENSG00000243156.3	22	18507325	18507325	-	17	0	22_internal_3584	22	18462179	0.31829	0.560373	1.07202e-13	FDR_0.05_hist_mono_CRD_gene.txt
ENSG00000184979.9	22	18632666	18632666	+	16	0	22_internal_4024	22	18592540	0.225921	0.484569	1.44613e-08	FDR_0.05_hist_mono_CRD_gene.txt
ENSG00000183628.7	22	18893541	18893541	+	13	0	22_internal_4380	22	18892925	0.120941	0.341475	0.000111118	FDR_0.05_hist_mono_CRD_gene.txt
ENSG00000100033.11	22	18924066	18924066	-	13	0	22_internal_4380	22	18892925	0.0769253	0.274328	0.00534861	FDR_0.05_hist_mono_CRD_gene.txt
ENSG00000185608.4	22	19419425	19419425	+	11	-763457	22_internal_4024	22	18592540	0.0585584	0.241078	0.0231121	FDR_0.05_hist_mono_CRD_gene.txt
ENSG00000070010.13	22	19466738	19466738	-	11	-819548	22_internal_4785	22	20286286	0.0610008	-0.231654	0.0193262	FDR_0.05_hist_mono_CRD_gene.txt
ENSG00000236540.2	22	20058045	20058045	-	11	874115	22_internal_4927	22	19145968	0.0713349	0.266004	0.00726822	FDR_0.05_hist_mono_CRD_gene.txt
ENSG00000128185.5	22	20307603	20307603	-	10	0	22_internal_4785	22	20286286	0.23072	0.467991	1.61139e-09	FDR_0.05_hist_mono_CRD_gene.txt
ENSG00000185252.13	22	20748405	20748405	+	10	0	22_internal_4785	22	20286286	0.0685108	0.253276	0.00936683	FDR_0.05_hist_mono_CRD_gene.txt
ENSG00000099937.6	22	21128167	21128167	+	9	-22467	22_internal_3516	22	21103048	0.0578335	0.24196	0.0219329	FDR_0.05_hist_mono_CRD_gene.txt
ENSG00000099940.6	22	21213271	21213271	+	9	0	22_internal_4612	22	21051504	0.286118	0.516707	3.5528e-12	FDR_0.05_hist_mono_CRD_gene.txt
ENSG00000241973.6	22	21213705	21213705	-	9	0	22_internal_4612	22	21051504	0.0839491	0.275218	0.00161874	FDR_0.05_hist_mono_CRD_gene.txt
ENSG00000237476.1	22	21311380	21311380	+	8	0	22_internal_5248	22	21309846	0.306216	0.560548	1.69564e-13	FDR_0.05_hist_mono_CRD_gene.txt
ENSG00000183773.11	22	21319396	21319396	+	8	0	22_internal_5248	22	21309846	0.537706	0.716345	1.48315e-28	FDR_0.05_hist_mono_CRD_gene.txt
ENSG00000099949.14	22	21333751	21333751	+	8	0	22_internal_5248	22	21309846	0.368189	0.606447	7.08929e-16	FDR_0.05_hist_mono_CRD_gene.txt
ENSG00000182502.2	22	22472374	22472374	-	8	0	22_internal_5044	22	22414652	0.292029	0.508979	1.58626e-12	FDR_0.05_hist_mono_CRD_gene.txt
ENSG00000236850.3	22	22657589	22657589	+	12	0	22_internal_4385	22	22651679	0.285008	0.514636	4.43805e-12	FDR_0.05_hist_mono_CRD_gene.txt
ENSG00000211643.2	22	22673082	22673082	+	12	0	22_internal_4385	22	22651679	0.246464	0.481282	1.35612e-09	FDR_0.05_hist_mono_CRD_gene.txt
ENSG00000211644.2	22	22676828	22676828	+	12	0	22_internal_4385	22	22651679	0.217574	0.465811	8.66737e-09	FDR_0.05_hist_mono_CRD_gene.txt
ENSG00000100228.8	22	23487513	23487513	+	18	0	22_internal_4519	22	23478062	0.193482	0.44199	3.46144e-07	FDR_0.05_hist_mono_CRD_gene.txt
ENSG00000186716.15	22	23521891	23521891	+	18	0	22_internal_4519	22	23478062	0.301454	0.552023	1.2755e-12	FDR_0.05_hist_mono_CRD_gene.txt
ENSG00000230701.1	22	23605323	23605323	+	20	-11722	22_internal_3759	22	23521073	0.136931	0.379929	4.38026e-05	FDR_0.05_hist_mono_CRD_gene.txt
ENSG00000244723.3	22	23995521	23995521	-	21	-4559	22_internal_3701	22	24000080	0.178283	0.40668	5.32701e-07	FDR_0.05_hist_mono_CRD_gene.txt
ENSG00000159496.10	22	24030323	24030323	+	22	0	22_internal_3701	22	24000080	0.168215	0.409813	2.5449e-06	FDR_0.05_hist_mono_CRD_gene.txt
ENSG00000228315.5	22	24059543	24059543	-	21	17136	22_internal_3701	22	24000080	0.110026	0.334773	0.0003938	FDR_0.05_hist_mono_CRD_gene.txt
ENSG00000169314.10	22	24105208	24105208	+	21	418131	22_internal_3483	22	24523339	0.160018	0.400797	5.27915e-06	FDR_0.05_hist_mono_CRD_gene.txt
ENSG00000250479.4	22	24110630	24110630	-	21	-412709	22_internal_3483	22	24523339	0.12766	0.369203	0.000123374	FDR_0.05_hist_mono_CRD_gene.txt
ENSG00000251357.3	22	24204375	24204375	+	20	-161968	22_internal_3701	22	24000080	0.073884	0.282253	0.0102055	FDR_0.05_hist_mono_CRD_gene.txt
ENSG00000240972.1	22	24236191	24236191	+	20	-193784	22_internal_3701	22	24000080	0.0860883	0.289738	0.00284396	FDR_0.05_hist_mono_CRD_gene.txt
ENSG00000218537.1	22	24241117	24241117	-	20	198710	22_internal_3701	22	24000080	0.085249	0.289951	0.004452	FDR_0.05_hist_mono_CRD_gene.txt
ENSG00000225282.1	22	24269087	24269087	+	20	0	22_internal_3919	22	24235340	0.502406	0.732519	1.24495e-22	FDR_0.05_hist_mono_CRD_gene.txt
ENSG00000099974.7	22	24309089	24309089	+	18	0	22_internal_3919	22	24235340	0.370053	0.58313	4.92587e-16	FDR_0.05_hist_mono_CRD_gene.txt
ENSG00000099977.9	22	24322660	24322660	-	18	0	22_internal_3919	22	24235340	0.431189	0.627592	9.09461e-19	FDR_0.05_hist_mono_CRD_gene.txt
ENSG00000099991.12	22	24407642	24407642	+	18	-21952	22_internal_3919	22	24235340	0.0845376	0.283783	0.00390351	FDR_0.05_hist_mono_CRD_gene.txt
ENSG00000232545.1	22	24497652	24497652	+	18	-111962	22_internal_3919	22	24235340	0.101208	0.316689	0.000531268	FDR_0.05_hist_mono_CRD_gene.txt
ENSG00000138867.12	22	24951903	24951903	-	18	908253	22_internal_3485	22	24012533	0.0833771	0.275393	0.00368469	FDR_0.05_hist_mono_CRD_gene.txt
ENSG00000100031.14	22	24979718	24979718	+	18	15939	22_internal_3502	22	24995657	0.29369	0.53536	3.31509e-12	FDR_0.05_hist_mono_CRD_gene.txt
ENSG00000178026.8	22	24989175	24989175	-	18	-6482	22_internal_3502	22	24995657	0.107646	0.326732	0.000648208	FDR_0.05_hist_mono_CRD_gene.txt
ENSG00000230637.2	22	25723219	25723219	+	8	0	22_internal_3641	22	25678677	0.105819	0.312927	0.0002358	FDR_0.05_hist_mono_CRD_gene.txt
ENSG00000231466.2	22	25746289	25746289	-	8	0	22_internal_3641	22	25678677	0.252216	0.510212	4.63544e-10	FDR_0.05_hist_mono_CRD_gene.txt
ENSG00000100068.7	22	25801344	25801344	-	8	0	22_internal_3641	22	25678677	0.213111	0.466481	1.06368e-08	FDR_0.05_hist_mono_CRD_gene.txt
ENSG00000100058.7	22	25844072	25844072	+	7	0	22_internal_3641	22	25678677	0.194455	0.440354	2.91994e-08	FDR_0.05_hist_mono_CRD_gene.txt
ENSG00000226169.1	22	28112468	28112468	+	6	0	22_internal_5302	22	27643393	0.143196	0.371015	1.03816e-05	FDR_0.05_hist_mono_CRD_gene.txt
ENSG00000169184.5	22	28197486	28197486	-	5	0	22_internal_5302	22	27643393	0.304548	0.550471	3.70667e-13	FDR_0.05_hist_mono_CRD_gene.txt
ENSG00000100154.10	22	29075853	29075853	-	11	-213990	22_internal_5167	22	29289843	0.117752	0.328362	0.000112528	FDR_0.05_hist_mono_CRD_gene.txt
ENSG00000100219.12	22	29196585	29196585	-	12	-6344	22_internal_5150	22	29202929	0.17162	0.397007	2.87953e-07	FDR_0.05_hist_mono_CRD_gene.txt
ENSG00000226471.2	22	29196671	29196671	+	12	282749	22_internal_3357	22	29479420	0.0892232	-0.288959	0.00149402	FDR_0.05_hist_mono_CRD_gene.txt
ENSG00000183579.11	22	29279580	29279580	+	11	10263	22_internal_5167	22	29289843	0.138203	0.361817	4.53929e-05	FDR_0.05_hist_mono_CRD_gene.txt
ENSG00000183762.8	22	29469066	29469066	+	11	10190	22_internal_3511	22	29479256	0.115613	0.346239	0.000151754	FDR_0.05_hist_mono_CRD_gene.txt
ENSG00000100263.9	22	29664198	29664198	-	13	310981	22_internal_5167	22	29289843	0.074908	-0.27643	0.00725573	FDR_0.05_hist_mono_CRD_gene.txt
ENSG00000185340.11	22	29702572	29702572	+	13	0	22_internal_4033	22	29698778	0.16036	0.380767	9.01985e-07	FDR_0.05_hist_mono_CRD_gene.txt
ENSG00000100276.8	22	29711745	29711745	-	13	0	22_internal_4033	22	29698778	0.0714679	0.262529	0.00932508	FDR_0.05_hist_mono_CRD_gene.txt
ENSG00000100280.12	22	29819168	29819168	-	12	51860	22_internal_3395	22	29759350	0.241699	0.485616	9.99007e-10	FDR_0.05_hist_mono_CRD_gene.txt
ENSG00000128250.5	22	29834572	29834572	+	12	39944	22_internal_3675	22	29874516	0.14637	0.388773	5.8648e-06	FDR_0.05_hist_mono_CRD_gene.txt
ENSG00000225465.5	22	29874115	29874115	-	12	-401	22_internal_3675	22	29874516	0.244969	0.487637	3.25115e-10	FDR_0.05_hist_mono_CRD_gene.txt
ENSG00000100285.9	22	29876219	29876219	+	12	0	22_internal_3675	22	29874516	0.212778	0.459466	1.46284e-08	FDR_0.05_hist_mono_CRD_gene.txt
ENSG00000100325.10	22	30234271	30234271	-	13	521978	22_internal_4033	22	29698778	0.0737669	-0.259866	0.00525902	FDR_0.05_hist_mono_CRD_gene.txt
ENSG00000185339.4	22	31002825	31002825	+	6	-946230	22_internal_3727	22	30036321	0.053693	0.23026	0.0202099	FDR_0.05_hist_mono_CRD_gene.txt
ENSG00000198832.6	22	31516055	31516055	-	10	386111	22_internal_4913	22	31030220	0.0699006	-0.257502	0.00855398	FDR_0.05_hist_mono_CRD_gene.txt
ENSG00000199695.1	22	31618839	31618839	-	11	0	22_internal_4740	22	31555357	0.0739012	0.274255	0.00509096	FDR_0.05_hist_mono_CRD_gene.txt
ENSG00000100100.8	22	31688520	31688520	-	10	-844644	22_internal_5024	22	32533164	0.0717567	0.263148	0.00548683	FDR_0.05_hist_mono_CRD_gene.txt
ENSG00000224623.1	22	31857650	31857650	+	10	152669	22_internal_3517	22	32010319	0.0600303	-0.236889	0.0209088	FDR_0.05_hist_mono_CRD_gene.txt
ENSG00000214093.3	22	31955469	31955469	+	10	229981	22_internal_3427	22	32185450	0.0666583	-0.265187	0.00812643	FDR_0.05_hist_mono_CRD_gene.txt
ENSG00000241878.5	22	32058418	32058418	-	11	7532	22_internal_4300	22	32034243	0.139106	0.353254	2.13977e-05	FDR_0.05_hist_mono_CRD_gene.txt
ENSG00000236132.1	22	32213477	32213477	-	10	162591	22_internal_4300	22	32034243	0.0617567	0.233478	0.0129014	FDR_0.05_hist_mono_CRD_gene.txt
ENSG00000128245.10	22	32340447	32340447	+	10	0	22_internal_5309	22	32263101	0.134875	0.372635	3.0385e-05	FDR_0.05_hist_mono_CRD_gene.txt
ENSG00000128253.9	22	32600718	32600718	-	10	0	22_internal_5114	22	32595776	0.178482	0.392412	4.43942e-07	FDR_0.05_hist_mono_CRD_gene.txt
ENSG00000242082.1	22	32601102	32601102	+	10	0	22_internal_5114	22	32595776	0.14515	0.353795	8.24244e-06	FDR_0.05_hist_mono_CRD_gene.txt
ENSG00000100191.4	22	32651328	32651328	-	9	21918	22_internal_5114	22	32595776	0.145302	0.377377	8.90351e-06	FDR_0.05_hist_mono_CRD_gene.txt
ENSG00000223727.2	3	3668980	3668980	-	8	-118099	3_internal_17091	3	3787079	0.200792	0.46619	4.58539e-08	FDR_0.05_hist_mono_CRD_gene.txt
ENSG00000223036.1	3	3688140	3688140	+	8	98939	3_internal_17091	3	3787079	0.0913617	0.304589	0.00083417	FDR_0.05_hist_mono_CRD_gene.txt
ENSG00000175928.5	3	3841121	3841121	+	8	0	3_internal_17091	3	3787079	0.332262	0.581174	5.73704e-14	FDR_0.05_hist_mono_CRD_gene.txt
ENSG00000229241.1	3	4025979	4025979	-	11	0	3_internal_17091	3	3787079	0.178203	0.430399	2.33995e-07	FDR_0.05_hist_mono_CRD_gene.txt
ENSG00000170364.8	3	4344988	4344988	+	12	-317541	3_internal_17091	3	3787079	0.180796	0.425665	4.10813e-07	FDR_0.05_hist_mono_CRD_gene.txt
ENSG00000144455.9	3	4508965	4508965	-	14	-2893	3_internal_13257	3	4511858	0.116601	0.33317	0.000175822	FDR_0.05_hist_mono_CRD_gene.txt
ENSG00000231249.1	3	4534847	4534847	-	14	13653	3_internal_13257	3	4511858	0.0745039	0.265371	0.00717318	FDR_0.05_hist_mono_CRD_gene.txt
ENSG00000150995.13	3	4535032	4535032	+	14	9370	3_internal_12045	3	4544402	0.145376	0.381776	5.92916e-06	FDR_0.05_hist_mono_CRD_gene.txt
ENSG00000235978.2	3	4928977	4928977	-	13	296880	3_internal_12045	3	4544402	0.0585442	0.237395	0.0244806	FDR_0.05_hist_mono_CRD_gene.txt
ENSG00000134107.4	3	5020801	5020801	+	13	4474	3_internal_13793	3	5025275	0.265862	0.531817	8.31818e-12	FDR_0.05_hist_mono_CRD_gene.txt
ENSG00000235831.2	3	5021646	5021646	-	13	-3629	3_internal_13793	3	5025275	0.153115	0.390676	6.11797e-06	FDR_0.05_hist_mono_CRD_gene.txt
ENSG00000196277.11	3	6811688	6811688	+	4	836895	3_internal_17785	3	7648583	0.16124	0.390509	4.37687e-07	FDR_0.05_hist_mono_CRD_gene.txt
ENSG00000236202.1	3	7602020	7602020	-	3	-46563	3_internal_17785	3	7648583	0.0459716	0.215326	0.0225725	FDR_0.05_hist_mono_CRD_gene.txt
ENSG00000196220.10	3	9404737	9404737	-	9	181561	3_internal_14664	3	9214148	0.0905725	0.30234	0.00151797	FDR_0.05_hist_mono_CRD_gene.txt
ENSG00000156983.11	3	9773413	9773413	+	9	0	3_internal_17109	3	9756212	0.0872118	0.278934	0.00119291	FDR_0.05_hist_mono_CRD_gene.txt
ENSG00000214021.10	3	9849770	9849770	+	10	0	3_internal_17109	3	9756212	0.101029	0.32345	0.00074892	FDR_0.05_hist_mono_CRD_gene.txt
ENSG00000163702.14	3	9958758	9958758	+	10	0	3_internal_17109	3	9756212	0.182529	0.413036	1.46016e-07	FDR_0.05_hist_mono_CRD_gene.txt
ENSG00000163704.7	3	9994078	9994078	-	10	-23863	3_internal_16393	3	10017941	0.115564	0.330193	7.04183e-05	FDR_0.05_hist_mono_CRD_gene.txt
ENSG00000180385.4	3	10028577	10028577	+	10	0	3_internal_16393	3	10017941	0.165426	0.412783	1.66046e-06	FDR_0.05_hist_mono_CRD_gene.txt
ENSG00000125037.7	3	10052800	10052800	-	10	0	3_internal_16393	3	10017941	0.159631	0.3916	3.52103e-06	FDR_0.05_hist_mono_CRD_gene.txt
ENSG00000206567.4	3	10052893	10052893	-	10	0	3_internal_16393	3	10017941	0.170234	0.413699	1.06537e-06	FDR_0.05_hist_mono_CRD_gene.txt
ENSG00000186162.6	3	10068049	10068049	-	10	8000	3_internal_16393	3	10017941	0.0742886	0.268232	0.00509989	FDR_0.05_hist_mono_CRD_gene.txt
ENSG00000144554.6	3	10068098	10068098	+	10	-8049	3_internal_16393	3	10017941	0.218422	0.475879	7.70488e-09	FDR_0.05_hist_mono_CRD_gene.txt
ENSG00000163705.8	3	10149915	10149915	-	11	89866	3_internal_16393	3	10017941	0.0757162	0.28331	0.00456681	FDR_0.05_hist_mono_CRD_gene.txt
ENSG00000254999.2	3	10157276	10157276	+	11	-97227	3_internal_16393	3	10017941	0.182632	0.426709	2.62309e-07	FDR_0.05_hist_mono_CRD_gene.txt
ENSG00000134070.4	3	10206549	10206549	+	12	0	3_internal_17117	3	10202168	0.0642906	0.250904	0.0162151	FDR_0.05_hist_mono_CRD_gene.txt
ENSG00000157014.5	3	10289707	10289707	+	15	0	3_internal_17117	3	10202168	0.0729664	-0.276059	0.0124345	FDR_0.05_hist_mono_CRD_gene.txt
ENSG00000240288.1	3	10327472	10327472	+	15	0	3_internal_17117	3	10202168	0.107632	-0.339066	0.000401927	FDR_0.05_hist_mono_CRD_gene.txt
ENSG00000157087.12	3	10749716	10749716	-	17	420471	3_internal_17117	3	10202168	0.0783356	-0.289032	0.0064208	FDR_0.05_hist_mono_CRD_gene.txt
ENSG00000197548.7	3	11313995	11313995	+	15	0	3_internal_16474	3	11271346	0.125587	0.350233	6.48349e-05	FDR_0.05_hist_mono_CRD_gene.txt
ENSG00000132170.15	3	12328867	12328867	+	11	0	3_internal_17397	3	12227633	0.413723	0.6521	1.7363e-19	FDR_0.05_hist_mono_CRD_gene.txt
ENSG00000144711.9	3	13114617	13114617	-	10	139764	3_internal_16690	3	12944205	0.10519	0.332821	0.000310175	FDR_0.05_hist_mono_CRD_gene.txt
ENSG00000163517.10	3	13521224	13521224	+	10	0	3_internal_12300	3	13518562	0.311045	0.519394	5.76056e-13	FDR_0.05_hist_mono_CRD_gene.txt
ENSG00000224660.1	3	15295691	15295691	+	13	10822	3_internal_15372	3	15306513	0.331915	0.567437	8.18168e-15	FDR_0.05_hist_mono_CRD_gene.txt
ENSG00000238891.1	3	15358127	15358127	+	13	0	3_internal_15372	3	15306513	0.0916763	0.302131	0.00113626	FDR_0.05_hist_mono_CRD_gene.txt
ENSG00000131370.11	3	15382875	15382875	-	14	0	3_internal_15372	3	15306513	0.342609	0.569015	7.13449e-15	FDR_0.05_hist_mono_CRD_gene.txt
ENSG00000206926.1	3	15474723	15474723	-	12	625725	3_internal_13171	3	14845609	0.065998	0.254364	0.0131213	FDR_0.05_hist_mono_CRD_gene.txt
ENSG00000206561.6	3	15563258	15563258	-	13	0	3_internal_13250	3	15530977	0.350649	0.54867	8.57075e-15	FDR_0.05_hist_mono_CRD_gene.txt
ENSG00000206560.6	3	15901278	15901278	-	12	53119	3_internal_11323	3	15723579	0.153471	0.385686	4.07883e-06	FDR_0.05_hist_mono_CRD_gene.txt
ENSG00000131378.8	3	16555533	16555533	-	9	0	3_internal_15458	3	16544816	0.134498	0.359539	3.35093e-05	FDR_0.05_hist_mono_CRD_gene.txt
ENSG00000154822.11	3	16844159	16844159	+	9	34803	3_internal_16074	3	16878962	0.475219	0.70774	3.87627e-23	FDR_0.05_hist_mono_CRD_gene.txt
ENSG00000226441.1	3	17085684	17085684	-	9	7911	3_internal_16074	3	16878962	0.189596	0.458091	3.76367e-08	FDR_0.05_hist_mono_CRD_gene.txt
ENSG00000228956.3	3	18486516	18486516	+	6	134105	3_internal_12707	3	18620621	0.0527311	0.230041	0.0237004	FDR_0.05_hist_mono_CRD_gene.txt
ENSG00000182247.5	3	23244511	23244511	+	6	35169	3_internal_11123	3	23279680	0.0576396	0.241978	0.0143214	FDR_0.05_hist_mono_CRD_gene.txt
ENSG00000174748.13	3	23958036	23958036	+	6	-585675	3_internal_12277	3	23294430	0.0788444	0.280998	0.00167263	FDR_0.05_hist_mono_CRD_gene.txt
ENSG00000151090.13	3	24536773	24536773	-	3	0	3_internal_15473	3	24406616	0.0900121	0.302094	0.000457407	FDR_0.05_hist_mono_CRD_gene.txt
ENSG00000151093.3	3	25824408	25824408	+	3	0	3_internal_11014	3	25822531	0.11079	0.316158	6.07247e-05	FDR_0.05_hist_mono_CRD_gene.txt
ENSG00000163491.12	3	27410951	27410951	-	5	-109152	3_internal_17256	3	27520103	0.203719	0.438128	5.96517e-09	FDR_0.05_hist_mono_CRD_gene.txt
ENSG00000227523.1	3	27503997	27503997	+	5	16106	3_internal_17256	3	27520103	0.128644	0.350329	2.10783e-05	FDR_0.05_hist_mono_CRD_gene.txt
ENSG00000033867.12	3	27525911	27525911	-	5	0	3_internal_17256	3	27520103	0.585818	0.757414	3.15634e-30	FDR_0.05_hist_mono_CRD_gene.txt
ENSG00000213846.3	3	27674467	27674467	+	5	0	3_internal_17256	3	27520103	0.121055	0.345083	3.42674e-05	FDR_0.05_hist_mono_CRD_gene.txt
ENSG00000144644.10	3	30936257	30936257	-	11	-774867	3_internal_13512	3	31711124	0.0604442	0.239665	0.0197207	FDR_0.05_hist_mono_CRD_gene.txt
ENSG00000152642.6	3	32147181	32147181	+	10	12495	3_internal_17722	3	32159676	0.187526	0.443568	9.1052e-08	FDR_0.05_hist_mono_CRD_gene.txt
ENSG00000153551.9	3	32433163	32433163	+	9	-428337	3_internal_13512	3	31711124	0.0582166	-0.251008	0.0214653	FDR_0.05_hist_mono_CRD_gene.txt
ENSG00000144635.4	3	32612366	32612366	-	9	0	3_internal_13990	3	32591082	0.378122	0.62443	3.71813e-17	FDR_0.05_hist_mono_CRD_gene.txt
ENSG00000206557.3	3	32859510	32859510	+	9	0	3_internal_15127	3	32797005	0.378854	0.62967	2.30664e-18	FDR_0.05_hist_mono_CRD_gene.txt
ENSG00000170248.8	3	33839844	33839844	+	7	0	3_internal_13724	3	33838605	0.326231	0.585454	4.87899e-15	FDR_0.05_hist_mono_CRD_gene.txt
ENSG00000144681.6	3	36421836	36421836	+	9	12978	3_internal_16892	3	36434814	0.24146	0.50574	3.31912e-10	FDR_0.05_hist_mono_CRD_gene.txt
ENSG00000168016.9	3	36986548	36986548	-	9	24961	3_internal_12039	3	36941566	0.344033	0.588121	1.20763e-14	FDR_0.05_hist_mono_CRD_gene.txt
ENSG00000178567.5	3	37034795	37034795	-	9	-336786	3_internal_15171	3	37371581	0.0640207	0.254539	0.0115165	FDR_0.05_hist_mono_CRD_gene.txt
ENSG00000076242.10	3	37034823	37034823	+	9	0	3_internal_16220	3	36963448	0.0630729	0.243678	0.0142452	FDR_0.05_hist_mono_CRD_gene.txt
ENSG00000225558.1	3	37176149	37176149	+	9	-214562	3_internal_12039	3	36941566	0.0629096	0.246447	0.0197442	FDR_0.05_hist_mono_CRD_gene.txt
ENSG00000199594.1	3	37181818	37181818	+	9	-220231	3_internal_12039	3	36941566	0.0617675	0.249095	0.0173465	FDR_0.05_hist_mono_CRD_gene.txt
ENSG00000224080.1	3	37185449	37185449	-	9	0	3_internal_16220	3	36963448	0.138009	0.348363	1.11589e-05	FDR_0.05_hist_mono_CRD_gene.txt
ENSG00000093167.13	3	37225180	37225180	-	9	7802	3_internal_16220	3	36963448	0.47044	0.689628	7.28914e-22	FDR_0.05_hist_mono_CRD_gene.txt
ENSG00000144674.12	3	37284668	37284668	+	9	-740478	3_internal_16892	3	36434814	0.0637882	0.254025	0.0116364	FDR_0.05_hist_mono_CRD_gene.txt
ENSG00000144668.7	3	37493606	37493606	+	10	0	3_internal_15171	3	37371581	0.584848	0.785502	6.27251e-31	FDR_0.05_hist_mono_CRD_gene.txt
ENSG00000235257.3	3	37903271	37903271	-	8	153599	3_internal_15171	3	37371581	0.333001	0.599864	9.99957e-15	FDR_0.05_hist_mono_CRD_gene.txt
ENSG00000168329.9	3	39323226	39323226	-	4	0	3_internal_12374	3	39288908	0.0469668	0.215289	0.0256461	FDR_0.05_hist_mono_CRD_gene.txt
ENSG00000233096.1	3	41013069	41013069	-	2	659632	3_internal_11957	3	40270364	0.0468168	0.218087	0.0120581	FDR_0.05_hist_mono_CRD_gene.txt
ENSG00000182606.10	3	42055294	42055294	+	14	47812	3_internal_11820	3	42103106	0.0642281	0.258992	0.0176815	FDR_0.05_hist_mono_CRD_gene.txt
ENSG00000114812.8	3	42530791	42530791	+	15	0	3_internal_17210	3	42517457	0.471585	0.656251	3.43979e-23	FDR_0.05_hist_mono_CRD_gene.txt
ENSG00000232354.2	3	42574098	42574098	-	15	0	3_internal_17210	3	42517457	0.467216	0.65323	1.46235e-21	FDR_0.05_hist_mono_CRD_gene.txt
ENSG00000230084.1	3	42695880	42695880	-	16	39751	3_internal_13336	3	42630919	0.0769822	0.268863	0.00613337	FDR_0.05_hist_mono_CRD_gene.txt
ENSG00000173811.6	3	42774067	42774067	+	16	13324	3_internal_13984	3	42787391	0.100122	-0.309277	0.00117029	FDR_0.05_hist_mono_CRD_gene.txt
ENSG00000244607.1	3	42814745	42814745	-	16	5545	3_internal_13984	3	42787391	0.0909602	-0.294427	0.00187786	FDR_0.05_hist_mono_CRD_gene.txt
ENSG00000181061.9	3	42846023	42846023	-	16	0	3_internal_15399	3	42758572	0.0802806	0.287992	0.00493527	FDR_0.05_hist_mono_CRD_gene.txt
ENSG00000240747.2	3	42850938	42850938	+	16	201960	3_internal_11949	3	43052898	0.0651135	0.25738	0.0208539	FDR_0.05_hist_mono_CRD_gene.txt
ENSG00000144649.4	3	43020759	43020759	+	16	32139	3_internal_11949	3	43052898	0.120001	0.334494	0.000142523	FDR_0.05_hist_mono_CRD_gene.txt
ENSG00000160746.8	3	43733086	43733086	-	8	44026	3_internal_12575	3	43679781	0.161211	0.406918	1.01618e-06	FDR_0.05_hist_mono_CRD_gene.txt
ENSG00000185219.11	3	44519162	44519162	-	7	-532835	3_internal_11295	3	45051997	0.0785356	-0.280727	0.0019013	FDR_0.05_hist_mono_CRD_gene.txt
ENSG00000196345.7	3	44596685	44596685	+	8	0	3_internal_17161	3	44550957	0.119613	0.353369	5.63004e-05	FDR_0.05_hist_mono_CRD_gene.txt
ENSG00000144792.5	3	44619715	44619715	+	8	0	3_internal_17161	3	44550957	0.180654	0.43395	2.48373e-07	FDR_0.05_hist_mono_CRD_gene.txt
ENSG00000186448.10	3	44626380	44626380	+	8	0	3_internal_17161	3	44550957	0.419206	0.668049	3.46357e-20	FDR_0.05_hist_mono_CRD_gene.txt
ENSG00000169981.6	3	44690219	44690219	+	10	0	3_internal_17161	3	44550957	0.334406	0.589032	5.22817e-15	FDR_0.05_hist_mono_CRD_gene.txt
ENSG00000236869.1	3	44727145	44727145	-	10	0	3_internal_17161	3	44550957	0.0853649	0.297348	0.00178978	FDR_0.05_hist_mono_CRD_gene.txt
ENSG00000196653.7	3	44754135	44754135	+	10	0	3_internal_17161	3	44550957	0.477257	0.69229	8.3144e-23	FDR_0.05_hist_mono_CRD_gene.txt
ENSG00000186446.7	3	44771088	44771088	+	10	0	3_internal_17161	3	44550957	0.215013	0.466618	6.20653e-09	FDR_0.05_hist_mono_CRD_gene.txt
ENSG00000075914.8	3	45016733	45016733	+	12	35264	3_internal_11295	3	45051997	0.293708	0.554357	2.44914e-12	FDR_0.05_hist_mono_CRD_gene.txt
ENSG00000163812.9	3	45017677	45017677	-	12	-34320	3_internal_11295	3	45051997	0.0921846	0.306821	0.00117792	FDR_0.05_hist_mono_CRD_gene.txt
ENSG00000163815.5	3	45043040	45043040	+	13	8957	3_internal_11295	3	45051997	0.234982	0.508918	3.28348e-09	FDR_0.05_hist_mono_CRD_gene.txt
ENSG00000163814.3	3	45187914	45187914	-	16	0	3_internal_12962	3	45095641	0.076279	0.255234	0.00707247	FDR_0.05_hist_mono_CRD_gene.txt
ENSG00000163823.3	3	46249887	46249887	-	16	0	3_internal_11474	3	46129313	0.119232	0.352744	0.000298348	FDR_0.05_hist_mono_CRD_gene.txt
ENSG00000160791.12	3	46411633	46411633	+	15	0	3_internal_16967	3	46409191	0.073736	0.275509	0.00728611	FDR_0.05_hist_mono_CRD_gene.txt
ENSG00000223552.1	3	46448550	46448550	-	15	40694	3_internal_15471	3	46334252	0.06486	0.255999	0.0194406	FDR_0.05_hist_mono_CRD_gene.txt
ENSG00000178038.12	3	46735194	46735194	-	12	0	3_internal_13264	3	46723093	0.16462	0.385506	7.49915e-07	FDR_0.05_hist_mono_CRD_gene.txt
ENSG00000197701.7	4	53179	53179	+	6	66760	4_internal_11815	4	119939	0.186679	0.436347	5.80745e-08	FDR_0.05_hist_mono_CRD_gene.txt
ENSG00000207643.1	4	65017	65017	+	6	54922	4_internal_11815	4	119939	0.153339	0.388249	1.34175e-06	FDR_0.05_hist_mono_CRD_gene.txt
ENSG00000255436.2	4	85621	85621	+	8	34318	4_internal_11815	4	119939	0.157615	0.395721	3.52146e-06	FDR_0.05_hist_mono_CRD_gene.txt
ENSG00000250312.2	4	124386	124386	+	8	0	4_internal_11815	4	119939	0.257161	0.50913	1.17502e-10	FDR_0.05_hist_mono_CRD_gene.txt
ENSG00000256143.1	4	125423	125423	-	8	0	4_internal_11815	4	119939	0.275325	0.535323	3.17352e-11	FDR_0.05_hist_mono_CRD_gene.txt
ENSG00000211553.1	4	130242	130242	+	8	0	4_internal_11815	4	119939	0.194694	0.450379	2.27609e-08	FDR_0.05_hist_mono_CRD_gene.txt
ENSG00000250892.1	4	198798	198798	-	9	0	4_internal_11815	4	119939	0.104377	0.335026	0.000313327	FDR_0.05_hist_mono_CRD_gene.txt
ENSG00000198155.5	4	206399	206399	+	9	0	4_internal_11815	4	119939	0.138723	0.384375	8.24648e-06	FDR_0.05_hist_mono_CRD_gene.txt
ENSG00000251535.1	4	330575	330575	-	11	-744216	4_internal_9778	4	1074791	0.061068	0.221472	0.0209265	FDR_0.05_hist_mono_CRD_gene.txt
ENSG00000182903.11	4	492945	492945	-	12	-204693	4_internal_7274	4	697638	0.0624198	0.254161	0.0139947	FDR_0.05_hist_mono_CRD_gene.txt
ENSG00000185619.13	4	699537	699537	+	13	0	4_internal_7274	4	697638	0.100982	0.316148	0.000564102	FDR_0.05_hist_mono_CRD_gene.txt
ENSG00000127418.10	4	1003724	1003724	+	15	71897	4_internal_8150	4	1075621	0.0779048	0.267319	0.00592431	FDR_0.05_hist_mono_CRD_gene.txt
ENSG00000159674.7	4	1202750	1202750	-	14	23296	4_internal_9778	4	1074791	0.0962364	0.316891	0.00113935	FDR_0.05_hist_mono_CRD_gene.txt
ENSG00000174137.8	4	1686029	1686029	-	13	-67598	4_internal_9315	4	1753627	0.0642761	0.249147	0.0197551	FDR_0.05_hist_mono_CRD_gene.txt
ENSG00000168936.6	4	1723085	1723085	-	12	-30542	4_internal_9315	4	1753627	0.0708882	0.256157	0.00812975	FDR_0.05_hist_mono_CRD_gene.txt
ENSG00000249047.2	4	2235978	2235978	+	11	529366	4_internal_8998	4	2765344	0.0692073	-0.264873	0.00736117	FDR_0.05_hist_mono_CRD_gene.txt
ENSG00000249077.1	4	2326194	2326194	+	12	38939	4_internal_11414	4	2365133	0.105088	0.332864	0.000394675	FDR_0.05_hist_mono_CRD_gene.txt
ENSG00000159733.9	4	2420390	2420390	-	15	0	4_internal_11414	4	2365133	0.400077	0.605511	2.13755e-18	FDR_0.05_hist_mono_CRD_gene.txt
ENSG00000206113.2	4	2420701	2420701	+	15	871894	4_internal_7686	4	3292595	0.0812072	-0.290041	0.00389783	FDR_0.05_hist_mono_CRD_gene.txt
ENSG00000063978.11	4	2463947	2463947	+	15	354611	4_internal_8935	4	2818558	0.0843567	0.291887	0.00493669	FDR_0.05_hist_mono_CRD_gene.txt
ENSG00000087274.12	4	2845584	2845584	+	13	-71375	4_internal_8998	4	2765344	0.108333	0.325238	0.000395246	FDR_0.05_hist_mono_CRD_gene.txt
ENSG00000199335.1	4	3045828	3045828	+	12	0	4_internal_9312	4	2845991	0.269614	0.486303	1.01061e-10	FDR_0.05_hist_mono_CRD_gene.txt
ENSG00000251075.1	4	3076241	3076241	-	12	0	4_internal_9312	4	2845991	0.187059	0.419585	2.11642e-07	FDR_0.05_hist_mono_CRD_gene.txt
ENSG00000197386.6	4	3076408	3076408	+	12	0	4_internal_9312	4	2845991	0.0600879	0.246545	0.0233671	FDR_0.05_hist_mono_CRD_gene.txt
ENSG00000159788.13	4	3294755	3294755	+	14	61677	4_internal_8443	4	3356432	0.0936071	0.300033	0.00123144	FDR_0.05_hist_mono_CRD_gene.txt
ENSG00000132406.7	4	4249950	4249950	-	9	690197	4_internal_7620	4	3528786	0.0603501	-0.257082	0.0124446	FDR_0.05_hist_mono_CRD_gene.txt
ENSG00000145220.9	4	4291896	4291896	-	9	0	4_internal_9478	4	4249091	0.243866	0.505608	3.7078e-10	FDR_0.05_hist_mono_CRD_gene.txt
ENSG00000168826.11	4	4291924	4291924	+	9	0	4_internal_9478	4	4249091	0.2372	0.501746	5.35831e-10	FDR_0.05_hist_mono_CRD_gene.txt
ENSG00000170891.6	4	5021199	5021199	-	4	0	4_internal_8285	4	5019796	0.176405	0.426234	1.41772e-07	FDR_0.05_hist_mono_CRD_gene.txt
ENSG00000152953.8	4	5053169	5053169	+	4	-4730	4_internal_8285	4	5019796	0.101901	0.324495	0.000194604	FDR_0.05_hist_mono_CRD_gene.txt
ENSG00000173040.8	4	5711275	5711275	-	3	0	4_internal_7292	4	5709089	0.39291	0.646367	2.43384e-18	FDR_0.05_hist_mono_CRD_gene.txt
ENSG00000072840.8	4	5712924	5712924	+	3	0	4_internal_7292	4	5709089	0.46177	0.687934	1.60352e-23	FDR_0.05_hist_mono_CRD_gene.txt
ENSG00000072832.9	4	5894785	5894785	-	6	160605	4_internal_7292	4	5709089	0.388627	0.626248	8.8935e-18	FDR_0.05_hist_mono_CRD_gene.txt
ENSG00000163993.6	4	6694796	6694796	+	9	0	4_internal_7710	4	6683225	0.512006	0.727922	7.19463e-26	FDR_0.05_hist_mono_CRD_gene.txt
ENSG00000178988.10	4	6711607	6711607	-	9	0	4_internal_7710	4	6683225	0.250756	0.485826	1.68486e-10	FDR_0.05_hist_mono_CRD_gene.txt
ENSG00000184985.12	4	7194265	7194265	+	9	331816	4_internal_8761	4	7526081	0.234292	0.497282	1.27013e-09	FDR_0.05_hist_mono_CRD_gene.txt
ENSG00000196526.6	4	7941653	7941653	-	10	0	4_internal_9390	4	7744268	0.629882	0.770827	2.08242e-36	FDR_0.05_hist_mono_CRD_gene.txt
ENSG00000155275.14	4	8437867	8437867	+	8	0	4_internal_9304	4	8420091	0.169198	0.414769	8.63198e-07	FDR_0.05_hist_mono_CRD_gene.txt
ENSG00000251186.1	4	8456669	8456669	-	8	10479	4_internal_9304	4	8420091	0.0627562	0.247278	0.0128613	FDR_0.05_hist_mono_CRD_gene.txt
ENSG00000205959.3	4	8483997	8483997	+	8	-37807	4_internal_9304	4	8420091	0.113586	0.327756	0.000121402	FDR_0.05_hist_mono_CRD_gene.txt
ENSG00000261490.1	4	10074643	10074643	-	4	0	4_internal_8162	4	10061836	0.348678	0.593078	1.05104e-15	FDR_0.05_hist_mono_CRD_gene.txt
ENSG00000071127.12	4	10118573	10118573	-	5	0	4_internal_8162	4	10061836	0.252405	0.504408	1.23169e-10	FDR_0.05_hist_mono_CRD_gene.txt
ENSG00000248698.1	4	14113592	14113592	+	5	0	4_internal_8605	4	14009786	0.0562634	0.239404	0.0121798	FDR_0.05_hist_mono_CRD_gene.txt
ENSG00000249988.1	4	14166079	14166079	+	5	0	4_internal_8605	4	14009786	0.264482	0.510779	8.49079e-11	FDR_0.05_hist_mono_CRD_gene.txt
ENSG00000249252.1	4	15429538	15429538	-	10	-533133	4_internal_10064	4	15962671	0.0573145	-0.236697	0.0245787	FDR_0.05_hist_mono_CRD_gene.txt
ENSG00000048342.11	4	15471489	15471489	+	10	137313	4_internal_8213	4	15608802	0.0651681	0.255278	0.0112794	FDR_0.05_hist_mono_CRD_gene.txt
ENSG00000237765.2	4	15683285	15683285	+	11	-816079	4_internal_7820	4	14849319	0.0591555	0.24124	0.022292	FDR_0.05_hist_mono_CRD_gene.txt
ENSG00000263327.2	4	16228286	16228286	+	10	0	4_internal_9549	4	16193401	0.145355	0.376049	8.42265e-06	FDR_0.05_hist_mono_CRD_gene.txt
ENSG00000169762.12	4	16229033	16229033	-	10	0	4_internal_9549	4	16193401	0.0934223	0.299747	0.000996143	FDR_0.05_hist_mono_CRD_gene.txt
ENSG00000151552.7	4	17513857	17513857	-	3	0	4_internal_9941	4	17478124	0.337886	0.605721	1.76429e-15	FDR_0.05_hist_mono_CRD_gene.txt
ENSG00000002549.7	4	17578815	17578815	+	2	0	4_internal_8257	4	17577641	0.483193	0.68946	1.03731e-23	FDR_0.05_hist_mono_CRD_gene.txt
ENSG00000265011.1	4	17596959	17596959	-	2	0	4_internal_8257	4	17577641	0.130583	0.365097	3.8945e-06	FDR_0.05_hist_mono_CRD_gene.txt
ENSG00000249502.1	4	17616194	17616194	-	2	0	4_internal_8257	4	17577641	0.274219	0.521454	2.8625e-12	FDR_0.05_hist_mono_CRD_gene.txt
ENSG00000118579.6	4	17616254	17616254	+	2	0	4_internal_8257	4	17577641	0.292515	-0.545096	1.54313e-13	FDR_0.05_hist_mono_CRD_gene.txt
ENSG00000145147.14	4	20254883	20254883	+	2	-59288	4_internal_7418	4	19993493	0.211945	0.446897	2.75997e-09	FDR_0.05_hist_mono_CRD_gene.txt
ENSG00000152990.9	4	22517677	22517677	-	4	0	4_internal_7824	4	22484116	0.181319	0.422293	2.31182e-07	FDR_0.05_hist_mono_CRD_gene.txt
ENSG00000109819.4	4	23905712	23905712	-	5	0	4_internal_9693	4	22789190	0.35627	0.603317	9.43381e-17	FDR_0.05_hist_mono_CRD_gene.txt
ENSG00000109606.8	4	24586173	24586173	-	4	-573912	4_internal_10046	4	25160085	0.0567638	-0.244999	0.0104059	FDR_0.05_hist_mono_CRD_gene.txt
ENSG00000181982.12	4	24981826	24981826	-	4	48784	4_internal_8623	4	24882879	0.337845	0.592917	1.13703e-15	FDR_0.05_hist_mono_CRD_gene.txt
ENSG00000153012.7	4	25032501	25032501	-	4	99459	4_internal_8623	4	24882879	0.0581441	0.249011	0.0113747	FDR_0.05_hist_mono_CRD_gene.txt
ENSG00000168214.16	4	26165077	26165077	+	13	-73934	4_internal_11022	4	26051211	0.0611176	0.248004	0.0236917	FDR_0.05_hist_mono_CRD_gene.txt
ENSG00000109689.10	4	26859300	26859300	+	12	4000	4_internal_9768	4	26863300	0.319191	0.570514	5.80998e-13	FDR_0.05_hist_mono_CRD_gene.txt
ENSG00000240005.1	4	26862221	26862221	-	12	-1079	4_internal_9768	4	26863300	0.0624497	0.259909	0.0184384	FDR_0.05_hist_mono_CRD_gene.txt
ENSG00000248466.1	4	36067348	36067348	-	3	411793	4_internal_8423	4	35644905	0.0677382	-0.265511	0.00347953	FDR_0.05_hist_mono_CRD_gene.txt
ENSG00000251160.1	4	36075457	36075457	-	3	-114921	4_internal_10841	4	36190378	0.234043	0.491844	1.74308e-11	FDR_0.05_hist_mono_CRD_gene.txt
ENSG00000247193.2	4	36245738	36245738	+	3	0	4_internal_10841	4	36190378	0.146197	0.387776	2.7626e-06	FDR_0.05_hist_mono_CRD_gene.txt
ENSG00000047365.6	4	36246131	36246131	-	3	0	4_internal_10841	4	36190378	0.404372	0.644441	2.26997e-20	FDR_0.05_hist_mono_CRD_gene.txt
ENSG00000251438.1	4	36394032	36394032	-	4	40412	4_internal_10841	4	36190378	0.112636	0.332952	0.000102881	FDR_0.05_hist_mono_CRD_gene.txt
ENSG00000154274.10	4	37455563	37455563	+	14	193668	4_internal_11184	4	37649231	0.0637792	0.240114	0.0163294	FDR_0.05_hist_mono_CRD_gene.txt
ENSG00000248936.1	4	37590497	37590497	-	15	-58734	4_internal_11184	4	37649231	0.0628798	0.241388	0.0246995	FDR_0.05_hist_mono_CRD_gene.txt
ENSG00000181826.5	4	37687998	37687998	-	15	0	4_internal_11184	4	37649231	0.158845	0.405806	2.55965e-06	FDR_0.05_hist_mono_CRD_gene.txt
ENSG00000169299.8	4	37828255	37828255	+	17	0	4_internal_10481	4	37774552	0.240806	0.48648	2.64752e-09	FDR_0.05_hist_mono_CRD_gene.txt
ENSG00000249863.2	4	37869913	37869913	+	17	0	4_internal_10481	4	37774552	0.139717	0.381693	3.89006e-05	FDR_0.05_hist_mono_CRD_gene.txt
ENSG00000065882.10	4	37892708	37892708	+	17	84902	4_internal_10911	4	37977610	0.192963	0.454671	3.09748e-07	FDR_0.05_hist_mono_CRD_gene.txt
ENSG00000251332.1	4	37997824	37997824	-	17	0	4_internal_10911	4	37977610	0.117207	0.357243	0.000119226	FDR_0.05_hist_mono_CRD_gene.txt
ENSG00000073578.11	5	218356	218356	+	5	0	5_internal_9552	5	214848	0.059486	0.249746	0.00937686	FDR_0.05_hist_mono_CRD_gene.txt
ENSG00000249915.2	5	271736	271736	+	5	48786	5_internal_11969	5	320522	0.0875937	0.293841	0.000661682	FDR_0.05_hist_mono_CRD_gene.txt
ENSG00000063438.12	5	304291	304291	+	6	16231	5_internal_11969	5	320522	0.205119	0.45226	6.97511e-09	FDR_0.05_hist_mono_CRD_gene.txt
ENSG00000214278.4	5	404661	404661	-	8	0	5_internal_11969	5	320522	0.364398	0.589269	2.42549e-16	FDR_0.05_hist_mono_CRD_gene.txt
ENSG00000221990.2	5	443258	443258	-	8	0	5_internal_11969	5	320522	0.341274	0.584436	5.28096e-15	FDR_0.05_hist_mono_CRD_gene.txt
ENSG00000180104.10	5	443273	443273	+	8	0	5_internal_11969	5	320522	0.140485	0.361673	8.36041e-06	FDR_0.05_hist_mono_CRD_gene.txt
ENSG00000225138.2	5	478238	478238	+	10	-28655	5_internal_11969	5	320522	0.0571283	-0.234764	0.0249438	FDR_0.05_hist_mono_CRD_gene.txt
ENSG00000268885.1	5	667759	667759	+	12	806457	5_internal_8844	5	1474216	0.0643787	0.246141	0.0190706	FDR_0.05_hist_mono_CRD_gene.txt
ENSG00000028310.13	5	892939	892939	-	12	-110529	5_internal_9773	5	1003468	0.0800232	-0.286452	0.00379144	FDR_0.05_hist_mono_CRD_gene.txt
ENSG00000263834.1	5	1063089	1063089	-	12	0	5_internal_9773	5	1003468	0.140331	0.367156	1.35636e-05	FDR_0.05_hist_mono_CRD_gene.txt
ENSG00000113504.14	5	1112150	1112150	-	12	0	5_internal_9773	5	1003468	0.664732	0.783959	3.85503e-38	FDR_0.05_hist_mono_CRD_gene.txt
ENSG00000153395.5	5	1524092	1524092	-	10	15302	5_internal_8844	5	1474216	0.0574157	0.235958	0.0243107	FDR_0.05_hist_mono_CRD_gene.txt
ENSG00000185986.10	5	1594735	1594735	-	9	0	5_internal_8828	5	1385372	0.288936	0.540703	4.2327e-12	FDR_0.05_hist_mono_CRD_gene.txt
ENSG00000232615.4	5	1614951	1614951	+	9	0	5_internal_8828	5	1385372	0.246615	0.510751	2.08867e-10	FDR_0.05_hist_mono_CRD_gene.txt
ENSG00000188002.6	5	1634120	1634120	-	8	0	5_internal_8828	5	1385372	0.297716	0.544952	3.3564e-13	FDR_0.05_hist_mono_CRD_gene.txt
ENSG00000037474.10	5	6633404	6633404	-	4	-277	5_internal_8581	5	6633681	0.109252	0.331258	0.00010682	FDR_0.05_hist_mono_CRD_gene.txt
ENSG00000145545.7	5	6633456	6633456	+	4	225	5_internal_8581	5	6633681	0.185866	0.417717	1.14134e-07	FDR_0.05_hist_mono_CRD_gene.txt
ENSG00000248677.1	5	6707824	6707824	-	4	-66564	5_internal_10782	5	6774388	0.0517571	0.230157	0.0120567	FDR_0.05_hist_mono_CRD_gene.txt
ENSG00000112941.8	5	6714718	6714718	+	4	0	5_internal_12442	5	6714484	0.119835	0.3411	2.62135e-05	FDR_0.05_hist_mono_CRD_gene.txt
ENSG00000078295.11	5	7396321	7396321	+	4	0	5_internal_13077	5	7249125	0.0876348	0.289199	0.000842049	FDR_0.05_hist_mono_CRD_gene.txt
ENSG00000150756.8	5	10250009	10250009	-	8	-13578	5_internal_11629	5	10263587	0.199992	0.441945	5.4142e-08	FDR_0.05_hist_mono_CRD_gene.txt
ENSG00000112977.11	5	10761384	10761384	-	8	13401	5_internal_12698	5	10703431	0.139107	0.384797	1.60395e-05	FDR_0.05_hist_mono_CRD_gene.txt
ENSG00000145569.4	5	14581884	14581884	+	6	0	5_internal_13799	5	14462608	0.148371	0.384488	8.62135e-06	FDR_0.05_hist_mono_CRD_gene.txt
ENSG00000249485.1	5	14798509	14798509	-	6	0	5_internal_11624	5	14723756	0.0985572	0.314017	0.000257767	FDR_0.05_hist_mono_CRD_gene.txt
ENSG00000154122.8	5	14871887	14871887	-	6	0	5_internal_11624	5	14723756	0.437135	0.664685	2.01445e-20	FDR_0.05_hist_mono_CRD_gene.txt
ENSG00000173545.4	5	16465901	16465901	-	3	-41764	5_internal_12215	5	16507665	0.0983043	0.311315	0.000138262	FDR_0.05_hist_mono_CRD_gene.txt
ENSG00000246214.1	5	16616035	16616035	+	3	0	5_internal_12215	5	16507665	0.114803	0.340187	7.06943e-05	FDR_0.05_hist_mono_CRD_gene.txt
ENSG00000154153.9	5	16617167	16617167	-	3	0	5_internal_12215	5	16507665	0.661305	0.840126	2.7777e-37	FDR_0.05_hist_mono_CRD_gene.txt
ENSG00000133401.11	5	31639517	31639517	+	7	-49620	5_internal_10056	5	31566698	0.0667271	0.256964	0.00911652	FDR_0.05_hist_mono_CRD_gene.txt
ENSG00000249572.1	5	33440725	33440725	-	7	75522	5_internal_8780	5	33241625	0.0661894	-0.256819	0.00873333	FDR_0.05_hist_mono_CRD_gene.txt
ENSG00000215156.4	5	34190138	34190138	+	6	0	5_internal_10230	5	34179577	0.402867	0.611333	2.32541e-18	FDR_0.05_hist_mono_CRD_gene.txt
ENSG00000113494.12	5	35230794	35230794	-	9	0	5_internal_13577	5	35229779	0.282689	0.53095	1.14758e-11	FDR_0.05_hist_mono_CRD_gene.txt
ENSG00000079215.8	5	36606457	36606457	+	10	50653	5_internal_9164	5	36657110	0.133892	0.360672	2.61314e-05	FDR_0.05_hist_mono_CRD_gene.txt
ENSG00000250155.1	5	36725297	36725297	-	10	21083	5_internal_10676	5	36688578	0.248432	-0.486101	1.37329e-10	FDR_0.05_hist_mono_CRD_gene.txt
ENSG00000222743.1	5	37620190	37620190	-	6	932597	5_internal_11053	5	36654381	0.0549359	-0.222682	0.0178913	FDR_0.05_hist_mono_CRD_gene.txt
ENSG00000269215.1	5	39105358	39105358	+	5	129921	5_internal_9309	5	39235279	0.0741745	0.264114	0.00240793	FDR_0.05_hist_mono_CRD_gene.txt
ENSG00000082074.11	5	39274630	39274630	-	5	15087	5_internal_9309	5	39235279	0.106435	0.317283	0.0001367	FDR_0.05_hist_mono_CRD_gene.txt
ENSG00000113600.6	5	39424970	39424970	-	8	0	5_internal_13251	5	39410533	0.106569	0.329583	0.000265753	FDR_0.05_hist_mono_CRD_gene.txt
ENSG00000153071.10	5	39462402	39462402	-	8	0	5_internal_13251	5	39410533	0.185833	0.424909	1.25937e-07	FDR_0.05_hist_mono_CRD_gene.txt
ENSG00000083720.8	5	41870621	41870621	-	3	0	5_internal_9512	5	41869248	0.0605634	0.240886	0.00755663	FDR_0.05_hist_mono_CRD_gene.txt
ENSG00000177738.3	5	43067521	43067521	-	4	0	5_internal_8274	5	42988180	0.054951	0.237418	0.0127883	FDR_0.05_hist_mono_CRD_gene.txt
ENSG00000177453.3	5	43192173	43192173	+	4	-123389	5_internal_8274	5	42988180	0.0493077	-0.216932	0.018005	FDR_0.05_hist_mono_CRD_gene.txt
ENSG00000170571.6	5	49739082	49739082	-	5	0	5_internal_12181	5	49658885	0.0855025	0.290877	0.000721789	FDR_0.05_hist_mono_CRD_gene.txt
ENSG00000151883.11	5	49961733	49961733	+	5	0	5_internal_12181	5	49658885	0.573649	0.747362	1.02191e-29	FDR_0.05_hist_mono_CRD_gene.txt
ENSG00000213949.3	5	52083730	52083730	+	3	0	5_internal_9494	5	52079192	0.186846	0.426061	1.15036e-07	FDR_0.05_hist_mono_CRD_gene.txt
ENSG00000164171.5	5	52285156	52285156	+	4	17333	5_internal_9202	5	52302489	0.0523469	0.227278	0.0174281	FDR_0.05_hist_mono_CRD_gene.txt
ENSG00000164258.7	5	52856463	52856463	+	8	117817	5_internal_9093	5	52974280	0.106253	0.326727	0.000197251	FDR_0.05_hist_mono_CRD_gene.txt
ENSG00000185305.5	5	53606412	53606412	-	10	5264	5_internal_12876	5	53544377	0.0934939	0.311453	0.000615448	FDR_0.05_hist_mono_CRD_gene.txt
ENSG00000178996.8	5	53813589	53813589	+	10	126693	5_internal_8808	5	53940282	0.0806374	0.284357	0.00247379	FDR_0.05_hist_mono_CRD_gene.txt
ENSG00000113088.5	5	54320081	54320081	+	12	513902	5_internal_8970	5	54833983	0.0619242	-0.256214	0.0168842	FDR_0.05_hist_mono_CRD_gene.txt
ENSG00000250853.1	5	54826529	54826529	-	15	-7454	5_internal_8970	5	54833983	0.0865416	0.290979	0.00357186	FDR_0.05_hist_mono_CRD_gene.txt
ENSG00000164509.9	5	55147207	55147207	+	13	1165	5_internal_10155	5	55148372	0.166767	0.415448	2.98518e-06	FDR_0.05_hist_mono_CRD_gene.txt
ENSG00000262211.1	5	55231971	55231971	+	12	37033	5_internal_12793	5	55269004	0.283473	0.547978	3.26888e-11	FDR_0.05_hist_mono_CRD_gene.txt
ENSG00000134352.15	5	55290821	55290821	-	12	0	5_internal_12793	5	55269004	0.332598	0.59494	6.69408e-15	FDR_0.05_hist_mono_CRD_gene.txt
ENSG00000164512.12	5	55529186	55529186	-	11	26407	5_internal_12793	5	55269004	0.165993	0.407529	9.08679e-07	FDR_0.05_hist_mono_CRD_gene.txt
ENSG00000062194.10	5	56469775	56469775	+	9	-690252	5_internal_10584	5	55716704	0.0557174	0.226583	0.0243849	FDR_0.05_hist_mono_CRD_gene.txt
ENSG00000145632.10	5	57756087	57756087	-	4	164532	5_internal_9555	5	57507055	0.203685	0.447838	3.99995e-09	FDR_0.05_hist_mono_CRD_gene.txt
ENSG00000175857.4	5	57787262	57787262	+	4	0	5_internal_10045	5	57762378	0.0683719	0.263648	0.00355202	FDR_0.05_hist_mono_CRD_gene.txt
ENSG00000152932.6	5	57878048	57878048	+	6	0	5_internal_10045	5	57762378	0.0751734	0.267218	0.00355222	FDR_0.05_hist_mono_CRD_gene.txt
ENSG00000251306.1	5	58824687	58824687	+	8	0	5_internal_14184	5	58473391	0.402954	0.607707	2.21278e-18	FDR_0.05_hist_mono_CRD_gene.txt
ENSG00000248935.1	5	59317076	59317076	+	7	0	5_internal_14184	5	58473391	0.362245	0.587968	7.06071e-16	FDR_0.05_hist_mono_CRD_gene.txt
ENSG00000035499.8	5	59996017	59996017	-	9	176384	5_internal_14184	5	58473391	0.0719437	-0.271728	0.00619192	FDR_0.05_hist_mono_CRD_gene.txt
ENSG00000049167.9	5	60240900	60240900	-	9	-216063	5_internal_8976	5	60456963	0.123688	-0.361208	5.47412e-05	FDR_0.05_hist_mono_CRD_gene.txt
ENSG00000164182.6	5	60240956	60240956	+	9	216007	5_internal_8976	5	60456963	0.104179	-0.322968	0.000198995	FDR_0.05_hist_mono_CRD_gene.txt
ENSG00000188725.3	5	60458301	60458301	-	7	0	5_internal_8976	5	60456963	0.0660098	0.258581	0.00659185	FDR_0.05_hist_mono_CRD_gene.txt
ENSG00000086189.5	5	61699766	61699766	-	2	-26734	5_internal_10679	5	61726500	0.0727965	-0.266341	0.00113183	FDR_0.05_hist_mono_CRD_gene.txt
ENSG00000086200.11	5	61699799	61699799	+	2	26701	5_internal_10679	5	61726500	0.0670326	0.253918	0.00135409	FDR_0.05_hist_mono_CRD_gene.txt
ENSG00000241991.1	5	61858043	61858043	-	2	0	5_internal_10679	5	61726500	0.0374166	0.189269	0.025228	FDR_0.05_hist_mono_CRD_gene.txt
ENSG00000153006.9	5	64064512	64064512	-	2	-900109	5_internal_8737	5	64964621	0.0504388	0.227118	0.00952921	FDR_0.05_hist_mono_CRD_gene.txt
ENSG00000049192.10	5	64777747	64777747	-	4	-186874	5_internal_8737	5	64964621	0.118689	0.335557	4.15624e-05	FDR_0.05_hist_mono_CRD_gene.txt
ENSG00000123219.7	5	64858998	64858998	-	4	-105623	5_internal_8737	5	64964621	0.173252	0.424945	9.70161e-08	FDR_0.05_hist_mono_CRD_gene.txt
ENSG00000113595.10	5	64921802	64921802	-	4	-42819	5_internal_8737	5	64964621	0.0552757	0.230278	0.0163988	FDR_0.05_hist_mono_CRD_gene.txt
ENSG00000123213.17	5	65018023	65018023	+	4	-44793	5_internal_8737	5	64964621	0.119829	-0.332993	1.97078e-05	FDR_0.05_hist_mono_CRD_gene.txt
ENSG00000197860.5	5	65018862	65018862	-	4	45632	5_internal_8737	5	64964621	0.0814375	-0.281253	0.00161452	FDR_0.05_hist_mono_CRD_gene.txt
ENSG00000069020.13	5	65892176	65892176	+	8	567847	5_internal_10900	5	66460023	0.15072	0.390337	2.89739e-06	FDR_0.05_hist_mono_CRD_gene.txt
ENSG00000134061.4	5	66492627	66492627	-	7	0	5_internal_10900	5	66460023	0.141218	0.375913	1.18203e-05	FDR_0.05_hist_mono_CRD_gene.txt
ENSG00000145675.10	5	67511548	67511548	+	8	-147522	5_internal_11218	5	67191981	0.2494	0.503013	4.14954e-10	FDR_0.05_hist_mono_CRD_gene.txt
ENSG00000248884.1	5	67730308	67730308	-	7	0	5_internal_8133	5	67625023	0.0782661	0.266419	0.00324125	FDR_0.05_hist_mono_CRD_gene.txt
ENSG00000112679.9	6	292097	292097	+	5	0	6_internal_11794	6	250402	0.513019	0.697339	3.40073e-25	FDR_0.05_hist_mono_CRD_gene.txt
ENSG00000219712.1	6	670307	670307	-	8	0	6_internal_16094	6	473492	0.0555153	0.242898	0.024419	FDR_0.05_hist_mono_CRD_gene.txt
ENSG00000112685.8	6	693117	693117	-	8	0	6_internal_16094	6	473492	0.131945	0.364313	1.24048e-05	FDR_0.05_hist_mono_CRD_gene.txt
ENSG00000054598.5	6	1610681	1610681	+	9	869149	6_internal_15988	6	2479830	0.0579232	0.238414	0.0186351	FDR_0.05_hist_mono_CRD_gene.txt
ENSG00000124535.10	6	2765648	2765648	+	12	106451	6_internal_12179	6	2872099	0.083216	-0.295461	0.00198943	FDR_0.05_hist_mono_CRD_gene.txt
ENSG00000021355.8	6	2842240	2842240	-	13	19460	6_internal_12394	6	2802606	0.0997592	0.295614	0.000725164	FDR_0.05_hist_mono_CRD_gene.txt
ENSG00000266750.1	6	2854341	2854341	-	12	0	6_internal_10077	6	2851859	0.0602186	0.245284	0.0193714	FDR_0.05_hist_mono_CRD_gene.txt
ENSG00000170542.5	6	2903514	2903514	-	12	0	6_internal_12179	6	2872099	0.178741	0.414145	3.13574e-07	FDR_0.05_hist_mono_CRD_gene.txt
ENSG00000124570.12	6	2972090	2972090	-	11	7827	6_internal_14974	6	2936250	0.31209	0.543568	1.97243e-13	FDR_0.05_hist_mono_CRD_gene.txt
ENSG00000124588.14	6	2988221	2988221	+	11	10196	6_internal_13533	6	2998417	0.297018	0.546308	3.58622e-12	FDR_0.05_hist_mono_CRD_gene.txt
ENSG00000261015.1	6	3025025	3025025	+	11	0	6_internal_13533	6	2998417	0.454147	0.655164	2.10957e-21	FDR_0.05_hist_mono_CRD_gene.txt
ENSG00000137267.5	6	3157760	3157760	-	11	0	6_internal_11210	6	3157087	0.215338	0.449033	1.21374e-08	FDR_0.05_hist_mono_CRD_gene.txt
ENSG00000180822.7	6	3231637	3231637	+	11	105749	6_internal_10065	6	3337386	0.0722455	0.271766	0.00814982	FDR_0.05_hist_mono_CRD_gene.txt
ENSG00000168994.8	6	3752260	3752260	-	12	695474	6_internal_13533	6	2998417	0.0777914	0.262141	0.00488259	FDR_0.05_hist_mono_CRD_gene.txt
ENSG00000153046.12	6	4706345	4706345	+	12	-12073	6_internal_10818	6	4687364	0.0684693	0.254136	0.00752028	FDR_0.05_hist_mono_CRD_gene.txt
ENSG00000219607.2	6	5085720	5085720	+	14	0	6_internal_15733	6	5034061	0.413396	0.613404	2.36412e-18	FDR_0.05_hist_mono_CRD_gene.txt
ENSG00000214113.5	6	5261172	5261172	-	14	-19089	6_internal_14790	6	5280261	0.0824423	0.29531	0.00354739	FDR_0.05_hist_mono_CRD_gene.txt
ENSG00000145982.6	6	5261584	5261584	+	14	18677	6_internal_14790	6	5280261	0.119448	0.342794	0.000122266	FDR_0.05_hist_mono_CRD_gene.txt
ENSG00000218574.1	6	5610428	5610428	-	21	306328	6_internal_14790	6	5280261	0.112	0.334253	0.000380881	FDR_0.05_hist_mono_CRD_gene.txt
ENSG00000217239.2	6	5788932	5788932	-	24	982125	6_internal_15455	6	4582309	0.0886746	0.297988	0.00349719	FDR_0.05_hist_mono_CRD_gene.txt
ENSG00000124785.4	6	6007200	6007200	-	23	0	6_internal_15257	6	5826905	0.255509	0.500921	1.18117e-09	FDR_0.05_hist_mono_CRD_gene.txt
ENSG00000263572.1	6	6169567	6169567	+	25	108140	6_internal_12065	6	6277707	0.272185	0.530464	2.29759e-10	FDR_0.05_hist_mono_CRD_gene.txt
ENSG00000124491.10	6	6321246	6321246	-	25	0	6_internal_12065	6	6277707	0.599927	0.759011	6.25654e-29	FDR_0.05_hist_mono_CRD_gene.txt
ENSG00000112799.3	6	6588341	6588341	+	24	0	6_internal_11383	6	6578122	0.223862	0.477333	8.43038e-09	FDR_0.05_hist_mono_CRD_gene.txt
ENSG00000261211.1	6	6683866	6683866	-	25	-9119	6_internal_11493	6	6692985	0.106632	0.330312	0.000703627	FDR_0.05_hist_mono_CRD_gene.txt
ENSG00000226281.1	6	6692977	6692977	+	25	8	6_internal_11493	6	6692985	0.100068	0.318209	0.00131097	FDR_0.05_hist_mono_CRD_gene.txt
ENSG00000219986.2	6	6795635	6795635	-	26	-2388	6_internal_14086	6	6798023	0.171388	0.41549	2.74809e-06	FDR_0.05_hist_mono_CRD_gene.txt
ENSG00000124782.14	6	7107830	7107830	+	26	1315	6_internal_10532	6	7109145	0.0753643	0.273711	0.00967937	FDR_0.05_hist_mono_CRD_gene.txt
ENSG00000238221.1	6	7276264	7276264	+	26	0	6_internal_12900	6	7275846	0.125314	0.358948	0.000100347	FDR_0.05_hist_mono_CRD_gene.txt
ENSG00000124783.8	6	7347679	7347679	-	26	54296	6_internal_12900	6	7275846	0.0743553	0.274883	0.0128026	FDR_0.05_hist_mono_CRD_gene.txt
ENSG00000265818.1	6	8102763	8102763	-	12	0	6_internal_10645	6	8066430	0.3067	0.555762	8.70622e-13	FDR_0.05_hist_mono_CRD_gene.txt
ENSG00000124802.7	6	8102811	8102811	-	12	0	6_internal_10645	6	8066430	0.438525	0.6631	5.35687e-19	FDR_0.05_hist_mono_CRD_gene.txt
ENSG00000111846.11	6	10492456	10492456	+	13	31702	6_internal_13836	6	10524158	0.538059	0.71417	1.06529e-26	FDR_0.05_hist_mono_CRD_gene.txt
ENSG00000217181.1	6	10575460	10575460	-	15	0	6_internal_13836	6	10524158	0.333668	0.584445	1.01625e-13	FDR_0.05_hist_mono_CRD_gene.txt
ENSG00000205318.3	6	10633993	10633993	+	16	-8368	6_internal_13836	6	10524158	0.137551	0.359308	1.9821e-05	FDR_0.05_hist_mono_CRD_gene.txt
ENSG00000111843.9	6	10723148	10723148	+	17	0	6_internal_15267	6	10655242	0.419966	0.636067	2.37022e-18	FDR_0.05_hist_mono_CRD_gene.txt
ENSG00000137210.7	6	10747973	10747973	+	18	134003	6_internal_12293	6	10881976	0.250366	0.499672	8.91214e-10	FDR_0.05_hist_mono_CRD_gene.txt
ENSG00000153157.8	6	10748027	10748027	+	18	133949	6_internal_12293	6	10881976	0.297967	0.547105	1.52055e-12	FDR_0.05_hist_mono_CRD_gene.txt
ENSG00000205269.4	6	11537938	11537938	+	23	-4989	6_internal_10447	6	11496301	0.122283	0.338813	0.000169122	FDR_0.05_hist_mono_CRD_gene.txt
ENSG00000111863.7	6	11807279	11807279	-	19	35643	6_internal_10736	6	11726044	0.112225	0.342946	0.000410234	FDR_0.05_hist_mono_CRD_gene.txt
ENSG00000229896.1	6	12007903	12007903	+	20	-236267	6_internal_10736	6	11726044	0.0765093	0.269337	0.011114	FDR_0.05_hist_mono_CRD_gene.txt
ENSG00000095951.12	6	12008995	12008995	+	20	24223	6_internal_14898	6	12033218	0.236345	0.497846	1.3838e-09	FDR_0.05_hist_mono_CRD_gene.txt
ENSG00000187461.5	6	13486415	13486415	-	9	4017	6_internal_14402	6	13419120	0.0542949	0.238931	0.0231413	FDR_0.05_hist_mono_CRD_gene.txt
ENSG00000145990.5	6	13487787	13487787	-	9	5389	6_internal_14402	6	13419120	0.147952	0.399209	6.31683e-06	FDR_0.05_hist_mono_CRD_gene.txt
ENSG00000007944.10	6	16129356	16129356	+	17	0	6_internal_15994	6	15869790	0.15569	0.392992	5.26358e-06	FDR_0.05_hist_mono_CRD_gene.txt
ENSG00000137198.5	6	16238811	16238811	+	17	561334	6_internal_11615	6	16800145	0.0655352	0.259728	0.020086	FDR_0.05_hist_mono_CRD_gene.txt
ENSG00000265642.1	6	16428754	16428754	-	15	-308260	6_internal_11370	6	16737014	0.0622299	0.248672	0.018348	FDR_0.05_hist_mono_CRD_gene.txt
ENSG00000124788.12	6	16761722	16761722	-	10	1508	6_internal_11370	6	16737014	0.126159	0.355348	6.1099e-05	FDR_0.05_hist_mono_CRD_gene.txt
ENSG00000137414.5	6	17600586	17600586	+	18	0	6_internal_15341	6	17584070	0.135859	0.369616	3.5478e-05	FDR_0.05_hist_mono_CRD_gene.txt
ENSG00000217340.1	6	17882609	17882609	-	11	-45271	6_internal_16117	6	17927880	0.194771	0.434527	9.77595e-08	FDR_0.05_hist_mono_CRD_gene.txt
ENSG00000203518.1	6	17894075	17894075	+	11	33805	6_internal_16117	6	17927880	0.0680936	0.267356	0.0126212	FDR_0.05_hist_mono_CRD_gene.txt
ENSG00000220920.1	6	17953803	17953803	+	11	0	6_internal_16117	6	17927880	0.152975	0.384386	3.47378e-06	FDR_0.05_hist_mono_CRD_gene.txt
ENSG00000137177.13	6	17987854	17987854	-	11	0	6_internal_16117	6	17927880	0.270433	0.503471	4.11374e-11	FDR_0.05_hist_mono_CRD_gene.txt
ENSG00000137364.4	6	18155305	18155305	-	11	-802	6_internal_10849	6	18156107	0.109561	0.331415	0.000316008	FDR_0.05_hist_mono_CRD_gene.txt
ENSG00000165097.8	6	18155560	18155560	+	11	547	6_internal_10849	6	18156107	0.428767	0.681623	9.75372e-19	FDR_0.05_hist_mono_CRD_gene.txt
ENSG00000137393.8	6	18368779	18368779	+	11	52975	6_internal_13079	6	18421754	0.132611	0.372552	2.32592e-05	FDR_0.05_hist_mono_CRD_gene.txt
ENSG00000124766.4	6	21593972	21593972	+	7	0	6_internal_11463	6	21587845	0.191099	0.443385	1.31967e-07	FDR_0.05_hist_mono_CRD_gene.txt
ENSG00000260455.1	6	22147422	22147422	-	7	-123107	6_internal_11502	6	22270529	0.0792613	0.291664	0.00218895	FDR_0.05_hist_mono_CRD_gene.txt
ENSG00000124532.9	6	24403153	24403153	+	8	0	6_internal_13539	6	24394718	0.224412	0.461437	8.27075e-10	FDR_0.05_hist_mono_CRD_gene.txt
ENSG00000112304.5	6	24667263	24667263	+	8	74513	6_internal_13383	6	24741776	0.0678063	0.258302	0.00835692	FDR_0.05_hist_mono_CRD_gene.txt
ENSG00000112308.7	6	24721064	24721064	-	8	-20712	6_internal_13383	6	24741776	0.124785	0.348533	2.08914e-05	FDR_0.05_hist_mono_CRD_gene.txt
ENSG00000219682.3	6	25140212	25140212	+	12	158056	6_internal_15323	6	25298268	0.061649	0.243838	0.0194229	FDR_0.05_hist_mono_CRD_gene.txt
ENSG00000217805.2	6	25181587	25181587	+	13	116681	6_internal_15323	6	25298268	0.0901298	0.29325	0.00144107	FDR_0.05_hist_mono_CRD_gene.txt
ENSG00000264238.1	6	25203481	25203481	+	14	94787	6_internal_15323	6	25298268	0.112513	0.336302	0.000256864	FDR_0.05_hist_mono_CRD_gene.txt
ENSG00000168405.9	6	25218698	25218698	-	14	-79570	6_internal_15323	6	25298268	0.0767619	0.269509	0.00697304	FDR_0.05_hist_mono_CRD_gene.txt
ENSG00000216718.6	6	25261467	25261467	+	15	36801	6_internal_15323	6	25298268	0.0728028	0.252927	0.00790469	FDR_0.05_hist_mono_CRD_gene.txt
ENSG00000235733.1	6	25261639	25261639	-	15	-36629	6_internal_15323	6	25298268	0.0870183	0.284766	0.00206732	FDR_0.05_hist_mono_CRD_gene.txt
ENSG00000213972.3	6	25273979	25273979	-	15	-24289	6_internal_15323	6	25298268	0.10221	0.315271	0.000493191	FDR_0.05_hist_mono_CRD_gene.txt
ENSG00000079691.14	6	25279306	25279306	+	15	18962	6_internal_15323	6	25298268	0.444196	0.651727	5.35451e-20	FDR_0.05_hist_mono_CRD_gene.txt
ENSG00000207286.1	6	25287761	25287761	-	15	-10507	6_internal_15323	6	25298268	0.109847	0.330533	0.000346197	FDR_0.05_hist_mono_CRD_gene.txt
ENSG00000198366.5	6	26020718	26020718	+	17	0	6_internal_10247	6	26020234	0.0680908	0.254467	0.0154242	FDR_0.05_hist_mono_CRD_gene.txt
ENSG00000196176.7	6	26021907	26021907	+	17	448711	6_internal_10782	6	26470618	0.0663607	0.25873	0.0187279	FDR_0.05_hist_mono_CRD_gene.txt
ENSG00000158373.7	6	26158349	26158349	+	16	0	6_internal_10379	6	26155429	0.0758709	0.273272	0.00678762	FDR_0.05_hist_mono_CRD_gene.txt
ENSG00000197697.3	6	26183958	26183958	+	15	0	6_internal_11037	6	26043274	0.0795071	0.271976	0.00523312	FDR_0.05_hist_mono_CRD_gene.txt
ENSG00000196866.2	6	26199471	26199471	-	15	-28818	6_internal_13044	6	26228289	0.0809488	0.272859	0.00579352	FDR_0.05_hist_mono_CRD_gene.txt
ENSG00000197409.6	6	26199521	26199521	-	15	-28768	6_internal_13044	6	26228289	0.0631771	0.246461	0.0231233	FDR_0.05_hist_mono_CRD_gene.txt
ENSG00000197846.3	6	26199748	26199748	+	15	23058	6_internal_10932	6	26222806	0.0683932	0.254353	0.0125018	FDR_0.05_hist_mono_CRD_gene.txt
ENSG00000198518.5	6	26204858	26204858	+	15	17948	6_internal_10932	6	26222806	0.0595948	0.23642	0.0235174	FDR_0.05_hist_mono_CRD_gene.txt
ENSG00000168274.3	6	26217165	26217165	+	15	5641	6_internal_10932	6	26222806	0.0851068	0.280758	0.00334571	FDR_0.05_hist_mono_CRD_gene.txt
ENSG00000196966.3	6	26225383	26225383	+	15	0	6_internal_10932	6	26222806	0.0728773	0.278654	0.0118458	FDR_0.05_hist_mono_CRD_gene.txt
ENSG00000124575.5	6	26235216	26235216	-	15	0	6_internal_10932	6	26222806	0.115498	0.322623	0.000266619	FDR_0.05_hist_mono_CRD_gene.txt
ENSG00000256316.1	6	26250835	26250835	-	15	0	6_internal_13044	6	26228289	0.0900985	0.285325	0.00192088	FDR_0.05_hist_mono_CRD_gene.txt
ENSG00000197459.2	6	26251879	26251879	+	15	0	6_internal_11037	6	26043274	0.110034	0.324634	0.000385471	FDR_0.05_hist_mono_CRD_gene.txt
ENSG00000186470.8	6	26365387	26365387	+	16	3992	6_internal_11105	6	26369379	0.24216	0.497821	2.80501e-09	FDR_0.05_hist_mono_CRD_gene.txt
ENSG00000026950.12	6	26402465	26402465	+	16	0	6_internal_13441	6	26369354	0.0767777	0.280204	0.00760984	FDR_0.05_hist_mono_CRD_gene.txt
ENSG00000124635.6	6	27100541	27100541	-	19	863749	6_internal_10932	6	26222806	0.0820526	0.288678	0.0040897	FDR_0.05_hist_mono_CRD_gene.txt
ENSG00000196787.2	6	27100832	27100832	+	19	0	6_internal_11037	6	26043274	0.12281	0.35768	0.000108034	FDR_0.05_hist_mono_CRD_gene.txt
ENSG00000184825.4	6	27114861	27114861	+	19	0	6_internal_10379	6	26155429	0.11558	0.332704	0.000287065	FDR_0.05_hist_mono_CRD_gene.txt
ENSG00000124613.4	6	27342394	27342394	+	14	0	6_internal_10823	6	27341713	0.165628	0.40748	1.44722e-06	FDR_0.05_hist_mono_CRD_gene.txt
ENSG00000185130.4	6	27775709	27775709	-	11	0	6_internal_11037	6	26043274	0.0637172	0.241919	0.0125291	FDR_0.05_hist_mono_CRD_gene.txt
ENSG00000184348.2	6	27806117	27806117	-	11	0	6_internal_10379	6	26155429	0.0779201	0.280335	0.00450621	FDR_0.05_hist_mono_CRD_gene.txt
ENSG00000233822.2	6	27806323	27806323	+	11	0	6_internal_11037	6	26043274	0.101365	0.312366	0.000373136	FDR_0.05_hist_mono_CRD_gene.txt
ENSG00000182572.2	6	27840099	27840099	-	11	32267	6_internal_10379	6	26155429	0.0706264	0.25924	0.00772214	FDR_0.05_hist_mono_CRD_gene.txt
ENSG00000197153.3	6	27860884	27860884	-	11	0	6_internal_11037	6	26043274	0.0876398	0.285259	0.00181128	FDR_0.05_hist_mono_CRD_gene.txt
ENSG00000233224.1	6	27860963	27860963	-	11	0	6_internal_11037	6	26043274	0.0832125	0.279347	0.00181443	FDR_0.05_hist_mono_CRD_gene.txt
ENSG00000176933.4	6	28186655	28186655	-	14	0	6_internal_11394	6	28185613	0.0890235	0.304309	0.00210686	FDR_0.05_hist_mono_CRD_gene.txt
ENSG00000137185.7	6	28192664	28192664	+	14	0	6_internal_11394	6	28185613	0.180447	0.424364	2.23603e-07	FDR_0.05_hist_mono_CRD_gene.txt
ENSG00000187626.7	6	28227011	28227011	-	14	0	6_internal_10802	6	28047408	0.127895	0.364531	8.0569e-05	FDR_0.05_hist_mono_CRD_gene.txt
ENSG00000137338.4	6	28249314	28249314	+	14	0	6_internal_10802	6	28047408	0.0959148	0.303901	0.000910222	FDR_0.05_hist_mono_CRD_gene.txt
ENSG00000235109.3	6	28324048	28324048	-	14	19238	6_internal_10802	6	28047408	0.0629442	0.254036	0.0209319	FDR_0.05_hist_mono_CRD_gene.txt
ENSG00000158691.10	6	28367511	28367511	-	13	145101	6_internal_11363	6	28192824	0.0601516	0.234458	0.0230228	FDR_0.05_hist_mono_CRD_gene.txt
ENSG00000224157.1	6	28864307	28864307	+	16	19899	6_internal_10175	6	28884206	0.0749871	0.275061	0.00819028	FDR_0.05_hist_mono_CRD_gene.txt
ENSG00000212240.1	6	28883422	28883422	+	15	0	6_internal_12995	6	28864440	0.0708725	0.266562	0.00924647	FDR_0.05_hist_mono_CRD_gene.txt
ENSG00000204713.6	6	28891766	28891766	-	15	0	6_internal_12995	6	28864440	0.360075	0.577706	2.77922e-15	FDR_0.05_hist_mono_CRD_gene.txt
ENSG00000204681.5	6	29601753	29601753	-	13	0	6_internal_11187	6	29599811	0.268112	0.545872	2.0892e-11	FDR_0.05_hist_mono_CRD_gene.txt
ENSG00000204642.8	6	29690552	29690552	+	13	0	6_internal_10302	6	29689499	0.154577	0.403423	5.35735e-06	FDR_0.05_hist_mono_CRD_gene.txt
ENSG00000225864.1	6	29691748	29691748	-	13	0	6_internal_10302	6	29689499	0.107642	0.341186	0.000316805	FDR_0.05_hist_mono_CRD_gene.txt
ENSG00000239257.1	6	29694916	29694916	-	13	0	6_internal_13477	6	29616360	0.167583	0.420541	2.01924e-06	FDR_0.05_hist_mono_CRD_gene.txt
ENSG00000250991.1	6	29716746	29716746	-	14	0	6_internal_14137	6	29673459	0.228596	0.478355	6.0363e-09	FDR_0.05_hist_mono_CRD_gene.txt
ENSG00000214922.3	6	29716826	29716826	-	14	10474	6_internal_13477	6	29616360	0.236065	0.500048	1.47812e-09	FDR_0.05_hist_mono_CRD_gene.txt
ENSG00000181126.8	6	29758637	29758637	+	15	217	6_internal_10234	6	29758854	0.11188	0.320881	0.000294764	FDR_0.05_hist_mono_CRD_gene.txt
ENSG00000176998.3	6	29760850	29760850	-	15	0	6_internal_14380	6	29644504	0.124195	-0.339893	5.46983e-05	FDR_0.05_hist_mono_CRD_gene.txt
ENSG00000204632.7	6	29794744	29794744	+	16	0	6_internal_14137	6	29673459	0.152068	0.389416	7.2844e-06	FDR_0.05_hist_mono_CRD_gene.txt
ENSG00000229142.1	6	29796141	29796141	-	16	0	6_internal_14380	6	29644504	0.251414	-0.490475	2.25642e-10	FDR_0.05_hist_mono_CRD_gene.txt
ENSG00000206341.6	6	29855350	29855350	+	17	0	6_internal_14380	6	29644504	0.16064	-0.399781	1.86403e-06	FDR_0.05_hist_mono_CRD_gene.txt
ENSG00000230521.1	6	29856045	29856045	-	17	0	6_internal_14380	6	29644504	0.137212	-0.362088	3.25709e-05	FDR_0.05_hist_mono_CRD_gene.txt
ENSG00000230795.2	6	29894236	29894236	+	17	224838	6_internal_12502	6	30119074	0.159354	-0.37077	4.5631e-06	FDR_0.05_hist_mono_CRD_gene.txt
ENSG00000227262.2	6	29894992	29894992	-	17	0	6_internal_14380	6	29644504	0.143735	0.374397	1.80299e-05	FDR_0.05_hist_mono_CRD_gene.txt
ENSG00000228078.1	6	29901878	29901878	+	16	0	6_internal_12019	6	29817604	0.14135	-0.382411	1.7865e-05	FDR_0.05_hist_mono_CRD_gene.txt
ENSG00000206503.7	6	29909037	29909037	+	15	-112148	6_internal_14137	6	29673459	0.145065	0.366734	1.02862e-05	FDR_0.05_hist_mono_CRD_gene.txt
ENSG00000227766.1	6	29910844	29910844	-	15	113955	6_internal_14137	6	29673459	0.104283	0.316634	0.000650877	FDR_0.05_hist_mono_CRD_gene.txt
ENSG00000204622.6	6	29974360	29974360	+	14	-28636	6_internal_14380	6	29644504	0.152296	-0.389525	2.57351e-06	FDR_0.05_hist_mono_CRD_gene.txt
ENSG00000237669.1	6	29974893	29974893	-	14	29169	6_internal_14380	6	29644504	0.126907	-0.356856	8.95516e-05	FDR_0.05_hist_mono_CRD_gene.txt
ENSG00000066379.10	6	30026676	30026676	+	14	-51617	6_internal_10234	6	29758854	0.0721617	0.264835	0.00968306	FDR_0.05_hist_mono_CRD_gene.txt
ENSG00000204623.4	6	30029417	30029417	-	14	83693	6_internal_14380	6	29644504	0.115547	-0.328373	0.000129849	FDR_0.05_hist_mono_CRD_gene.txt
ENSG00000234127.3	6	30181204	30181204	-	16	0	6_internal_12502	6	30119074	0.0941244	0.302873	0.000891597	FDR_0.05_hist_mono_CRD_gene.txt
ENSG00000243753.1	6	30227361	30227361	+	16	-39769	6_internal_12502	6	30119074	0.0889057	-0.27901	0.00182536	FDR_0.05_hist_mono_CRD_gene.txt
ENSG00000242996.1	6	30293911	30293911	-	16	-766657	6_internal_16163	6	31060568	0.065326	-0.252312	0.0174328	FDR_0.05_hist_mono_CRD_gene.txt
ENSG00000248167.3	6	30297359	30297359	+	16	-347007	6_internal_12019	6	29817604	0.0677422	0.251071	0.014463	FDR_0.05_hist_mono_CRD_gene.txt
ENSG00000241370.1	6	30312908	30312908	+	16	-125316	6_internal_12502	6	30119074	0.078819	-0.277922	0.00558395	FDR_0.05_hist_mono_CRD_gene.txt
ENSG00000222894.1	6	30584082	30584082	-	17	669844	6_internal_10302	6	29689499	0.140005	0.377312	2.72537e-05	FDR_0.05_hist_mono_CRD_gene.txt
ENSG00000204569.5	6	30586389	30586389	-	17	672151	6_internal_10302	6	29689499	0.0849538	0.286312	0.0032138	FDR_0.05_hist_mono_CRD_gene.txt
ENSG00000204560.5	6	30640814	30640814	-	16	-975228	6_internal_10351	6	31616042	0.0650333	-0.246233	0.0209427	FDR_0.05_hist_mono_CRD_gene.txt
ENSG00000224328.1	6	30670844	30670844	+	17	-964492	6_internal_13477	6	29616360	0.0852495	0.293513	0.00435502	FDR_0.05_hist_mono_CRD_gene.txt
ENSG00000228327.2	1	714006	714006	-	15	-240208	1_internal_18511	1	954214	0.0657035	-0.256448	0.0176151	FDR_0.05_hist_mono_CRD_gene.txt
ENSG00000237491.3	1	714162	714162	+	15	0	1_internal_16484	1	712971	0.0988984	0.322754	0.00107275	FDR_0.05_hist_mono_CRD_gene.txt
ENSG00000230092.3	1	745541	745541	-	15	0	1_internal_16484	1	712971	0.108061	0.33989	0.000443029	FDR_0.05_hist_mono_CRD_gene.txt
ENSG00000240453.1	1	753092	753092	-	15	0	1_internal_16484	1	712971	0.108192	0.327043	0.000358752	FDR_0.05_hist_mono_CRD_gene.txt
ENSG00000225880.4	1	762902	762902	-	15	0	1_internal_16484	1	712971	0.0850613	0.29691	0.00352417	FDR_0.05_hist_mono_CRD_gene.txt
ENSG00000187634.6	1	860260	860260	+	16	0	1_internal_24607	1	833402	0.080348	0.278459	0.00548114	FDR_0.05_hist_mono_CRD_gene.txt
ENSG00000188976.6	1	894689	894689	-	16	0	1_internal_24607	1	833402	0.212413	0.475099	1.355e-08	FDR_0.05_hist_mono_CRD_gene.txt
ENSG00000188290.6	1	935552	935552	-	16	0	1_internal_24607	1	833402	0.0657434	-0.25272	0.0208076	FDR_0.05_hist_mono_CRD_gene.txt
ENSG00000187608.5	1	948803	948803	+	16	0	1_internal_17801	1	947777	0.246111	0.504223	6.41103e-10	FDR_0.05_hist_mono_CRD_gene.txt
ENSG00000188157.9	1	955503	955503	+	16	-35	1_internal_17801	1	947777	0.244718	0.492085	2.08769e-10	FDR_0.05_hist_mono_CRD_gene.txt
ENSG00000242590.1	1	990413	990413	+	16	-34945	1_internal_17801	1	947777	0.16418	0.413037	1.35631e-06	FDR_0.05_hist_mono_CRD_gene.txt
ENSG00000217801.4	1	995114	995114	+	16	-39646	1_internal_17801	1	947777	0.102779	0.326113	0.000825322	FDR_0.05_hist_mono_CRD_gene.txt
ENSG00000186827.6	1	1149518	1149518	-	19	386167	1_internal_16484	1	712971	0.0687216	0.258884	0.0134358	FDR_0.05_hist_mono_CRD_gene.txt
ENSG00000131584.13	1	1244989	1244989	-	21	-931981	1_internal_22529	1	2176970	0.0668946	0.244937	0.0226847	FDR_0.05_hist_mono_CRD_gene.txt
ENSG00000221978.7	1	1334708	1334708	-	21	-254601	1_internal_16714	1	1589309	0.066264	-0.256586	0.0206203	FDR_0.05_hist_mono_CRD_gene.txt
ENSG00000248333.3	1	1590473	1590473	-	25	-25875	1_internal_21154	1	1616348	0.114476	0.333091	0.000578606	FDR_0.05_hist_mono_CRD_gene.txt
ENSG00000189339.7	1	1624167	1624167	-	25	0	1_internal_21154	1	1616348	0.164631	0.377605	3.00266e-06	FDR_0.05_hist_mono_CRD_gene.txt
ENSG00000008128.17	1	1655777	1655777	-	25	0	1_internal_21154	1	1616348	0.141688	0.371741	4.84312e-05	FDR_0.05_hist_mono_CRD_gene.txt
ENSG00000227775.3	1	1655951	1655951	+	25	0	1_internal_16714	1	1589309	0.309212	0.511697	3.71828e-13	FDR_0.05_hist_mono_CRD_gene.txt
ENSG00000268575.1	1	1669127	1669127	-	25	12248	1_internal_21154	1	1616348	0.174064	0.412627	1.32982e-06	FDR_0.05_hist_mono_CRD_gene.txt
ENSG00000215790.2	1	1677431	1677431	-	25	20552	1_internal_21154	1	1616348	0.226098	0.467473	1.03837e-08	FDR_0.05_hist_mono_CRD_gene.txt
ENSG00000231050.1	1	1822910	1822910	+	22	-144707	1_internal_18203	1	1622683	0.0692051	0.268144	0.0194459	FDR_0.05_hist_mono_CRD_gene.txt
ENSG00000157933.9	1	2160134	2160134	+	19	-541346	1_internal_22206	1	1535393	0.0732922	-0.265134	0.00979222	FDR_0.05_hist_mono_CRD_gene.txt
ENSG00000157873.12	1	2487078	2487078	+	17	0	1_internal_16022	1	2476702	0.0925347	0.305895	0.00148498	FDR_0.05_hist_mono_CRD_gene.txt
ENSG00000238164.2	1	2488470	2488470	-	17	0	1_internal_16022	1	2476702	0.0734111	0.268032	0.0119051	FDR_0.05_hist_mono_CRD_gene.txt
ENSG00000225931.2	1	2497849	2497849	+	17	8887	1_internal_25457	1	2506736	0.10729	0.328144	0.000489164	FDR_0.05_hist_mono_CRD_gene.txt
ENSG00000228037.1	1	2512999	2512999	+	18	0	1_internal_25457	1	2506736	0.0787386	0.286221	0.00611645	FDR_0.05_hist_mono_CRD_gene.txt
ENSG00000157870.10	1	2517930	2517930	+	18	0	1_internal_25457	1	2506736	0.5627	0.769269	3.16166e-28	FDR_0.05_hist_mono_CRD_gene.txt
ENSG00000142606.11	1	2564481	2564481	-	19	0	1_internal_25457	1	2506736	0.386796	0.628898	8.24876e-17	FDR_0.05_hist_mono_CRD_gene.txt
ENSG00000162591.10	1	3528059	3528059	-	11	0	1_internal_19764	1	3509515	0.144764	0.378046	9.48749e-06	FDR_0.05_hist_mono_CRD_gene.txt
ENSG00000116213.10	1	3569325	3569325	-	11	0	1_internal_18556	1	3562443	0.129832	0.354237	3.58307e-05	FDR_0.05_hist_mono_CRD_gene.txt
ENSG00000235169.3	1	3689352	3689352	+	8	0	1_internal_18369	1	3687714	0.165382	0.393869	1.00641e-06	FDR_0.05_hist_mono_CRD_gene.txt
ENSG00000266075.1	1	3699379	3699379	+	8	-132491	1_internal_19150	1	3546274	0.0960025	-0.314824	0.000440539	FDR_0.05_hist_mono_CRD_gene.txt
ENSG00000116198.8	1	3773778	3773778	-	8	13538	1_internal_18369	1	3687714	0.396915	0.593375	8.65312e-18	FDR_0.05_hist_mono_CRD_gene.txt
ENSG00000169598.11	1	3773845	3773845	+	8	-13605	1_internal_18369	1	3687714	0.165183	0.398474	4.78353e-07	FDR_0.05_hist_mono_CRD_gene.txt
ENSG00000198912.6	1	3816857	3816857	-	9	6155	1_internal_18695	1	3806278	0.23536	0.476905	1.83622e-09	FDR_0.05_hist_mono_CRD_gene.txt
ENSG00000069424.9	1	6051526	6051526	+	8	15179	1_internal_19531	1	6066705	0.115131	0.334851	9.27578e-05	FDR_0.05_hist_mono_CRD_gene.txt
ENSG00000097021.14	1	6454451	6454451	-	8	0	1_internal_16068	1	6452926	0.0608165	0.243676	0.0135689	FDR_0.05_hist_mono_CRD_gene.txt
ENSG00000049245.8	1	7831329	7831329	+	14	0	1_internal_25279	1	7808423	0.0798689	0.282106	0.00554719	FDR_0.05_hist_mono_CRD_gene.txt
ENSG00000049246.9	1	7844380	7844380	+	14	42462	1_internal_16637	1	7886842	0.394917	0.639474	1.15728e-17	FDR_0.05_hist_mono_CRD_gene.txt
ENSG00000236266.1	1	7887402	7887402	-	12	0	1_internal_16637	1	7886842	0.0578989	0.245538	0.0239989	FDR_0.05_hist_mono_CRD_gene.txt
ENSG00000049247.9	1	7913572	7913572	-	12	21417	1_internal_16637	1	7886842	0.239911	0.500584	4.41815e-10	FDR_0.05_hist_mono_CRD_gene.txt
ENSG00000116285.8	1	8086368	8086368	-	13	0	1_internal_26198	1	8079766	0.185371	0.437076	2.61397e-07	FDR_0.05_hist_mono_CRD_gene.txt
ENSG00000142599.13	1	8877702	8877702	-	18	394440	1_internal_17281	1	8428778	0.159495	0.403928	2.03566e-06	FDR_0.05_hist_mono_CRD_gene.txt
ENSG00000074800.8	1	8939308	8939308	-	17	456046	1_internal_17281	1	8428778	0.169265	-0.412611	1.76343e-06	FDR_0.05_hist_mono_CRD_gene.txt
ENSG00000142583.12	1	9148537	9148537	-	14	0	1_internal_25318	1	9067039	0.454515	0.696494	2.92564e-21	FDR_0.05_hist_mono_CRD_gene.txt
ENSG00000180758.10	1	9189229	9189229	-	15	688811	1_internal_26198	1	8079766	0.0673541	0.250321	0.0171007	FDR_0.05_hist_mono_CRD_gene.txt
ENSG00000171621.9	1	9352939	9352939	+	17	0	1_internal_19775	1	9331966	0.293202	0.542814	1.76642e-12	FDR_0.05_hist_mono_CRD_gene.txt
ENSG00000201746.1	1	10223326	10223326	+	10	44735	1_internal_21313	1	10268061	0.0732934	0.271238	0.0060309	FDR_0.05_hist_mono_CRD_gene.txt
ENSG00000054523.12	1	10270863	10270863	+	8	0	1_internal_21313	1	10268061	0.557224	0.759385	1.6112e-29	FDR_0.05_hist_mono_CRD_gene.txt
ENSG00000264881.1	1	10287776	10287776	+	8	0	1_internal_21313	1	10268061	0.0853125	0.290893	0.00203697	FDR_0.05_hist_mono_CRD_gene.txt
ENSG00000264501.1	1	10366523	10366523	+	8	-52060	1_internal_21313	1	10268061	0.192689	0.43448	1.63759e-07	FDR_0.05_hist_mono_CRD_gene.txt
ENSG00000251503.2	1	10490159	10490159	+	9	0	1_internal_25998	1	10263522	0.119132	-0.348999	7.14513e-05	FDR_0.05_hist_mono_CRD_gene.txt
ENSG00000175279.15	1	10490500	10490500	+	9	0	1_internal_25998	1	10263522	0.0897052	-0.303554	0.00145153	FDR_0.05_hist_mono_CRD_gene.txt
ENSG00000142655.8	1	10532345	10532345	+	8	0	1_internal_25998	1	10263522	0.106847	0.315989	0.000181819	FDR_0.05_hist_mono_CRD_gene.txt
ENSG00000132879.9	1	11714432	11714432	+	11	8147	1_internal_19986	1	11722579	0.114912	0.332236	0.000107585	FDR_0.05_hist_mono_CRD_gene.txt
ENSG00000116663.6	1	11724181	11724181	+	11	0	1_internal_19986	1	11722579	0.181015	0.418204	2.85801e-07	FDR_0.05_hist_mono_CRD_gene.txt
ENSG00000116670.9	1	11751707	11751707	-	11	0	1_internal_19986	1	11722579	0.0852226	0.293267	0.00210006	FDR_0.05_hist_mono_CRD_gene.txt
ENSG00000215910.3	1	11821844	11821844	+	11	50172	1_internal_20231	1	11872016	0.246591	0.476092	4.84252e-10	FDR_0.05_hist_mono_CRD_gene.txt
ENSG00000011021.17	1	11866207	11866207	+	11	5809	1_internal_20231	1	11872016	0.303634	0.542222	1.23837e-12	FDR_0.05_hist_mono_CRD_gene.txt
ENSG00000177000.6	1	11866977	11866977	-	11	-5039	1_internal_20231	1	11872016	0.246688	0.481209	3.12208e-10	FDR_0.05_hist_mono_CRD_gene.txt
ENSG00000242349.1	1	11901074	11901074	+	11	0	1_internal_20231	1	11872016	0.181526	0.421096	9.26307e-08	FDR_0.05_hist_mono_CRD_gene.txt
ENSG00000175206.6	1	11908402	11908402	-	11	0	1_internal_20231	1	11872016	0.125635	0.351209	6.58185e-05	FDR_0.05_hist_mono_CRD_gene.txt
ENSG00000199347.1	1	11968209	11968209	+	11	0	1_internal_25396	1	11952988	0.08191	0.290002	0.00300681	FDR_0.05_hist_mono_CRD_gene.txt
ENSG00000083444.11	1	11994262	11994262	+	11	0	1_internal_25396	1	11952988	0.111998	0.327861	0.000143448	FDR_0.05_hist_mono_CRD_gene.txt
ENSG00000116688.11	1	12040238	12040238	+	10	0	1_internal_25396	1	11952988	0.431629	0.650282	3.21559e-20	FDR_0.05_hist_mono_CRD_gene.txt
ENSG00000116691.6	1	12079523	12079523	+	10	360685	1_internal_18730	1	12440208	0.0768394	-0.273086	0.0041718	FDR_0.05_hist_mono_CRD_gene.txt
ENSG00000028137.12	1	12227060	12227060	+	10	25639	1_internal_17008	1	12252699	0.0562884	0.234758	0.0241326	FDR_0.05_hist_mono_CRD_gene.txt
ENSG00000162496.4	1	12677737	12677737	-	10	0	1_internal_23835	1	12654806	0.0567471	0.233528	0.0234931	FDR_0.05_hist_mono_CRD_gene.txt
ENSG00000189337.11	1	14925200	14925200	+	8	485145	1_internal_26385	1	15410345	0.238402	0.492034	3.84213e-10	FDR_0.05_hist_mono_CRD_gene.txt
ENSG00000175147.7	1	15478960	15478960	-	8	0	1_internal_26385	1	15410345	0.196241	0.450404	2.99811e-08	FDR_0.05_hist_mono_CRD_gene.txt
ENSG00000171729.9	1	15479028	15479028	+	8	0	1_internal_26385	1	15410345	0.549328	0.707297	1.07536e-26	FDR_0.05_hist_mono_CRD_gene.txt
ENSG00000204464.3	1	15497813	15497813	-	9	0	1_internal_26385	1	15410345	0.306553	0.551251	3.94796e-13	FDR_0.05_hist_mono_CRD_gene.txt
ENSG00000215720.4	1	15519341	15519341	-	9	0	1_internal_26385	1	15410345	0.226962	0.489873	3.98855e-09	FDR_0.05_hist_mono_CRD_gene.txt
ENSG00000132906.13	1	15853029	15853029	-	15	0	1_internal_19600	1	15781880	0.0781398	0.287972	0.00436433	FDR_0.05_hist_mono_CRD_gene.txt
ENSG00000197312.7	1	15943995	15943995	+	15	0	1_internal_19600	1	15781880	0.0848722	0.301829	0.004	FDR_0.05_hist_mono_CRD_gene.txt
ENSG00000215695.1	1	15986364	15986364	+	15	0	1_internal_19600	1	15781880	0.0642477	0.261829	0.0193599	FDR_0.05_hist_mono_CRD_gene.txt
ENSG00000116786.7	1	16010827	16010827	+	15	-81	1_internal_19600	1	15781880	0.105462	-0.32243	0.000367835	FDR_0.05_hist_mono_CRD_gene.txt
ENSG00000162461.7	1	16062900	16062900	+	15	-388669	1_internal_19923	1	15655144	0.0602528	-0.244135	0.0244827	FDR_0.05_hist_mono_CRD_gene.txt
ENSG00000178715.7	1	16154724	16154724	+	14	0	1_internal_18791	1	16149940	0.337127	0.573065	1.25048e-14	FDR_0.05_hist_mono_CRD_gene.txt
ENSG00000179743.2	1	16174642	16174642	-	14	0	1_internal_18791	1	16149940	0.206975	0.441692	8.28076e-08	FDR_0.05_hist_mono_CRD_gene.txt
ENSG00000234166.1	1	16524349	16524349	+	16	-23028	1_internal_16616	1	16479794	0.095026	0.296972	0.00176806	FDR_0.05_hist_mono_CRD_gene.txt
ENSG00000142632.11	1	16539140	16539140	-	16	-13947	1_internal_17368	1	16553087	0.149314	0.37298	1.75533e-05	FDR_0.05_hist_mono_CRD_gene.txt
ENSG00000237276.3	1	16543823	16543823	-	16	42502	1_internal_16616	1	16479794	0.0880219	0.296037	0.00302951	FDR_0.05_hist_mono_CRD_gene.txt
ENSG00000132881.5	1	16563495	16563495	-	16	-55456	1_internal_20235	1	16618951	0.0943563	-0.299989	0.00165799	FDR_0.05_hist_mono_CRD_gene.txt
ENSG00000157191.14	1	16767167	16767167	+	16	0	1_internal_26892	1	16689516	0.200725	0.444381	1.52924e-07	FDR_0.05_hist_mono_CRD_gene.txt
ENSG00000226029.1	1	16787443	16787443	+	16	0	1_internal_26892	1	16689516	0.200634	0.448899	5.8758e-08	FDR_0.05_hist_mono_CRD_gene.txt
ENSG00000080947.10	1	16825752	16825752	-	16	0	1_internal_26892	1	16689516	0.198619	0.444923	5.33513e-08	FDR_0.05_hist_mono_CRD_gene.txt
ENSG00000206652.1	1	16840780	16840780	-	16	0	1_internal_27240	1	16835237	0.121289	0.350125	0.000138125	FDR_0.05_hist_mono_CRD_gene.txt
ENSG00000261135.1	1	16841140	16841140	+	16	0	1_internal_27240	1	16835237	0.116141	0.353468	0.00019075	FDR_0.05_hist_mono_CRD_gene.txt
ENSG00000219481.4	1	16940083	16940083	-	16	0	1_internal_27240	1	16835237	0.639849	0.795197	6.64134e-33	FDR_0.05_hist_mono_CRD_gene.txt
ENSG00000215908.5	1	16971178	16971178	-	17	0	1_internal_27240	1	16835237	0.598073	0.770925	4.96867e-30	FDR_0.05_hist_mono_CRD_gene.txt
ENSG00000186301.6	1	16972069	16972069	+	17	0	1_internal_27240	1	16835237	0.123354	0.335193	0.000159813	FDR_0.05_hist_mono_CRD_gene.txt
ENSG00000186715.5	1	17096732	17096732	-	16	0	1_internal_26892	1	16689516	0.0770379	0.267696	0.00829377	FDR_0.05_hist_mono_CRD_gene.txt
ENSG00000235241.1	1	17215590	17215590	+	16	0	1_internal_26892	1	16689516	0.371854	0.618333	2.3286e-16	FDR_0.05_hist_mono_CRD_gene.txt
ENSG00000238142.1	1	17216144	17216144	-	16	0	1_internal_26892	1	16689516	0.378283	0.611799	3.97195e-17	FDR_0.05_hist_mono_CRD_gene.txt
ENSG00000058453.11	1	17222232	17222232	+	16	0	1_internal_27240	1	16835237	0.0802612	0.264044	0.004672	FDR_0.05_hist_mono_CRD_gene.txt
ENSG00000117115.8	1	17445948	17445948	-	14	0	1_internal_26488	1	17385786	0.470782	0.70428	1.78264e-21	FDR_0.05_hist_mono_CRD_gene.txt
ENSG00000159339.9	1	17634690	17634690	+	13	0	1_internal_24689	1	17602820	0.24504	0.500205	5.64776e-10	FDR_0.05_hist_mono_CRD_gene.txt
ENSG00000269468.1	1	17676070	17676070	-	12	0	1_internal_24689	1	17602820	0.097588	0.318964	0.000866271	FDR_0.05_hist_mono_CRD_gene.txt
ENSG00000256049.2	1	17698691	17698691	+	12	0	1_internal_23798	1	17690014	0.542552	0.728555	7.18116e-28	FDR_0.05_hist_mono_CRD_gene.txt
ENSG00000179051.9	1	17766220	17766220	-	11	0	1_internal_23355	1	17755844	0.0712094	0.270931	0.00730185	FDR_0.05_hist_mono_CRD_gene.txt
ENSG00000127481.9	1	19536770	19536770	-	7	79772	1_internal_19782	1	19446664	0.116898	-0.353326	7.77929e-05	FDR_0.05_hist_mono_CRD_gene.txt
ENSG00000077549.13	1	19812066	19812066	-	8	162172	1_internal_15997	1	19636835	0.0685363	0.255702	0.00767178	FDR_0.05_hist_mono_CRD_gene.txt
ENSG00000169914.5	1	20209006	20209006	+	12	175530	1_internal_18408	1	20384536	0.0776065	0.290192	0.00475142	FDR_0.05_hist_mono_CRD_gene.txt
ENSG00000158786.4	1	20465819	20465819	+	10	0	1_internal_18408	1	20384536	0.454085	0.623278	8.93008e-22	FDR_0.05_hist_mono_CRD_gene.txt
ENSG00000227066.1	1	20480831	20480831	+	10	0	1_internal_18408	1	20384536	0.547066	0.70268	1.62188e-27	FDR_0.05_hist_mono_CRD_gene.txt
ENSG00000187980.6	1	20503917	20503917	-	10	0	1_internal_18408	1	20384536	0.557952	0.727396	2.32631e-28	FDR_0.05_hist_mono_CRD_gene.txt
ENSG00000162543.5	1	20512578	20512578	+	10	0	1_internal_18408	1	20384536	0.649707	0.799653	1.14154e-34	FDR_0.05_hist_mono_CRD_gene.txt
ENSG00000225986.1	1	20512979	20512979	-	10	0	1_internal_18408	1	20384536	0.300786	0.540695	3.35935e-13	FDR_0.05_hist_mono_CRD_gene.txt
ENSG00000244758.1	7	35479	35479	-	13	-45155	7_internal_11719	7	80634	0.060476	0.244249	0.025549	FDR_0.05_hist_mono_CRD_gene.txt
ENSG00000240859.1	7	149597	149597	+	15	0	7_internal_8308	7	112172	0.187192	0.431547	1.5529e-07	FDR_0.05_hist_mono_CRD_gene.txt
ENSG00000177706.8	7	192969	192969	+	15	0	7_internal_11941	7	163765	0.130602	0.375352	6.72367e-05	FDR_0.05_hist_mono_CRD_gene.txt
ENSG00000240093.1	7	194180	194180	-	15	42546	7_internal_8308	7	112172	0.119228	0.351942	0.000188717	FDR_0.05_hist_mono_CRD_gene.txt
ENSG00000223855.1	7	560028	560028	+	16	0	7_internal_13072	7	506933	0.1356	0.37892	3.83995e-05	FDR_0.05_hist_mono_CRD_gene.txt
ENSG00000237181.1	7	642822	642822	+	18	0	7_internal_13072	7	506933	0.20889	0.442973	4.734e-08	FDR_0.05_hist_mono_CRD_gene.txt
ENSG00000188191.9	7	767287	767287	-	18	0	7_internal_13072	7	506933	0.161332	0.402609	3.77427e-06	FDR_0.05_hist_mono_CRD_gene.txt
ENSG00000164828.13	7	855528	855528	+	19	0	7_internal_11172	7	838461	0.080162	0.273628	0.00566607	FDR_0.05_hist_mono_CRD_gene.txt
ENSG00000105963.8	7	995043	995043	-	20	22553	7_internal_8694	7	948359	0.126117	0.3529	8.26055e-05	FDR_0.05_hist_mono_CRD_gene.txt
ENSG00000240230.1	7	1015235	1015235	-	21	42745	7_internal_8694	7	948359	0.0709534	0.25408	0.0169641	FDR_0.05_hist_mono_CRD_gene.txt
ENSG00000164849.7	7	1084212	1084212	+	18	0	7_internal_12286	7	1063403	0.0901128	0.297423	0.0022489	FDR_0.05_hist_mono_CRD_gene.txt
ENSG00000146540.9	7	1177896	1177896	-	15	75633	7_internal_12286	7	1063403	0.06521	0.256743	0.01822	FDR_0.05_hist_mono_CRD_gene.txt
ENSG00000164880.11	7	1545489	1545489	-	15	-726026	7_internal_8942	7	2271515	0.0610102	0.24172	0.0237192	FDR_0.05_hist_mono_CRD_gene.txt
ENSG00000176349.7	7	1878222	1878222	+	20	0	7_internal_12997	7	1858167	0.238732	0.484113	4.37785e-10	FDR_0.05_hist_mono_CRD_gene.txt
ENSG00000002822.10	7	2272878	2272878	-	19	112034	7_internal_12997	7	1858167	0.518275	0.722411	8.26187e-25	FDR_0.05_hist_mono_CRD_gene.txt
ENSG00000106268.11	7	2281857	2281857	+	19	0	7_internal_11489	7	2276056	0.0713959	0.252936	0.0137511	FDR_0.05_hist_mono_CRD_gene.txt
ENSG00000106263.13	7	2393721	2393721	+	19	483222	7_internal_8708	7	2876943	0.0761972	0.267443	0.00775643	FDR_0.05_hist_mono_CRD_gene.txt
ENSG00000174945.8	7	2719156	2719156	+	17	48699	7_internal_11610	7	2767855	0.0898116	0.285461	0.00214764	FDR_0.05_hist_mono_CRD_gene.txt
ENSG00000228246.1	7	2762622	2762622	-	17	-5233	7_internal_11610	7	2767855	0.0914541	0.297771	0.00172087	FDR_0.05_hist_mono_CRD_gene.txt
ENSG00000233202.1	7	2804242	2804242	+	16	0	7_internal_11610	7	2767855	0.264976	0.50824	1.10348e-10	FDR_0.05_hist_mono_CRD_gene.txt
ENSG00000231357.1	7	2875255	2875255	+	16	0	7_internal_11610	7	2767855	0.118814	0.343952	0.000115568	FDR_0.05_hist_mono_CRD_gene.txt
ENSG00000146535.8	7	2883958	2883958	-	16	0	7_internal_11610	7	2767855	0.446478	0.662961	9.23569e-20	FDR_0.05_hist_mono_CRD_gene.txt
ENSG00000157954.10	7	5229819	5229819	+	16	27334	7_internal_12140	7	5257153	0.272303	0.520868	3.29167e-11	FDR_0.05_hist_mono_CRD_gene.txt
ENSG00000164638.5	7	5314000	5314000	+	17	-5975	7_internal_12140	7	5257153	0.208864	0.450691	3.15709e-08	FDR_0.05_hist_mono_CRD_gene.txt
ENSG00000263900.1	7	5567817	5567817	-	17	-3015	7_internal_9118	7	5570832	0.0709826	-0.25773	0.0133793	FDR_0.05_hist_mono_CRD_gene.txt
ENSG00000075618.12	7	5632439	5632439	+	18	5479	7_internal_10178	7	5637918	0.140551	0.375583	2.74138e-05	FDR_0.05_hist_mono_CRD_gene.txt
ENSG00000157999.5	7	6071007	6071007	+	18	0	7_internal_10084	7	6046885	0.0748331	0.27564	0.00812134	FDR_0.05_hist_mono_CRD_gene.txt
ENSG00000086232.7	7	6098861	6098861	-	18	0	7_internal_10084	7	6046885	0.0837834	0.29284	0.00461767	FDR_0.05_hist_mono_CRD_gene.txt
ENSG00000178397.8	7	6388612	6388612	-	18	0	7_internal_10807	7	6386708	0.334377	0.579761	2.21467e-13	FDR_0.05_hist_mono_CRD_gene.txt
ENSG00000136238.13	7	6414154	6414154	+	18	0	7_internal_10807	7	6386708	0.313414	0.548381	4.08813e-13	FDR_0.05_hist_mono_CRD_gene.txt
ENSG00000164535.9	7	6523821	6523821	-	16	57222	7_internal_10807	7	6386708	0.0911368	0.29447	0.00204658	FDR_0.05_hist_mono_CRD_gene.txt
ENSG00000205903.2	7	6676953	6676953	+	11	0	7_internal_9406	7	6616290	0.153321	0.382505	2.96213e-06	FDR_0.05_hist_mono_CRD_gene.txt
ENSG00000260054.1	7	6694495	6694495	+	10	-14007	7_internal_9406	7	6616290	0.188443	0.431605	1.50873e-07	FDR_0.05_hist_mono_CRD_gene.txt
ENSG00000106392.5	7	7196565	7196565	+	9	0	7_internal_10933	7	7195202	0.0603838	0.2397	0.0157947	FDR_0.05_hist_mono_CRD_gene.txt
ENSG00000106460.13	7	12250867	12250867	+	3	0	7_internal_11229	7	12105782	0.073421	0.253908	0.00202072	FDR_0.05_hist_mono_CRD_gene.txt
ENSG00000006468.9	7	14031050	14031050	-	1	0	7_internal_9025	7	13889185	0.242618	0.504819	1.98026e-10	FDR_0.05_hist_mono_CRD_gene.txt
ENSG00000235837.1	7	16759523	16759523	-	8	314409	7_internal_9467	7	16012438	0.0672845	-0.255247	0.0091718	FDR_0.05_hist_mono_CRD_gene.txt
ENSG00000106546.8	7	17338246	17338246	+	9	0	7_internal_11503	7	17109799	0.166517	0.416559	2.03461e-06	FDR_0.05_hist_mono_CRD_gene.txt
ENSG00000237773.1	7	17338981	17338981	-	9	0	7_internal_11503	7	17109799	0.136774	0.371875	1.03597e-05	FDR_0.05_hist_mono_CRD_gene.txt
ENSG00000105849.5	7	19748710	19748710	-	7	-755261	7_internal_9110	7	20503971	0.0825067	0.294964	0.00157095	FDR_0.05_hist_mono_CRD_gene.txt
ENSG00000183742.7	7	20257027	20257027	-	8	-232613	7_internal_11346	7	20489640	0.0666378	0.244795	0.00724058	FDR_0.05_hist_mono_CRD_gene.txt
ENSG00000233834.2	7	20257200	20257200	+	8	232440	7_internal_11346	7	20489640	0.0858765	0.28352	0.0015895	FDR_0.05_hist_mono_CRD_gene.txt
ENSG00000105855.4	7	20370325	20370325	+	8	119315	7_internal_11346	7	20489640	0.129353	0.359493	2.0853e-05	FDR_0.05_hist_mono_CRD_gene.txt
ENSG00000105877.12	7	21582833	21582833	+	6	353148	7_internal_12144	7	21935981	0.466841	0.687831	1.38437e-21	FDR_0.05_hist_mono_CRD_gene.txt
ENSG00000164649.15	7	21985702	21985702	-	9	0	7_internal_12144	7	21935981	0.605438	0.785209	1.88973e-30	FDR_0.05_hist_mono_CRD_gene.txt
ENSG00000196683.6	7	22862470	22862470	-	10	231600	7_internal_9726	7	22601340	0.0553592	0.227884	0.0258393	FDR_0.05_hist_mono_CRD_gene.txt
ENSG00000228649.3	7	22893875	22893875	+	10	0	7_internal_9054	7	22861141	0.180083	0.426936	3.45128e-07	FDR_0.05_hist_mono_CRD_gene.txt
ENSG00000226329.2	7	22920969	22920969	-	10	26146	7_internal_9054	7	22861141	0.0995451	0.316702	0.00053178	FDR_0.05_hist_mono_CRD_gene.txt
ENSG00000122591.7	7	23053749	23053749	-	10	0	7_internal_8551	7	23048822	0.206909	0.447904	1.62217e-08	FDR_0.05_hist_mono_CRD_gene.txt
ENSG00000230658.1	7	23145322	23145322	-	9	-99530	7_internal_12250	7	23244852	0.0976355	-0.30604	0.000524171	FDR_0.05_hist_mono_CRD_gene.txt
ENSG00000136243.12	7	23221446	23221446	+	9	23406	7_internal_12250	7	23244852	0.194296	0.434654	2.98863e-08	FDR_0.05_hist_mono_CRD_gene.txt
ENSG00000226816.2	7	23245632	23245632	+	9	0	7_internal_9831	7	23245056	0.389609	0.638363	1.49748e-16	FDR_0.05_hist_mono_CRD_gene.txt
ENSG00000136235.11	7	23275586	23275586	+	9	0	7_internal_12250	7	23244852	0.273515	0.503049	1.78135e-11	FDR_0.05_hist_mono_CRD_gene.txt
ENSG00000105928.9	7	24809244	24809244	-	6	0	7_internal_10277	7	24744959	0.421323	0.613276	4.44416e-20	FDR_0.05_hist_mono_CRD_gene.txt
ENSG00000070882.8	7	25021253	25021253	-	8	12	7_internal_8653	7	25002099	0.119981	0.350733	5.82829e-05	FDR_0.05_hist_mono_CRD_gene.txt
ENSG00000050344.7	7	26191860	26191860	+	9	0	7_internal_11459	7	25891157	0.351302	0.597869	6.05832e-16	FDR_0.05_hist_mono_CRD_gene.txt
ENSG00000122565.13	7	26240782	26240782	+	9	-33347	7_internal_11459	7	25891157	0.163465	0.394946	9.75016e-07	FDR_0.05_hist_mono_CRD_gene.txt
ENSG00000086300.11	7	26331541	26331541	+	11	0	7_internal_8748	7	26330662	0.157286	0.384301	3.3517e-06	FDR_0.05_hist_mono_CRD_gene.txt
ENSG00000225792.1	7	26416321	26416321	-	11	37105	7_internal_8748	7	26330662	0.129449	0.347112	4.37014e-05	FDR_0.05_hist_mono_CRD_gene.txt
ENSG00000233429.5	7	27135266	27135266	+	11	0	7_internal_12732	7	26725097	0.208677	0.464072	8.08129e-09	FDR_0.05_hist_mono_CRD_gene.txt
ENSG00000105991.7	7	27135615	27135615	-	11	0	7_internal_12732	7	26725097	0.21415	0.482173	4.7954e-09	FDR_0.05_hist_mono_CRD_gene.txt
ENSG00000105996.5	7	27142430	27142430	-	11	0	7_internal_12732	7	26725097	0.285107	0.525081	4.48156e-12	FDR_0.05_hist_mono_CRD_gene.txt
ENSG00000253552.3	7	27147396	27147396	+	11	0	7_internal_9563	7	27133874	0.0966809	0.317395	0.00100292	FDR_0.05_hist_mono_CRD_gene.txt
ENSG00000106004.4	7	27183287	27183287	-	11	0	7_internal_9563	7	27133874	0.340852	0.573599	1.65181e-14	FDR_0.05_hist_mono_CRD_gene.txt
ENSG00000105997.16	7	27192200	27192200	-	11	49215	7_internal_12732	7	26725097	0.150239	0.397302	4.3747e-06	FDR_0.05_hist_mono_CRD_gene.txt
ENSG00000253187.2	7	27208238	27208238	+	10	0	7_internal_8757	7	27186578	0.102244	0.300006	0.000434167	FDR_0.05_hist_mono_CRD_gene.txt
ENSG00000078399.11	7	27210117	27210117	-	10	0	7_internal_8757	7	27186578	0.151719	0.391459	5.48653e-06	FDR_0.05_hist_mono_CRD_gene.txt
ENSG00000257184.2	7	27219632	27219632	-	10	0	7_internal_8757	7	27186578	0.0783118	0.281038	0.00307965	FDR_0.05_hist_mono_CRD_gene.txt
ENSG00000253293.3	7	27219880	27219880	-	10	0	7_internal_8757	7	27186578	0.145	0.358382	1.05623e-05	FDR_0.05_hist_mono_CRD_gene.txt
ENSG00000106052.8	7	27778950	27778950	+	10	96966	7_internal_12776	7	27875916	0.0592263	-0.239351	0.0208572	FDR_0.05_hist_mono_CRD_gene.txt
ENSG00000265382.1	7	27920106	27920106	+	11	0	7_internal_12776	7	27875916	0.328366	0.577373	5.4842e-14	FDR_0.05_hist_mono_CRD_gene.txt
ENSG00000206623.1	7	28157838	28157838	-	12	0	7_internal_12776	7	27875916	0.240088	0.500956	2.17023e-10	FDR_0.05_hist_mono_CRD_gene.txt
ENSG00000234336.2	7	28219941	28219941	+	12	0	7_internal_12776	7	27875916	0.552989	0.746568	4.64774e-27	FDR_0.05_hist_mono_CRD_gene.txt
ENSG00000153814.7	7	28220362	28220362	-	12	0	7_internal_12776	7	27875916	0.616337	0.820985	4.96653e-32	FDR_0.05_hist_mono_CRD_gene.txt
ENSG00000146592.11	7	28338940	28338940	+	10	325077	7_internal_11953	7	28664017	0.489589	0.693534	3.33401e-23	FDR_0.05_hist_mono_CRD_gene.txt
ENSG00000228093.2	7	29040587	29040587	+	11	122086	7_internal_9078	7	29162673	0.088525	0.304059	0.00137937	FDR_0.05_hist_mono_CRD_gene.txt
ENSG00000106069.14	7	29161956	29161956	+	10	34166	7_internal_13047	7	29196122	0.0700609	0.26686	0.00883268	FDR_0.05_hist_mono_CRD_gene.txt
ENSG00000106066.9	7	29235067	29235067	-	11	44405	7_internal_9078	7	29162673	0.261474	0.517945	1.54381e-10	FDR_0.05_hist_mono_CRD_gene.txt
ENSG00000227855.2	7	29689843	29689843	+	14	13375	7_internal_9207	7	29703218	0.177439	0.426867	4.94812e-07	FDR_0.05_hist_mono_CRD_gene.txt
ENSG00000122574.6	7	29846102	29846102	+	12	146868	7_internal_9891	7	29992970	0.106941	0.3185	0.000241846	FDR_0.05_hist_mono_CRD_gene.txt
ENSG00000136193.11	7	30029905	30029905	-	11	0	7_internal_9891	7	29992970	0.53451	0.71867	6.80781e-27	FDR_0.05_hist_mono_CRD_gene.txt
ENSG00000230751.1	7	30180486	30180486	+	10	157871	7_internal_12864	7	30338357	0.0609246	0.253467	0.0140807	FDR_0.05_hist_mono_CRD_gene.txt
ENSG00000227017.1	7	30218630	30218630	-	9	0	7_internal_13112	7	30208807	0.0626631	0.240835	0.0130843	FDR_0.05_hist_mono_CRD_gene.txt
ENSG00000180233.9	7	30323923	30323923	+	9	-30489	7_internal_13112	7	30208807	0.118894	0.328344	8.28535e-05	FDR_0.05_hist_mono_CRD_gene.txt
ENSG00000106341.6	7	31726329	31726329	+	3	0	7_internal_9398	7	31517752	0.39934	0.61923	7.88542e-18	FDR_0.05_hist_mono_CRD_gene.txt
ENSG00000229358.2	7	32801399	32801399	-	2	-195118	7_internal_8736	7	32996517	0.0422817	0.206303	0.0197391	FDR_0.05_hist_mono_CRD_gene.txt
ENSG00000205763.9	7	32982788	32982788	-	1	-13729	7_internal_8736	7	32996517	0.0463948	0.214988	0.00586894	FDR_0.05_hist_mono_CRD_gene.txt
ENSG00000122642.6	7	32997017	32997017	+	1	0	7_internal_8736	7	32996517	0.331887	0.591064	2.24283e-14	FDR_0.05_hist_mono_CRD_gene.txt
ENSG00000173852.9	7	35077883	35077883	-	3	0	7_internal_9846	7	35075705	0.119588	0.341246	3.22324e-05	FDR_0.05_hist_mono_CRD_gene.txt
ENSG00000230539.1	7	36639726	36639726	-	20	-76665	7_internal_10653	7	36716391	0.209397	0.45748	1.08594e-07	FDR_0.05_hist_mono_CRD_gene.txt
ENSG00000136250.7	7	36764154	36764154	-	22	11684	7_internal_10653	7	36716391	0.477094	0.719728	1.04073e-21	FDR_0.05_hist_mono_CRD_gene.txt
ENSG00000224101.1	7	37037401	37037401	+	23	260995	7_internal_10527	7	37298396	0.0916774	0.301933	0.00227795	FDR_0.05_hist_mono_CRD_gene.txt
ENSG00000238772.1	7	37209384	37209384	-	23	-89012	7_internal_10527	7	37298396	0.117413	0.355605	0.000250684	FDR_0.05_hist_mono_CRD_gene.txt
ENSG00000104714.9	8	688106	688106	-	4	99902	8_internal_7179	8	580880	0.127205	0.336378	2.1936e-05	FDR_0.05_hist_mono_CRD_gene.txt
ENSG00000182372.6	8	1703944	1703944	+	11	3522	8_internal_9449	8	1707466	0.255224	0.515311	3.33224e-10	FDR_0.05_hist_mono_CRD_gene.txt
ENSG00000253982.1	8	1712668	1712668	-	11	0	8_internal_9449	8	1707466	0.168454	0.416398	1.33454e-06	FDR_0.05_hist_mono_CRD_gene.txt
ENSG00000036448.5	8	1993155	1993155	+	11	55984	8_internal_9780	8	2049139	0.185603	0.424726	2.38823e-07	FDR_0.05_hist_mono_CRD_gene.txt
ENSG00000253853.1	8	2584858	2584858	+	11	0	8_internal_7474	8	2584603	0.441023	0.667276	1.31467e-19	FDR_0.05_hist_mono_CRD_gene.txt
ENSG00000147316.8	8	6264113	6264113	+	5	16954	8_internal_9932	8	6281067	0.106421	0.330518	0.000103892	FDR_0.05_hist_mono_CRD_gene.txt
ENSG00000091879.9	8	6420930	6420930	-	5	830	8_internal_9932	8	6281067	0.0848188	0.283907	0.00112644	FDR_0.05_hist_mono_CRD_gene.txt
ENSG00000249188.1	8	8011830	8011830	+	15	627796	8_internal_7304	8	8639626	0.221464	0.460398	3.79996e-09	FDR_0.05_hist_mono_CRD_gene.txt
ENSG00000253893.1	8	8085385	8085385	-	15	0	8_internal_7049	8	8084894	0.295791	0.557216	3.92683e-12	FDR_0.05_hist_mono_CRD_gene.txt
ENSG00000173295.3	8	8086117	8086117	+	15	14519	8_internal_8592	8	8100636	0.155211	0.407528	5.85443e-06	FDR_0.05_hist_mono_CRD_gene.txt
ENSG00000253981.1	8	8102189	8102189	-	15	0	8_internal_8232	8	8095164	0.162741	0.411235	2.69735e-06	FDR_0.05_hist_mono_CRD_gene.txt
ENSG00000182319.5	8	8244008	8244008	-	15	36132	8_internal_8926	8	8153644	0.278269	0.494502	1.39518e-11	FDR_0.05_hist_mono_CRD_gene.txt
ENSG00000253958.1	8	8559448	8559448	+	14	0	8_internal_9851	8	8540356	0.243477	0.48336	2.1268e-09	FDR_0.05_hist_mono_CRD_gene.txt
ENSG00000176305.5	8	8559666	8559666	+	14	0	8_internal_9851	8	8540356	0.238526	0.47933	1.39533e-09	FDR_0.05_hist_mono_CRD_gene.txt
ENSG00000147324.6	8	8751155	8751155	-	14	0	8_internal_11746	8	8701835	0.119105	0.34775	0.000128349	FDR_0.05_hist_mono_CRD_gene.txt
ENSG00000104626.10	8	8859657	8859657	+	15	0	8_internal_11746	8	8701835	0.377941	0.617915	9.7397e-17	FDR_0.05_hist_mono_CRD_gene.txt
ENSG00000254340.1	8	8998934	8998934	+	15	0	8_internal_11746	8	8701835	0.127195	0.353175	4.45932e-05	FDR_0.05_hist_mono_CRD_gene.txt
ENSG00000173281.4	8	9009084	9009084	-	15	0	8_internal_11746	8	8701835	0.224935	0.469799	3.62262e-09	FDR_0.05_hist_mono_CRD_gene.txt
ENSG00000175806.10	8	9911778	9911778	+	7	0	8_internal_7304	8	8639626	0.0615207	0.253333	0.0127631	FDR_0.05_hist_mono_CRD_gene.txt
ENSG00000255310.1	8	10967428	10967428	-	14	0	8_internal_10619	8	10873071	0.434988	0.683817	1.80788e-20	FDR_0.05_hist_mono_CRD_gene.txt
ENSG00000254936.3	8	10983574	10983574	-	14	0	8_internal_10619	8	10873071	0.313247	0.565027	6.65157e-13	FDR_0.05_hist_mono_CRD_gene.txt
ENSG00000215346.3	8	10987745	10987745	-	14	0	8_internal_10619	8	10873071	0.310785	0.578408	6.81611e-13	FDR_0.05_hist_mono_CRD_gene.txt
ENSG00000254556.1	8	10996117	10996117	-	14	0	8_internal_10619	8	10873071	0.305068	0.581193	1.69996e-13	FDR_0.05_hist_mono_CRD_gene.txt
ENSG00000231965.4	8	11032560	11032560	+	14	0	8_internal_10619	8	10873071	0.197262	0.463543	9.94683e-08	FDR_0.05_hist_mono_CRD_gene.txt
ENSG00000171044.6	8	11058875	11058875	-	15	0	8_internal_10619	8	10873071	0.332509	0.591982	9.25492e-14	FDR_0.05_hist_mono_CRD_gene.txt
ENSG00000104643.5	8	11141925	11141925	+	15	0	8_internal_10619	8	10873071	0.0649626	0.253813	0.0168008	FDR_0.05_hist_mono_CRD_gene.txt
ENSG00000177710.5	8	11188397	11188397	+	15	-967405	8_internal_7304	8	8639626	0.101067	0.311533	0.000561732	FDR_0.05_hist_mono_CRD_gene.txt
ENSG00000154319.10	8	11332224	11332224	-	14	0	8_internal_8002	8	11313428	0.210723	0.438869	1.04042e-08	FDR_0.05_hist_mono_CRD_gene.txt
ENSG00000154328.10	8	11627144	11627144	+	15	26464	8_internal_7896	8	11653608	0.0687239	0.271192	0.0137204	FDR_0.05_hist_mono_CRD_gene.txt
ENSG00000079459.7	8	11653082	11653082	+	15	526	8_internal_7896	8	11653608	0.0807025	0.280524	0.00451229	FDR_0.05_hist_mono_CRD_gene.txt
ENSG00000255046.1	8	11660077	11660077	-	15	0	8_internal_7896	8	11653608	0.0840835	0.298293	0.00263698	FDR_0.05_hist_mono_CRD_gene.txt
ENSG00000164733.15	8	11726957	11726957	-	14	0	8_internal_10815	8	11697155	0.147075	0.379785	9.52554e-06	FDR_0.05_hist_mono_CRD_gene.txt
ENSG00000254527.1	8	12063898	12063898	-	15	0	8_internal_7385	8	12051613	0.218329	0.458666	7.69875e-09	FDR_0.05_hist_mono_CRD_gene.txt
ENSG00000205873.2	8	12294626	12294626	+	14	0	8_internal_7385	8	12051613	0.167499	0.410692	1.87425e-06	FDR_0.05_hist_mono_CRD_gene.txt
ENSG00000242607.1	8	12428639	12428639	-	13	-16093	8_internal_7605	8	12444732	0.0969	0.314803	0.000741514	FDR_0.05_hist_mono_CRD_gene.txt
ENSG00000250305.4	8	12803151	12803151	+	5	81492	8_internal_9828	8	12884643	0.134299	0.368816	4.6511e-06	FDR_0.05_hist_mono_CRD_gene.txt
ENSG00000170941.7	8	12808865	12808865	+	5	75778	8_internal_9828	8	12884643	0.0506117	0.216809	0.0229267	FDR_0.05_hist_mono_CRD_gene.txt
ENSG00000164741.9	8	13373167	13373167	-	3	0	8_internal_9828	8	12884643	0.245357	0.491178	1.64117e-11	FDR_0.05_hist_mono_CRD_gene.txt
ENSG00000038945.9	8	16424999	16424999	-	3	0	8_internal_9732	8	16019839	0.503551	0.70514	3.31738e-27	FDR_0.05_hist_mono_CRD_gene.txt
ENSG00000155970.7	8	16884747	16884747	+	5	-13052	8_internal_8502	8	16858093	0.202972	0.444675	1.37126e-08	FDR_0.05_hist_mono_CRD_gene.txt
ENSG00000104219.8	8	17013538	17013538	+	6	0	8_internal_9112	8	17011453	0.431644	0.645259	1.01146e-19	FDR_0.05_hist_mono_CRD_gene.txt
ENSG00000129422.9	8	17658426	17658426	-	7	0	8_internal_8305	8	17487482	0.0653368	0.235286	0.00844975	FDR_0.05_hist_mono_CRD_gene.txt
ENSG00000171428.9	8	18027986	18027986	+	9	25226	8_internal_7642	8	18053212	0.0652005	0.259169	0.00866058	FDR_0.05_hist_mono_CRD_gene.txt
ENSG00000187229.3	8	18578415	18578415	+	10	118009	8_internal_7172	8	18696424	0.0941444	0.312246	0.00116078	FDR_0.05_hist_mono_CRD_gene.txt
ENSG00000156011.12	8	18942240	18942240	-	11	104873	8_internal_7254	8	18814770	0.275895	0.496219	2.09115e-11	FDR_0.05_hist_mono_CRD_gene.txt
ENSG00000104611.7	8	19171128	19171128	+	10	40996	8_internal_11060	8	19212124	0.429264	0.662827	1.37417e-19	FDR_0.05_hist_mono_CRD_gene.txt
ENSG00000253270.1	8	19536083	19536083	+	10	0	8_internal_11060	8	19212124	0.400834	0.635927	1.08336e-17	FDR_0.05_hist_mono_CRD_gene.txt
ENSG00000147408.10	8	19615540	19615540	-	9	0	8_internal_11060	8	19212124	0.5974	0.76867	2.12034e-29	FDR_0.05_hist_mono_CRD_gene.txt
ENSG00000104613.6	8	19674651	19674651	+	9	-58075	8_internal_11060	8	19212124	0.120887	0.357299	5.02852e-05	FDR_0.05_hist_mono_CRD_gene.txt
ENSG00000175445.10	8	19759228	19759228	+	8	-20116	8_internal_8792	8	19730923	0.265794	0.523559	5.35422e-11	FDR_0.05_hist_mono_CRD_gene.txt
ENSG00000168546.5	8	21669869	21669869	-	11	-10568	8_internal_9280	8	21680437	0.128808	0.351825	3.57098e-05	FDR_0.05_hist_mono_CRD_gene.txt
ENSG00000147443.7	8	21771371	21771371	-	11	123434	8_internal_7897	8	21621710	0.200743	0.450499	1.09694e-07	FDR_0.05_hist_mono_CRD_gene.txt
ENSG00000120910.10	8	22298332	22298332	+	20	94580	8_internal_8138	8	22392912	0.0739439	0.265048	0.0102188	FDR_0.05_hist_mono_CRD_gene.txt
ENSG00000120896.9	8	22402499	22402499	+	21	0	8_internal_8138	8	22392912	0.277836	0.521906	3.69766e-11	FDR_0.05_hist_mono_CRD_gene.txt
ENSG00000251034.1	8	22402918	22402918	-	21	0	8_internal_8138	8	22392912	0.143057	0.356127	2.3181e-05	FDR_0.05_hist_mono_CRD_gene.txt
ENSG00000254230.1	8	22424684	22424684	-	21	11566	8_internal_8138	8	22392912	0.125725	0.365654	0.000125065	FDR_0.05_hist_mono_CRD_gene.txt
ENSG00000173535.9	8	22941868	22941868	+	19	0	8_internal_7113	8	22940488	0.0934914	0.302258	0.00186389	FDR_0.05_hist_mono_CRD_gene.txt
ENSG00000253930.1	8	23046792	23046792	+	19	21347	8_internal_8124	8	23068139	0.395385	0.613896	1.6758e-16	FDR_0.05_hist_mono_CRD_gene.txt
ENSG00000243265.1	8	23064431	23064431	+	19	3708	8_internal_8124	8	23068139	0.269422	0.495735	3.18593e-11	FDR_0.05_hist_mono_CRD_gene.txt
ENSG00000246582.2	8	23081984	23081984	+	19	0	8_internal_8124	8	23068139	0.532059	0.726067	6.64694e-26	FDR_0.05_hist_mono_CRD_gene.txt
ENSG00000104689.5	8	23082639	23082639	-	19	0	8_internal_8124	8	23068139	0.552272	0.718132	3.09313e-27	FDR_0.05_hist_mono_CRD_gene.txt
ENSG00000250714.2	8	23088428	23088428	-	19	0	8_internal_8124	8	23068139	0.547794	0.739577	2.54933e-27	FDR_0.05_hist_mono_CRD_gene.txt
ENSG00000147457.9	8	23101150	23101150	+	18	0	8_internal_8124	8	23068139	0.121479	0.344375	0.000167666	FDR_0.05_hist_mono_CRD_gene.txt
ENSG00000147454.8	8	23386318	23386318	+	18	0	8_internal_8763	8	23380817	0.179244	0.421437	3.77252e-07	FDR_0.05_hist_mono_CRD_gene.txt
ENSG00000215298.3	8	23430157	23430157	+	17	-10392	8_internal_8763	8	23380817	0.149256	0.385348	5.95256e-06	FDR_0.05_hist_mono_CRD_gene.txt
ENSG00000167034.9	8	23540440	23540440	-	17	-43480	8_internal_8327	8	23583920	0.128701	0.356924	4.0317e-05	FDR_0.05_hist_mono_CRD_gene.txt
ENSG00000042980.8	8	24151553	24151553	+	11	54306	8_internal_8596	8	24205859	0.208213	0.46448	2.64383e-08	FDR_0.05_hist_mono_CRD_gene.txt
ENSG00000134028.10	8	24241798	24241798	+	10	0	8_internal_8596	8	24205859	0.161513	0.390188	8.00734e-07	FDR_0.05_hist_mono_CRD_gene.txt
ENSG00000147459.12	8	25042238	25042238	+	6	0	8_internal_6862	8	25041178	0.0531575	0.230192	0.0141337	FDR_0.05_hist_mono_CRD_gene.txt
ENSG00000184661.8	8	25316513	25316513	+	7	0	8_internal_8556	8	25312121	0.0513494	0.222323	0.0247866	FDR_0.05_hist_mono_CRD_gene.txt
ENSG00000104765.10	8	26240414	26240414	+	5	0	8_internal_7906	8	26239528	0.219681	0.47896	1.38945e-09	FDR_0.05_hist_mono_CRD_gene.txt
ENSG00000228451.3	8	26240469	26240469	-	5	-53040	8_internal_8717	8	26293509	0.0575958	0.236979	0.0112002	FDR_0.05_hist_mono_CRD_gene.txt
ENSG00000240694.3	8	26371608	26371608	-	6	0	8_internal_7906	8	26239528	0.0509317	0.221873	0.0245927	FDR_0.05_hist_mono_CRD_gene.txt
ENSG00000120899.13	8	27168999	27168999	+	9	586065	8_internal_9749	8	27755064	0.059118	-0.248542	0.0214876	FDR_0.05_hist_mono_CRD_gene.txt
ENSG00000186918.9	8	28260218	28260218	-	18	11153	8_internal_7979	8	28219598	0.358034	0.589154	2.58204e-14	FDR_0.05_hist_mono_CRD_gene.txt
ENSG00000214050.3	8	28347835	28347835	-	17	98770	8_internal_7979	8	28219598	0.382464	0.596182	2.46378e-17	FDR_0.05_hist_mono_CRD_gene.txt
ENSG00000104290.6	8	28351729	28351729	+	17	20080	8_internal_7817	8	28371809	0.214482	0.474837	2.72338e-08	FDR_0.05_hist_mono_CRD_gene.txt
ENSG00000254129.1	8	28968090	28968090	+	20	74036	8_internal_8087	8	29042126	0.0683998	0.261922	0.0127941	FDR_0.05_hist_mono_CRD_gene.txt
ENSG00000133872.9	8	29940723	29940723	-	11	0	8_internal_9684	8	29912955	0.340798	0.584864	1.88749e-15	FDR_0.05_hist_mono_CRD_gene.txt
ENSG00000104660.13	8	29952914	29952914	+	11	0	8_internal_9684	8	29912955	0.495554	0.705027	1.39068e-22	FDR_0.05_hist_mono_CRD_gene.txt
ENSG00000177669.3	8	30002202	30002202	-	10	0	8_internal_9684	8	29912955	0.150601	0.386756	8.09957e-06	FDR_0.05_hist_mono_CRD_gene.txt
ENSG00000104671.3	8	30013813	30013813	+	10	0	8_internal_9684	8	29912955	0.108688	0.32335	0.000209256	FDR_0.05_hist_mono_CRD_gene.txt
ENSG00000157168.13	8	31496902	31496902	+	3	914522	8_internal_9681	8	32411424	0.574919	0.77805	1.76883e-30	FDR_0.05_hist_mono_CRD_gene.txt
ENSG00000247134.2	8	32853696	32853696	+	4	-67311	8_internal_9681	8	32411424	0.163389	0.417229	4.23782e-07	FDR_0.05_hist_mono_CRD_gene.txt
ENSG00000172785.12	9	188979	188979	-	10	0	9_internal_7096	9	178009	0.135277	0.356904	1.20923e-05	FDR_0.05_hist_mono_CRD_gene.txt
ENSG00000107099.10	9	214854	214854	+	10	0	9_internal_8405	9	208060	0.0737903	0.271928	0.0060824	FDR_0.05_hist_mono_CRD_gene.txt
ENSG00000107104.13	9	470291	470291	+	10	142628	9_internal_9441	9	612919	0.331368	0.543233	4.15182e-15	FDR_0.05_hist_mono_CRD_gene.txt
ENSG00000227155.2	9	492112	492112	-	10	191692	9_internal_8405	9	208060	0.06262	0.255305	0.0167784	FDR_0.05_hist_mono_CRD_gene.txt
ENSG00000107249.15	9	4348392	4348392	-	5	0	9_internal_9630	9	3735716	0.515368	0.74194	2.167e-23	FDR_0.05_hist_mono_CRD_gene.txt
ENSG00000205808.4	9	4662298	4662298	+	8	-63820	9_internal_9630	9	3735716	0.169974	0.395386	6.4071e-07	FDR_0.05_hist_mono_CRD_gene.txt
ENSG00000106686.12	9	4666674	4666674	-	8	0	9_internal_7738	9	2837993	0.0861311	0.28217	0.00123842	FDR_0.05_hist_mono_CRD_gene.txt
ENSG00000106993.7	9	4679559	4679559	+	8	0	9_internal_8720	9	4661113	0.0658043	0.255539	0.00776354	FDR_0.05_hist_mono_CRD_gene.txt
ENSG00000120158.6	9	4792869	4792869	+	8	656279	9_internal_7787	9	5449148	0.058474	-0.243583	0.0154841	FDR_0.05_hist_mono_CRD_gene.txt
ENSG00000237711.1	9	5100236	5100236	+	9	336492	9_internal_10899	9	5436728	0.0593576	0.247191	0.0184809	FDR_0.05_hist_mono_CRD_gene.txt
ENSG00000107077.12	9	6720863	6720863	+	7	-3598	9_internal_9571	9	6562871	0.0670309	0.251881	0.00802872	FDR_0.05_hist_mono_CRD_gene.txt
ENSG00000137038.7	9	7888380	7888380	-	5	0	9_internal_10491	9	7844009	0.0783718	0.299336	0.00204101	FDR_0.05_hist_mono_CRD_gene.txt
ENSG00000155158.14	9	15307358	15307358	-	3	0	9_internal_6910	9	15285850	0.557689	0.732366	2.14059e-30	FDR_0.05_hist_mono_CRD_gene.txt
ENSG00000164975.11	9	15422702	15422702	+	3	23011	9_internal_8010	9	15445713	0.0793741	0.289976	0.000651441	FDR_0.05_hist_mono_CRD_gene.txt
ENSG00000164985.9	9	15511017	15511017	-	3	37788	9_internal_8010	9	15445713	0.060516	0.247456	0.00555787	FDR_0.05_hist_mono_CRD_gene.txt
ENSG00000147872.5	9	19149288	19149288	-	6	0	9_internal_10676	9	19096720	0.255524	0.477287	7.10176e-11	FDR_0.05_hist_mono_CRD_gene.txt
ENSG00000242215.1	9	19276173	19276173	+	6	-37831	9_internal_8001	9	19229590	0.453124	0.645404	5.3393e-22	FDR_0.05_hist_mono_CRD_gene.txt
ENSG00000137145.14	9	19288622	19288622	+	6	-50280	9_internal_8001	9	19229590	0.440249	0.644186	2.63235e-21	FDR_0.05_hist_mono_CRD_gene.txt
ENSG00000171843.11	9	20622542	20622542	-	8	9260	9_internal_8568	9	20407948	0.0922142	0.308134	0.000860803	FDR_0.05_hist_mono_CRD_gene.txt
ENSG00000188352.7	9	20658308	20658308	+	8	428	9_internal_8152	9	20658736	0.275445	0.545	1.71633e-11	FDR_0.05_hist_mono_CRD_gene.txt
ENSG00000188921.11	9	21031635	21031635	-	11	39113	9_internal_7258	9	20980109	0.087791	0.303816	0.00130729	FDR_0.05_hist_mono_CRD_gene.txt
ENSG00000099810.13	9	21802542	21802542	+	9	0	9_internal_7948	9	21743937	0.254313	0.503687	1.10949e-10	FDR_0.05_hist_mono_CRD_gene.txt
ENSG00000264545.1	9	21802635	21802635	+	9	0	9_internal_7948	9	21743937	0.161888	0.387293	3.39111e-06	FDR_0.05_hist_mono_CRD_gene.txt
ENSG00000265194.1	9	21861925	21861925	-	8	55679	9_internal_7948	9	21743937	0.106356	0.327214	0.000179364	FDR_0.05_hist_mono_CRD_gene.txt
ENSG00000264801.1	9	21929456	21929456	+	8	37405	9_internal_10637	9	21966861	0.0711615	0.268885	0.00670895	FDR_0.05_hist_mono_CRD_gene.txt
ENSG00000240498.2	9	21994777	21994777	+	7	0	9_internal_6899	9	21982797	0.213859	0.469705	5.51348e-09	FDR_0.05_hist_mono_CRD_gene.txt
ENSG00000147889.12	9	21995300	21995300	-	7	0	9_internal_6899	9	21982797	0.15655	0.394164	1.37286e-06	FDR_0.05_hist_mono_CRD_gene.txt
ENSG00000147883.9	9	22009362	22009362	-	7	0	9_internal_6899	9	21982797	0.147681	0.371654	6.59764e-06	FDR_0.05_hist_mono_CRD_gene.txt
ENSG00000227975.1	9	27378942	27378942	-	6	-58094	9_internal_10540	9	27437036	0.0777705	0.283851	0.00347226	FDR_0.05_hist_mono_CRD_gene.txt
ENSG00000147896.3	9	27524312	27524312	+	6	0	9_internal_10540	9	27437036	0.0525219	0.24279	0.0205804	FDR_0.05_hist_mono_CRD_gene.txt
ENSG00000120162.8	9	27529779	27529779	-	6	0	9_internal_10540	9	27437036	0.131287	0.36934	1.49869e-05	FDR_0.05_hist_mono_CRD_gene.txt
ENSG00000147894.10	9	27573864	27573864	-	6	0	9_internal_6752	9	27561378	0.0954853	0.296244	0.000342024	FDR_0.05_hist_mono_CRD_gene.txt
ENSG00000122692.7	9	33076665	33076665	-	6	-554437	9_internal_10005	9	33631102	0.0614424	0.234559	0.0135827	FDR_0.05_hist_mono_CRD_gene.txt
ENSG00000165272.9	9	33447609	33447609	-	8	0	9_internal_8462	9	33414009	0.109316	0.336069	0.000208484	FDR_0.05_hist_mono_CRD_gene.txt
ENSG00000165006.8	9	34179003	34179003	+	7	0	9_internal_9274	9	34139238	0.05874	0.240657	0.0168087	FDR_0.05_hist_mono_CRD_gene.txt
ENSG00000107140.10	9	35605367	35605367	+	9	0	9_internal_7308	9	35569058	0.0943167	0.297507	0.000926112	FDR_0.05_hist_mono_CRD_gene.txt
ENSG00000227933.1	9	35646267	35646267	+	9	0	9_internal_7308	9	35569058	0.0596565	0.238416	0.0166717	FDR_0.05_hist_mono_CRD_gene.txt
ENSG00000137101.7	9	35646807	35646807	-	9	0	9_internal_8562	9	35616368	0.0872715	0.281384	0.00167264	FDR_0.05_hist_mono_CRD_gene.txt
ENSG00000137103.11	9	35814448	35814448	+	8	13906	9_internal_9876	9	35828354	0.127795	0.345047	2.60297e-05	FDR_0.05_hist_mono_CRD_gene.txt
ENSG00000064703.7	1	112297867	112297867	+	7	-524458	1_internal_17742	1	111683199	0.0650773	0.264092	0.00923124	FDR_0.05_hist_mono_CRD_gene.txt
ENSG00000249913.2	1	112958909	112958909	-	6	914347	1_internal_17619	1	112029140	0.0621862	0.250362	0.0107515	FDR_0.05_hist_mono_CRD_gene.txt
ENSG00000155363.13	1	113215763	113215763	+	6	26545	1_internal_16339	1	113242308	0.0881812	0.305554	0.000880967	FDR_0.05_hist_mono_CRD_gene.txt
ENSG00000225075.1	1	113239243	113239243	-	6	-3065	1_internal_16339	1	113242308	0.0858	0.300073	0.0015192	FDR_0.05_hist_mono_CRD_gene.txt
ENSG00000155366.11	1	113250056	113250056	-	6	0	1_internal_16339	1	113242308	0.384381	0.626715	4.28996e-17	FDR_0.05_hist_mono_CRD_gene.txt
ENSG00000155367.10	1	113258099	113258099	-	6	7382	1_internal_16339	1	113242308	0.344393	0.595335	3.16265e-15	FDR_0.05_hist_mono_CRD_gene.txt
ENSG00000226419.1	1	113499037	113499037	+	8	0	1_internal_19175	1	113423676	0.0721607	0.27231	0.00441429	FDR_0.05_hist_mono_CRD_gene.txt
ENSG00000155380.7	1	113499635	113499635	-	8	0	1_internal_19175	1	113423676	0.293494	0.540615	7.14291e-12	FDR_0.05_hist_mono_CRD_gene.txt
ENSG00000237278.2	1	113669505	113669505	-	11	-13591	1_internal_21197	1	113683096	0.0766388	0.279658	0.00421666	FDR_0.05_hist_mono_CRD_gene.txt
ENSG00000081026.14	1	113933371	113933371	+	12	0	1_internal_21197	1	113683096	0.327235	0.567168	4.5497e-15	FDR_0.05_hist_mono_CRD_gene.txt
ENSG00000163349.15	1	114471814	114471814	+	11	193270	1_internal_17769	1	114665084	0.0630786	0.244438	0.0139349	FDR_0.05_hist_mono_CRD_gene.txt
ENSG00000175984.9	1	115213043	115213043	-	12	299793	1_internal_17312	1	114895323	0.125543	0.358783	5.71467e-05	FDR_0.05_hist_mono_CRD_gene.txt
ENSG00000134198.5	1	115632121	115632121	-	11	0	1_internal_16425	1	115630624	0.0733562	0.281507	0.0068403	FDR_0.05_hist_mono_CRD_gene.txt
ENSG00000163393.8	1	116519119	116519119	+	15	0	1_internal_22823	1	116517509	0.228717	0.491896	6.64415e-09	FDR_0.05_hist_mono_CRD_gene.txt
ENSG00000116824.4	1	117297007	117297007	+	13	0	1_internal_18407	1	117293216	0.180231	0.436865	3.757e-07	FDR_0.05_hist_mono_CRD_gene.txt
ENSG00000134247.9	1	117452679	117452679	+	12	76168	1_internal_22332	1	117528847	0.110444	0.337374	0.000240467	FDR_0.05_hist_mono_CRD_gene.txt
ENSG00000134256.8	1	117544382	117544382	+	13	0	1_internal_22332	1	117528847	0.198316	0.448064	4.27912e-08	FDR_0.05_hist_mono_CRD_gene.txt
ENSG00000236137.1	1	117602112	117602112	-	11	6880	1_internal_22332	1	117528847	0.162241	0.397671	3.32014e-06	FDR_0.05_hist_mono_CRD_gene.txt
ENSG00000183508.4	1	118148556	118148556	+	8	47923	1_internal_19278	1	118196479	0.0865706	0.296986	0.00155493	FDR_0.05_hist_mono_CRD_gene.txt
ENSG00000196505.5	1	118472253	118472253	-	4	0	1_internal_24271	1	118467617	0.15978	0.404835	6.6555e-07	FDR_0.05_hist_mono_CRD_gene.txt
ENSG00000155761.9	1	118727846	118727846	-	3	0	1_internal_24271	1	118467617	0.509886	0.720138	1.52988e-28	FDR_0.05_hist_mono_CRD_gene.txt
ENSG00000227056.2	1	119762719	119762719	-	8	-808124	1_internal_21280	1	120570843	0.0553186	-0.237349	0.0254867	FDR_0.05_hist_mono_CRD_gene.txt
ENSG00000226443.3	1	120077369	120077369	-	8	-14958	1_internal_25695	1	120092327	0.0920829	0.283162	0.000900441	FDR_0.05_hist_mono_CRD_gene.txt
ENSG00000239873.2	1	120102397	120102397	-	8	0	1_internal_25695	1	120092327	0.0685507	0.266917	0.0054391	FDR_0.05_hist_mono_CRD_gene.txt
ENSG00000203855.6	1	120106689	120106689	+	8	0	1_internal_25695	1	120092327	0.0640558	0.255553	0.0109058	FDR_0.05_hist_mono_CRD_gene.txt
ENSG00000242959.1	1	120143780	120143780	+	8	483921	1_internal_17507	1	120627701	0.0676877	-0.264635	0.00545874	FDR_0.05_hist_mono_CRD_gene.txt
ENSG00000143067.4	1	120190396	120190396	-	8	30618	1_internal_25695	1	120092327	0.0826399	0.289965	0.00140952	FDR_0.05_hist_mono_CRD_gene.txt
ENSG00000092621.7	1	120202421	120202421	+	8	-42643	1_internal_25695	1	120092327	0.0825214	0.279965	0.00232207	FDR_0.05_hist_mono_CRD_gene.txt
ENSG00000261662.1	1	120453236	120453236	-	9	293458	1_internal_25695	1	120092327	0.0683907	-0.257748	0.00795401	FDR_0.05_hist_mono_CRD_gene.txt
ENSG00000188610.7	1	120837272	120837272	+	8	0	1_internal_25894	1	120536577	0.0881614	-0.291511	0.00109872	FDR_0.05_hist_mono_CRD_gene.txt
ENSG00000236933.1	1	120838343	120838343	-	8	0	1_internal_25894	1	120536577	0.167906	-0.408656	1.12988e-06	FDR_0.05_hist_mono_CRD_gene.txt
ENSG00000171943.7	1	121107124	121107124	+	8	0	1_internal_25894	1	120536577	0.278816	-0.528637	1.14032e-11	FDR_0.05_hist_mono_CRD_gene.txt
ENSG00000227082.1	1	121138614	121138614	+	8	0	1_internal_25894	1	120536577	0.122237	-0.344592	4.47364e-05	FDR_0.05_hist_mono_CRD_gene.txt
ENSG00000230806.1	1	121140666	121140666	-	8	0	1_internal_25894	1	120536577	0.136668	-0.376966	1.55063e-05	FDR_0.05_hist_mono_CRD_gene.txt
ENSG00000232745.2	1	142803532	142803532	+	7	663316	1_internal_16603	1	143466848	0.0745865	0.271665	0.00457169	FDR_0.05_hist_mono_CRD_gene.txt
ENSG00000234978.1	1	142816004	142816004	-	7	-650844	1_internal_16603	1	143466848	0.0672873	0.261403	0.00783778	FDR_0.05_hist_mono_CRD_gene.txt
ENSG00000185044.8	1	143467658	143467658	-	9	0	1_internal_16603	1	143466848	0.547162	0.752195	1.01141e-27	FDR_0.05_hist_mono_CRD_gene.txt
ENSG00000224363.1	1	144091946	144091946	-	10	138253	1_internal_19695	1	143911812	0.0667107	0.252706	0.0099557	FDR_0.05_hist_mono_CRD_gene.txt
ENSG00000225241.3	1	144593363	144593363	+	17	0	1_internal_25894	1	120536577	0.218984	0.472183	2.41203e-08	FDR_0.05_hist_mono_CRD_gene.txt
ENSG00000203843.3	1	144612683	144612683	-	17	0	1_internal_25894	1	120536577	0.15814	0.405457	2.13515e-06	FDR_0.05_hist_mono_CRD_gene.txt
ENSG00000215861.4	1	144679969	144679969	-	17	0	1_internal_25894	1	120536577	0.115632	0.343341	0.000221455	FDR_0.05_hist_mono_CRD_gene.txt
ENSG00000168614.12	1	144811744	144811744	+	17	397982	1_internal_18712	1	145209726	0.174324	0.409603	1.34714e-06	FDR_0.05_hist_mono_CRD_gene.txt
ENSG00000178104.14	1	145076186	145076186	-	16	131986	1_internal_24519	1	144838779	0.0814456	0.285666	0.00317665	FDR_0.05_hist_mono_CRD_gene.txt
ENSG00000213240.6	1	145209119	145209119	+	15	0	1_internal_25894	1	120536577	0.158731	0.400118	4.60831e-06	FDR_0.05_hist_mono_CRD_gene.txt
ENSG00000255168.1	1	145209145	145209145	+	15	0	1_internal_25894	1	120536577	0.146019	0.382189	1.67573e-05	FDR_0.05_hist_mono_CRD_gene.txt
ENSG00000163386.14	1	145289772	145289772	+	15	-91260	1_internal_18081	1	145170743	0.115371	0.345598	0.000170118	FDR_0.05_hist_mono_CRD_gene.txt
ENSG00000232637.3	1	146253110	146253110	-	8	618323	1_internal_17861	1	145561541	0.0638436	0.261151	0.00894065	FDR_0.05_hist_mono_CRD_gene.txt
ENSG00000244371.2	1	146392852	146392852	-	6	-124872	1_internal_16195	1	146517724	0.0743746	0.270412	0.00293394	FDR_0.05_hist_mono_CRD_gene.txt
ENSG00000227242.2	1	146596107	146596107	-	5	0	1_internal_25894	1	120536577	0.0603578	0.24761	0.00784853	FDR_0.05_hist_mono_CRD_gene.txt
ENSG00000131791.6	1	146644129	146644129	-	4	-5274	1_internal_22559	1	146649403	0.204606	0.456146	7.95956e-09	FDR_0.05_hist_mono_CRD_gene.txt
ENSG00000236806.1	1	146695146	146695146	+	4	0	1_internal_22559	1	146649403	0.12353	0.360338	1.62044e-05	FDR_0.05_hist_mono_CRD_gene.txt
ENSG00000131778.13	1	146714291	146714291	+	4	0	1_internal_22559	1	146649403	0.4972	0.698762	3.85294e-25	FDR_0.05_hist_mono_CRD_gene.txt
ENSG00000203836.6	1	147624601	147624601	-	6	-110528	1_internal_20064	1	147735129	0.058481	0.239024	0.0116946	FDR_0.05_hist_mono_CRD_gene.txt
ENSG00000199879.1	1	147735751	147735751	+	5	0	1_internal_20064	1	147735129	0.0911296	0.294909	0.000583883	FDR_0.05_hist_mono_CRD_gene.txt
ENSG00000202408.1	1	147806886	147806886	-	5	0	1_internal_20064	1	147735129	0.136408	0.349321	3.96413e-06	FDR_0.05_hist_mono_CRD_gene.txt
ENSG00000212456.1	1	147994146	147994146	+	6	0	1_internal_25894	1	120536577	0.444673	0.67184	1.88213e-20	FDR_0.05_hist_mono_CRD_gene.txt
ENSG00000223491.1	1	148000213	148000213	+	6	0	1_internal_25894	1	120536577	0.11537	0.327689	5.92047e-05	FDR_0.05_hist_mono_CRD_gene.txt
ENSG00000122497.11	1	148025863	148025863	-	6	0	1_internal_25894	1	120536577	0.595256	0.779722	8.2644e-32	FDR_0.05_hist_mono_CRD_gene.txt
ENSG00000203832.6	1	148347506	148347506	-	6	0	1_internal_25894	1	120536577	0.472033	0.719507	7.22282e-22	FDR_0.05_hist_mono_CRD_gene.txt
ENSG00000207205.1	1	148605072	148605072	-	7	-610080	1_internal_16678	1	149215152	0.134187	0.355104	1.2058e-05	FDR_0.05_hist_mono_CRD_gene.txt
ENSG00000233430.2	1	149313076	149313076	-	9	0	1_internal_20866	1	148853690	0.0621001	0.252262	0.0156124	FDR_0.05_hist_mono_CRD_gene.txt
ENSG00000253193.2	1	149320441	149320441	+	9	0	1_internal_20866	1	148853690	0.334505	0.598447	1.14439e-13	FDR_0.05_hist_mono_CRD_gene.txt
ENSG00000234571.1	1	149379646	149379646	-	9	0	1_internal_20866	1	148853690	0.233447	0.498759	4.3685e-09	FDR_0.05_hist_mono_CRD_gene.txt
ENSG00000240929.1	1	149399179	149399179	-	9	0	1_internal_20866	1	148853690	0.164629	0.420751	1.51681e-06	FDR_0.05_hist_mono_CRD_gene.txt
ENSG00000230186.1	1	149400063	149400063	+	9	0	1_internal_20866	1	148853690	0.147066	0.392009	4.10789e-06	FDR_0.05_hist_mono_CRD_gene.txt
ENSG00000203818.6	1	149400542	149400542	-	9	0	1_internal_20866	1	148853690	0.177939	0.423335	3.48431e-07	FDR_0.05_hist_mono_CRD_gene.txt
ENSG00000203817.5	1	149459549	149459549	-	9	0	1_internal_20866	1	148853690	0.107313	0.333225	0.000337468	FDR_0.05_hist_mono_CRD_gene.txt
ENSG00000202496.1	1	149605917	149605917	+	10	-704	1_internal_16728	1	149601068	0.214723	0.455477	6.18708e-09	FDR_0.05_hist_mono_CRD_gene.txt
ENSG00000023902.8	1	150121373	150121373	+	12	1787	1_internal_19627	1	150123160	0.103681	0.32039	0.000498022	FDR_0.05_hist_mono_CRD_gene.txt
ENSG00000250661.1	1	150131600	150131600	+	12	0	1_internal_19627	1	150123160	0.0603729	0.231473	0.0228784	FDR_0.05_hist_mono_CRD_gene.txt
ENSG00000143401.10	1	150208504	150208504	-	12	47598	1_internal_19627	1	150123160	0.0661739	0.257611	0.0156663	FDR_0.05_hist_mono_CRD_gene.txt
ENSG00000143387.8	1	150780799	150780799	-	10	0	1_internal_24596	1	150630746	0.089295	-0.291089	0.00149102	FDR_0.05_hist_mono_CRD_gene.txt
ENSG00000143437.15	1	150849244	150849244	-	10	22112	1_internal_24596	1	150630746	0.0870628	-0.292651	0.00236877	FDR_0.05_hist_mono_CRD_gene.txt
ENSG00000259357.1	1	150937736	150937736	+	8	-110604	1_internal_24596	1	150630746	0.120444	-0.3465	6.62387e-05	FDR_0.05_hist_mono_CRD_gene.txt
ENSG00000143418.14	1	150947479	150947479	-	8	120347	1_internal_24596	1	150630746	0.0872738	-0.293531	0.00148104	FDR_0.05_hist_mono_CRD_gene.txt
ENSG00000143443.9	1	151020216	151020216	+	9	-193084	1_internal_24596	1	150630746	0.0610209	0.250407	0.0140441	FDR_0.05_hist_mono_CRD_gene.txt
ENSG00000232671.2	1	151254405	151254405	-	8	0	1_internal_16135	1	151247493	0.0589548	0.246297	0.017656	FDR_0.05_hist_mono_CRD_gene.txt
ENSG00000237976.1	1	151319443	151319443	+	8	0	1_internal_16135	1	151247493	0.108058	0.328958	0.00020767	FDR_0.05_hist_mono_CRD_gene.txt
ENSG00000238711.1	1	151411476	151411476	+	7	344546	1_internal_24962	1	151756022	0.0564754	0.245495	0.0145532	FDR_0.05_hist_mono_CRD_gene.txt
ENSG00000236940.1	1	151730135	151730135	+	7	-797944	1_internal_17576	1	150907526	0.0640763	-0.242682	0.0107735	FDR_0.05_hist_mono_CRD_gene.txt
ENSG00000143436.6	1	151736040	151736040	-	7	-19982	1_internal_24962	1	151756022	0.0870081	0.299146	0.00135594	FDR_0.05_hist_mono_CRD_gene.txt
ENSG00000203288.3	1	151763280	151763280	+	7	0	1_internal_24962	1	151756022	0.0523531	0.223247	0.0246753	FDR_0.05_hist_mono_CRD_gene.txt
ENSG00000182134.11	1	151763892	151763892	-	7	0	1_internal_24962	1	151756022	0.157731	0.388682	2.11161e-06	FDR_0.05_hist_mono_CRD_gene.txt
ENSG00000197747.4	1	151966866	151966866	-	5	23736	1_internal_24962	1	151756022	0.0602587	0.237695	0.00850609	FDR_0.05_hist_mono_CRD_gene.txt
ENSG00000229021.2	1	151967007	151967007	+	5	-23877	1_internal_24962	1	151756022	0.0515887	-0.226592	0.0200777	FDR_0.05_hist_mono_CRD_gene.txt
ENSG00000163220.10	1	153330330	153330330	+	10	410068	1_internal_17521	1	153740398	0.0554719	-0.22422	0.0252114	FDR_0.05_hist_mono_CRD_gene.txt
ENSG00000238279.1	1	153506079	153506079	+	13	0	1_internal_17155	1	153356311	0.0923169	0.311461	0.000911142	FDR_0.05_hist_mono_CRD_gene.txt
ENSG00000185897.6	19	35849362	35849362	+	13	-33036	19_internal_9733	19	35760437	0.0655662	0.231741	0.0191273	FDR_0.05_hist_mono_CRD_gene.txt
ENSG00000126262.3	19	35934809	35934809	+	14	0	19_internal_6686	19	35920030	0.07031	0.269523	0.00983042	FDR_0.05_hist_mono_CRD_gene.txt
ENSG00000126267.4	19	36139125	36139125	+	16	24790	19_internal_8722	19	36163915	0.064814	-0.258806	0.024083	FDR_0.05_hist_mono_CRD_gene.txt
ENSG00000232677.2	19	36822620	36822620	-	16	0	19_internal_9419	19	36715215	0.29606	0.530101	1.14189e-11	FDR_0.05_hist_mono_CRD_gene.txt
ENSG00000142065.9	19	36870101	36870101	-	16	0	19_internal_9419	19	36715215	0.222146	0.470873	7.92308e-09	FDR_0.05_hist_mono_CRD_gene.txt
ENSG00000181007.7	19	36909558	36909558	-	16	0	19_internal_9419	19	36715215	0.257142	0.507391	6.52498e-11	FDR_0.05_hist_mono_CRD_gene.txt
ENSG00000254004.2	19	37019562	37019562	-	14	0	19_internal_9419	19	36715215	0.202623	0.449608	2.85378e-08	FDR_0.05_hist_mono_CRD_gene.txt
ENSG00000233527.3	19	37063972	37063972	+	14	399294	19_internal_8343	19	37463266	0.0672113	0.260509	0.0120934	FDR_0.05_hist_mono_CRD_gene.txt
ENSG00000161298.12	19	37095719	37095719	+	14	0	19_internal_9419	19	36715215	0.242379	0.50312	7.46277e-10	FDR_0.05_hist_mono_CRD_gene.txt
ENSG00000197808.7	19	37157755	37157755	-	14	0	19_internal_9419	19	36715215	0.165667	0.400869	1.06673e-06	FDR_0.05_hist_mono_CRD_gene.txt
ENSG00000189042.9	19	37178514	37178514	+	14	227838	19_internal_6943	19	37406352	0.122312	0.349013	6.59142e-05	FDR_0.05_hist_mono_CRD_gene.txt
ENSG00000267041.1	19	37263727	37263727	-	12	0	19_internal_9419	19	36715215	0.133101	0.375459	3.65395e-05	FDR_0.05_hist_mono_CRD_gene.txt
ENSG00000267254.1	19	37288420	37288420	+	12	0	19_internal_9419	19	36715215	0.199468	0.448501	1.26937e-07	FDR_0.05_hist_mono_CRD_gene.txt
ENSG00000251247.5	19	37341263	37341263	+	12	0	19_internal_9419	19	36715215	0.164761	0.391943	2.018e-06	FDR_0.05_hist_mono_CRD_gene.txt
ENSG00000197863.4	19	37341689	37341689	-	12	0	19_internal_9419	19	36715215	0.196544	0.436846	4.68048e-08	FDR_0.05_hist_mono_CRD_gene.txt
ENSG00000185869.9	19	37407193	37407193	-	12	341911	19_internal_6737	19	37018585	0.0597891	0.249141	0.023221	FDR_0.05_hist_mono_CRD_gene.txt
ENSG00000198453.8	19	37407231	37407231	+	12	0	19_internal_9419	19	36715215	0.135694	0.378396	1.37244e-05	FDR_0.05_hist_mono_CRD_gene.txt
ENSG00000197050.6	19	37498759	37498759	+	11	0	19_internal_9419	19	36715215	0.126485	0.359439	4.74253e-05	FDR_0.05_hist_mono_CRD_gene.txt
ENSG00000196967.5	19	37697976	37697976	-	11	0	19_internal_9419	19	36715215	0.121978	0.352626	9.00437e-05	FDR_0.05_hist_mono_CRD_gene.txt
ENSG00000267360.1	19	37701414	37701414	-	11	0	19_internal_9419	19	36715215	0.157979	0.39855	3.65267e-06	FDR_0.05_hist_mono_CRD_gene.txt
ENSG00000245680.5	19	37709055	37709055	-	11	0	19_internal_9419	19	36715215	0.283504	0.540385	5.67196e-12	FDR_0.05_hist_mono_CRD_gene.txt
ENSG00000181666.13	19	37803739	37803739	+	12	0	19_internal_9419	19	36715215	0.374951	0.595839	3.31671e-16	FDR_0.05_hist_mono_CRD_gene.txt
ENSG00000267682.1	19	37828138	37828138	+	12	0	19_internal_9419	19	36715215	0.0701419	0.258519	0.008708	FDR_0.05_hist_mono_CRD_gene.txt
ENSG00000189164.10	19	37861963	37861963	+	12	0	19_internal_9419	19	36715215	0.0941533	0.293676	0.000923452	FDR_0.05_hist_mono_CRD_gene.txt
ENSG00000171827.6	19	37958487	37958487	+	12	0	19_internal_9419	19	36715215	0.08639	0.288462	0.00187326	FDR_0.05_hist_mono_CRD_gene.txt
ENSG00000267470.1	19	38039816	38039816	+	12	0	19_internal_9419	19	36715215	0.0840972	0.296202	0.00241203	FDR_0.05_hist_mono_CRD_gene.txt
ENSG00000180479.9	19	38085673	38085673	-	11	0	19_internal_9419	19	36715215	0.170653	0.390403	1.10026e-06	FDR_0.05_hist_mono_CRD_gene.txt
ENSG00000196381.5	19	38183216	38183216	-	13	96688	19_internal_9419	19	36715215	0.0794992	0.281964	0.00392327	FDR_0.05_hist_mono_CRD_gene.txt
ENSG00000198182.7	19	38210691	38210691	-	13	212305	19_internal_6943	19	37406352	0.0906483	0.299642	0.00175584	FDR_0.05_hist_mono_CRD_gene.txt
ENSG00000167642.7	19	38734675	38734675	+	13	39200	19_internal_7261	19	38773875	0.108697	0.33302	0.000367401	FDR_0.05_hist_mono_CRD_gene.txt
ENSG00000267748.1	19	38779804	38779804	+	13	0	19_internal_7261	19	38773875	0.0965262	0.310571	0.000719633	FDR_0.05_hist_mono_CRD_gene.txt
ENSG00000167645.12	19	38807913	38807913	-	13	0	19_internal_7261	19	38773875	0.17479	0.413013	5.26944e-07	FDR_0.05_hist_mono_CRD_gene.txt
ENSG00000099337.3	19	38810484	38810484	+	13	0	19_internal_7261	19	38773875	0.105563	0.316118	0.000553296	FDR_0.05_hist_mono_CRD_gene.txt
ENSG00000196218.7	19	38924339	38924339	+	15	103112	19_internal_7739	19	39027451	0.432343	0.675219	2.00533e-20	FDR_0.05_hist_mono_CRD_gene.txt
ENSG00000267291.1	19	39086986	39086986	+	12	0	19_internal_7739	19	39027451	0.215153	0.469218	1.77791e-08	FDR_0.05_hist_mono_CRD_gene.txt
ENSG00000104814.8	19	39109522	39109522	-	11	0	19_internal_7739	19	39027451	0.277399	0.533118	1.56001e-11	FDR_0.05_hist_mono_CRD_gene.txt
ENSG00000178982.5	19	39109735	39109735	+	11	0	19_internal_7739	19	39027451	0.105001	0.314025	0.000290988	FDR_0.05_hist_mono_CRD_gene.txt
ENSG00000104825.12	19	39390340	39390340	+	10	496244	19_internal_6342	19	39886584	0.0726325	-0.268699	0.00528764	FDR_0.05_hist_mono_CRD_gene.txt
ENSG00000262484.1	19	39402798	39402798	-	10	587858	19_internal_7261	19	38773875	0.0748264	0.28012	0.00597278	FDR_0.05_hist_mono_CRD_gene.txt
ENSG00000128016.4	19	39897453	39897453	+	10	-706666	19_internal_6043	19	39137417	0.0829529	0.276256	0.00267138	FDR_0.05_hist_mono_CRD_gene.txt
ENSG00000090920.9	19	40440533	40440533	-	11	0	19_internal_7005	19	40403645	0.230331	0.456544	1.44464e-09	FDR_0.05_hist_mono_CRD_gene.txt
ENSG00000013275.3	19	40476912	40476912	+	11	-6498	19_internal_7005	19	40403645	0.108624	0.335593	0.000192044	FDR_0.05_hist_mono_CRD_gene.txt
ENSG00000128000.11	19	40562116	40562116	-	11	91702	19_internal_7005	19	40403645	0.110603	0.32208	0.000154835	FDR_0.05_hist_mono_CRD_gene.txt
ENSG00000197782.9	19	40596845	40596845	-	11	0	19_internal_6243	19	40561058	0.0691388	0.269935	0.012167	FDR_0.05_hist_mono_CRD_gene.txt
ENSG00000130758.3	19	40697651	40697651	+	11	982676	19_internal_6704	19	41680327	0.0602599	-0.246473	0.0198693	FDR_0.05_hist_mono_CRD_gene.txt
ENSG00000197019.4	19	40931932	40931932	-	9	881575	19_internal_7462	19	40041937	0.0613426	0.245626	0.0160781	FDR_0.05_hist_mono_CRD_gene.txt
ENSG00000160410.10	19	41082757	41082757	+	11	0	19_internal_7039	19	41079844	0.112469	-0.314809	0.000283827	FDR_0.05_hist_mono_CRD_gene.txt
ENSG00000256612.2	19	41430124	41430124	+	13	-14809	19_internal_8008	19	41381077	0.221609	0.469011	3.92576e-09	FDR_0.05_hist_mono_CRD_gene.txt
ENSG00000167600.9	19	41698954	41698954	+	11	0	19_internal_6704	19	41680327	0.417882	0.666198	4.61804e-19	FDR_0.05_hist_mono_CRD_gene.txt
ENSG00000268034.1	19	42012068	42012068	+	13	-894010	19_internal_7039	19	41079844	0.067244	-0.257111	0.00944125	FDR_0.05_hist_mono_CRD_gene.txt
ENSG00000268027.1	19	42051554	42051554	+	13	0	19_internal_7018	19	42027334	0.061892	0.245958	0.0206186	FDR_0.05_hist_mono_CRD_gene.txt
ENSG00000161594.6	17	39991937	39991937	+	10	0	17_internal_11637	17	39889959	0.154224	0.399793	2.3622e-06	FDR_0.05_hist_mono_CRD_gene.txt
ENSG00000141698.10	17	39992523	39992523	-	10	0	17_internal_11637	17	39889959	0.224111	0.476031	2.68137e-09	FDR_0.05_hist_mono_CRD_gene.txt
ENSG00000173786.11	17	40118759	40118759	+	10	-125320	17_internal_11637	17	39889959	0.0632725	-0.255078	0.0131717	FDR_0.05_hist_mono_CRD_gene.txt
ENSG00000168610.10	17	40540586	40540586	-	15	15756	17_internal_9220	17	40486714	0.148917	0.391025	1.52662e-05	FDR_0.05_hist_mono_CRD_gene.txt
ENSG00000213373.3	17	41050751	41050751	-	14	2706	17_internal_9665	17	40992630	0.129358	0.348908	4.08228e-05	FDR_0.05_hist_mono_CRD_gene.txt
ENSG00000108828.11	17	41177140	41177140	-	15	2100	17_internal_9044	17	41164859	0.199729	0.443695	6.04565e-08	FDR_0.05_hist_mono_CRD_gene.txt
ENSG00000198496.6	17	41277627	41277627	+	16	0	17_internal_12251	17	41169718	0.252818	0.51231	2.32163e-10	FDR_0.05_hist_mono_CRD_gene.txt
ENSG00000267681.1	17	41296973	41296973	+	16	0	17_internal_12251	17	41169718	0.132158	0.359594	2.89189e-05	FDR_0.05_hist_mono_CRD_gene.txt
ENSG00000188554.9	17	41322498	41322498	+	16	-967623	17_internal_8882	17	40344669	0.0673328	-0.243931	0.0159842	FDR_0.05_hist_mono_CRD_gene.txt
ENSG00000188825.7	17	41466567	41466567	-	14	0	17_internal_10379	17	41381308	0.307474	0.538606	1.05589e-12	FDR_0.05_hist_mono_CRD_gene.txt
ENSG00000108861.4	17	41856356	41856356	-	14	0	17_internal_9148	17	41818776	0.112836	0.343429	0.000178826	FDR_0.05_hist_mono_CRD_gene.txt
ENSG00000161647.14	17	41910538	41910538	-	14	17617	17_internal_9148	17	41818776	0.366356	0.594973	1.95482e-16	FDR_0.05_hist_mono_CRD_gene.txt
ENSG00000091947.5	17	42101314	42101314	-	14	94586	17_internal_9940	17	41977359	0.0660392	0.24872	0.0153161	FDR_0.05_hist_mono_CRD_gene.txt
ENSG00000108840.11	17	42201070	42201070	-	14	128287	17_internal_8812	17	42060827	0.0630078	-0.241958	0.0174163	FDR_0.05_hist_mono_CRD_gene.txt
ENSG00000161664.2	17	42247815	42247815	+	15	16835	17_internal_8592	17	42264650	0.0676306	0.257164	0.0163409	FDR_0.05_hist_mono_CRD_gene.txt
ENSG00000168597.4	17	42264082	42264082	-	15	509792	17_internal_12357	17	41632145	0.0793123	-0.28272	0.0050426	FDR_0.05_hist_mono_CRD_gene.txt
ENSG00000267080.1	17	42264085	42264085	-	15	509795	17_internal_12357	17	41632145	0.077395	-0.278488	0.00580264	FDR_0.05_hist_mono_CRD_gene.txt
ENSG00000240589.2	17	42486726	42486726	-	10	-476988	17_internal_10857	17	42963714	0.0769791	0.283589	0.00387838	FDR_0.05_hist_mono_CRD_gene.txt
ENSG00000180340.5	17	42634925	42634925	+	14	0	17_internal_10627	17	42610761	0.264415	0.53646	1.80669e-10	FDR_0.05_hist_mono_CRD_gene.txt
ENSG00000161692.12	17	42785976	42785976	+	14	177738	17_internal_10857	17	42963714	0.081368	0.289371	0.00375581	FDR_0.05_hist_mono_CRD_gene.txt
ENSG00000172992.7	17	43138473	43138473	-	11	0	17_internal_10341	17	43126025	0.0850866	0.300498	0.0019528	FDR_0.05_hist_mono_CRD_gene.txt
ENSG00000184361.8	17	43339479	43339479	-	9	187780	17_internal_10341	17	43126025	0.0534851	0.23374	0.0228901	FDR_0.05_hist_mono_CRD_gene.txt
ENSG00000225190.4	17	43568115	43568115	-	9	-2536	17_internal_13535	17	43570651	0.0655842	0.257474	0.0126449	FDR_0.05_hist_mono_CRD_gene.txt
ENSG00000131484.3	17	43580626	43580626	+	9	0	17_internal_13535	17	43570651	0.158338	0.390372	1.35234e-06	FDR_0.05_hist_mono_CRD_gene.txt
ENSG00000266918.1	17	43608943	43608943	+	9	41868	17_internal_10105	17	43650811	0.291429	0.528827	1.81532e-12	FDR_0.05_hist_mono_CRD_gene.txt
ENSG00000267198.1	17	43623170	43623170	+	9	0	17_internal_13535	17	43570651	0.283122	0.524952	8.38346e-12	FDR_0.05_hist_mono_CRD_gene.txt
ENSG00000214425.2	17	43627701	43627701	-	9	0	17_internal_13535	17	43570651	0.258145	0.493708	4.95901e-11	FDR_0.05_hist_mono_CRD_gene.txt
ENSG00000267246.1	17	43636104	43636104	-	9	0	17_internal_13535	17	43570651	0.291849	0.544853	5.56838e-12	FDR_0.05_hist_mono_CRD_gene.txt
ENSG00000266504.1	17	43636436	43636436	-	9	-14375	17_internal_10105	17	43650811	0.368103	0.553814	1.5316e-16	FDR_0.05_hist_mono_CRD_gene.txt
ENSG00000264070.1	17	43663237	43663237	+	9	0	17_internal_13535	17	43570651	0.182017	-0.414354	2.865e-07	FDR_0.05_hist_mono_CRD_gene.txt
ENSG00000204650.8	17	43697694	43697694	+	9	0	17_internal_13535	17	43570651	0.278571	-0.526704	1.19174e-11	FDR_0.05_hist_mono_CRD_gene.txt
ENSG00000120088.10	17	43699267	43699267	+	9	0	17_internal_13535	17	43570651	0.245596	-0.488988	1.46941e-10	FDR_0.05_hist_mono_CRD_gene.txt
ENSG00000263715.2	17	43699274	43699274	+	9	0	17_internal_13535	17	43570651	0.245864	-0.489491	7.05239e-10	FDR_0.05_hist_mono_CRD_gene.txt
ENSG00000252698.1	17	44204762	44204762	+	6	0	17_internal_10105	17	43650811	0.186688	0.424256	1.51347e-07	FDR_0.05_hist_mono_CRD_gene.txt
ENSG00000214401.4	17	44270942	44270942	+	6	-134978	17_internal_13535	17	43570651	0.23453	-0.480343	3.8335e-09	FDR_0.05_hist_mono_CRD_gene.txt
ENSG00000120071.8	17	44302733	44302733	-	6	0	17_internal_10105	17	43650811	0.599439	0.755797	4.27912e-32	FDR_0.05_hist_mono_CRD_gene.txt
ENSG00000261575.1	17	44344403	44344403	+	7	0	17_internal_10105	17	43650811	0.172102	0.412802	6.01003e-07	FDR_0.05_hist_mono_CRD_gene.txt
ENSG00000176681.9	17	44370099	44370099	+	7	-263209	17_internal_7592	17	43577333	0.0680159	0.255216	0.00649597	FDR_0.05_hist_mono_CRD_gene.txt
ENSG00000228696.4	17	44439130	44439130	-	8	303166	17_internal_13535	17	43570651	0.0797704	0.269234	0.00266181	FDR_0.05_hist_mono_CRD_gene.txt
ENSG00000260075.1	17	44450221	44450221	+	8	0	17_internal_10105	17	43650811	0.149571	-0.379942	6.13359e-06	FDR_0.05_hist_mono_CRD_gene.txt
ENSG00000238083.3	17	44588877	44588877	+	7	-8501	17_internal_10105	17	43650811	0.234847	0.476379	3.78804e-10	FDR_0.05_hist_mono_CRD_gene.txt
ENSG00000232300.1	17	44640161	44640161	-	7	59785	17_internal_10105	17	43650811	0.0709742	0.267935	0.00648727	FDR_0.05_hist_mono_CRD_gene.txt
ENSG00000185829.11	17	44657088	44657088	-	7	76712	17_internal_10105	17	43650811	0.606185	0.770107	9.18875e-33	FDR_0.05_hist_mono_CRD_gene.txt
ENSG00000073969.13	17	44668035	44668035	+	7	-532071	17_internal_13535	17	43570651	0.120797	-0.352459	3.64344e-05	FDR_0.05_hist_mono_CRD_gene.txt
ENSG00000263142.1	17	45055847	45055847	+	9	344422	17_internal_9537	17	45400269	0.0713174	-0.263819	0.00615901	FDR_0.05_hist_mono_CRD_gene.txt
ENSG00000004897.6	17	45266788	45266788	-	7	-133481	17_internal_9537	17	45400269	0.067436	0.258241	0.00695907	FDR_0.05_hist_mono_CRD_gene.txt
ENSG00000259753.1	17	45331263	45331263	+	7	0	17_internal_8639	17	45317007	0.0960653	0.316563	0.000490908	FDR_0.05_hist_mono_CRD_gene.txt
ENSG00000178852.11	17	45400656	45400656	+	7	0	17_internal_9537	17	45400269	0.512441	0.707017	2.6447e-25	FDR_0.05_hist_mono_CRD_gene.txt
ENSG00000253347.1	17	45500892	45500892	-	7	0	17_internal_9537	17	45400269	0.413858	0.63972	5.32747e-20	FDR_0.05_hist_mono_CRD_gene.txt
ENSG00000228782.3	17	45569858	45569858	-	7	0	17_internal_9537	17	45400269	0.0630577	0.249978	0.00900637	FDR_0.05_hist_mono_CRD_gene.txt
ENSG00000141279.8	17	45600306	45600306	+	6	0	17_internal_9537	17	45400269	0.103047	0.318417	0.000211798	FDR_0.05_hist_mono_CRD_gene.txt
ENSG00000263766.1	17	45726786	45726786	-	7	-891262	17_internal_12366	17	46618048	0.0752343	0.269305	0.00404388	FDR_0.05_hist_mono_CRD_gene.txt
ENSG00000198933.5	17	45771447	45771447	+	7	0	17_internal_9537	17	45400269	0.433181	0.628408	3.45061e-20	FDR_0.05_hist_mono_CRD_gene.txt
ENSG00000264920.1	17	45973178	45973178	-	8	0	17_internal_9858	17	45967059	0.0767892	0.284298	0.00233997	FDR_0.05_hist_mono_CRD_gene.txt
ENSG00000263798.1	17	46022790	46022790	+	9	884922	17_internal_8145	17	46907712	0.0625871	-0.24631	0.0125906	FDR_0.05_hist_mono_CRD_gene.txt
ENSG00000108465.9	17	46045176	46045176	+	9	0	17_internal_9858	17	45967059	0.0849246	0.287428	0.00139109	FDR_0.05_hist_mono_CRD_gene.txt
ENSG00000236397.2	2	114359144	114359144	-	11	-90784	2_internal_14939	2	114449928	0.235132	0.458912	1.92934e-09	FDR_0.05_hist_mono_CRD_gene.txt
ENSG00000144134.12	2	114384806	114384806	+	11	-122636	2_internal_16183	2	114194240	0.0640695	-0.254348	0.0163476	FDR_0.05_hist_mono_CRD_gene.txt
ENSG00000227359.1	2	114461655	114461655	-	9	3213	2_internal_14939	2	114449928	0.0729442	-0.269371	0.00450843	FDR_0.05_hist_mono_CRD_gene.txt
ENSG00000125629.10	2	118846028	118846028	+	3	0	2_internal_21273	2	118844810	0.120159	0.354112	3.6116e-05	FDR_0.05_hist_mono_CRD_gene.txt
ENSG00000019169.8	2	119699742	119699742	+	5	0	2_internal_21010	2	119638913	0.275971	0.530817	1.32436e-11	FDR_0.05_hist_mono_CRD_gene.txt
ENSG00000259094.1	2	119710559	119710559	-	5	0	2_internal_21010	2	119638913	0.127944	0.354849	2.62126e-05	FDR_0.05_hist_mono_CRD_gene.txt
ENSG00000115107.15	2	119981384	119981384	+	4	39329	2_internal_19163	2	120020713	0.305677	0.528903	1.7998e-13	FDR_0.05_hist_mono_CRD_gene.txt
ENSG00000229867.1	2	120006647	120006647	-	4	-14066	2_internal_19163	2	120020713	0.282046	0.522079	3.83816e-13	FDR_0.05_hist_mono_CRD_gene.txt
ENSG00000186132.10	2	120124404	120124404	-	4	0	2_internal_19163	2	120020713	0.117312	0.340997	3.09429e-05	FDR_0.05_hist_mono_CRD_gene.txt
ENSG00000155368.12	2	120124497	120124497	+	4	0	2_internal_19163	2	120020713	0.252695	0.465874	3.89611e-11	FDR_0.05_hist_mono_CRD_gene.txt
ENSG00000115109.9	2	120770581	120770581	+	4	581834	2_internal_14485	2	121352415	0.102603	0.3157	0.000143048	FDR_0.05_hist_mono_CRD_gene.txt
ENSG00000163083.5	2	121103719	121103719	+	5	841401	2_internal_14161	2	121945120	0.0675528	0.255447	0.00482231	FDR_0.05_hist_mono_CRD_gene.txt
ENSG00000115112.7	2	122042783	122042783	-	4	0	2_internal_14161	2	121945120	0.408495	0.627559	2.82598e-20	FDR_0.05_hist_mono_CRD_gene.txt
ENSG00000236859.1	2	122407226	122407226	+	3	294011	2_internal_15339	2	122701237	0.0518521	-0.227146	0.011148	FDR_0.05_hist_mono_CRD_gene.txt
ENSG00000136732.10	2	127413509	127413509	+	9	0	2_internal_21062	2	127375498	0.307249	0.562835	7.14062e-13	FDR_0.05_hist_mono_CRD_gene.txt
ENSG00000235128.1	2	127437198	127437198	+	9	0	2_internal_21062	2	127375498	0.0815333	0.298316	0.00205609	FDR_0.05_hist_mono_CRD_gene.txt
ENSG00000136717.10	2	127864931	127864931	-	10	0	2_internal_19900	2	127821453	0.261174	0.497761	2.11734e-10	FDR_0.05_hist_mono_CRD_gene.txt
ENSG00000163161.8	2	128051752	128051752	-	11	-49391	2_internal_14498	2	128101143	0.061417	0.244709	0.0181221	FDR_0.05_hist_mono_CRD_gene.txt
ENSG00000163166.9	2	128284462	128284462	-	13	0	2_internal_19171	2	128262393	0.102195	0.31988	0.000659704	FDR_0.05_hist_mono_CRD_gene.txt
ENSG00000169994.14	2	128293378	128293378	+	13	55369	2_internal_15227	2	128348747	0.284373	0.542552	2.7011e-12	FDR_0.05_hist_mono_CRD_gene.txt
ENSG00000136720.6	2	129076151	129076151	-	12	-123194	2_internal_13726	2	129199345	0.136037	0.372344	2.542e-05	FDR_0.05_hist_mono_CRD_gene.txt
ENSG00000136002.12	2	131594489	131594489	+	6	831338	2_internal_13686	2	132425827	0.0554289	0.243093	0.0212133	FDR_0.05_hist_mono_CRD_gene.txt
ENSG00000152102.13	2	131851033	131851033	-	5	104944	2_internal_14396	2	131720604	0.0541606	0.239951	0.0186317	FDR_0.05_hist_mono_CRD_gene.txt
ENSG00000115762.12	2	131862420	131862420	+	5	-116331	2_internal_14396	2	131720604	0.057246	0.245589	0.00914138	FDR_0.05_hist_mono_CRD_gene.txt
ENSG00000213222.3	2	132481852	132481852	-	7	0	2_internal_13686	2	132425827	0.622216	0.809001	2.07389e-36	FDR_0.05_hist_mono_CRD_gene.txt
ENSG00000152127.4	2	134877554	134877554	+	6	0	2_internal_18395	2	134876858	0.207105	0.457359	7.09112e-09	FDR_0.05_hist_mono_CRD_gene.txt
ENSG00000115850.5	2	136594750	136594750	-	2	0	2_internal_13903	2	136577112	0.0594018	0.243334	0.00346563	FDR_0.05_hist_mono_CRD_gene.txt
ENSG00000076003.4	2	136633996	136633996	-	2	35053	2_internal_13903	2	136577112	0.146236	0.380793	7.97355e-07	FDR_0.05_hist_mono_CRD_gene.txt
ENSG00000150540.9	2	138721590	138721590	+	5	0	2_internal_19626	2	138710412	0.147052	0.381441	3.67091e-06	FDR_0.05_hist_mono_CRD_gene.txt
ENSG00000121964.9	2	145090135	145090135	-	12	191106	2_internal_15112	2	144894796	0.0783336	0.275921	0.00529503	FDR_0.05_hist_mono_CRD_gene.txt
ENSG00000213410.2	2	145208235	145208235	+	11	0	2_internal_14626	2	145169810	0.0820289	0.283804	0.00228613	FDR_0.05_hist_mono_CRD_gene.txt
ENSG00000176824.2	2	145221645	145221645	-	11	0	2_internal_14626	2	145169810	0.0617228	0.254153	0.0193635	FDR_0.05_hist_mono_CRD_gene.txt
ENSG00000238057.3	2	145275664	145275664	+	11	0	2_internal_14923	2	145259213	0.197731	0.439981	2.225e-07	FDR_0.05_hist_mono_CRD_gene.txt
ENSG00000169554.10	2	145282147	145282147	-	11	0	2_internal_14923	2	145259213	0.162499	0.401409	1.19388e-06	FDR_0.05_hist_mono_CRD_gene.txt
ENSG00000226674.2	2	145425534	145425534	+	11	-80760	2_internal_15397	2	145338439	0.0597304	0.248475	0.0183849	FDR_0.05_hist_mono_CRD_gene.txt
ENSG00000204406.7	2	148778580	148778580	+	6	0	2_internal_15150	2	148774480	0.0613517	0.256998	0.0100292	FDR_0.05_hist_mono_CRD_gene.txt
ENSG00000115947.8	2	148779147	148779147	-	6	0	2_internal_15150	2	148774480	0.078856	0.274929	0.00166491	FDR_0.05_hist_mono_CRD_gene.txt
ENSG00000135999.7	2	149402009	149402009	+	8	-96408	2_internal_15269	2	149278616	0.116316	0.346924	5.65461e-05	FDR_0.05_hist_mono_CRD_gene.txt
ENSG00000184898.6	2	152118393	152118393	-	6	-28026	2_internal_16648	2	152146419	0.115362	0.342745	0.000147342	FDR_0.05_hist_mono_CRD_gene.txt
ENSG00000123609.6	2	152146571	152146571	-	6	0	2_internal_16648	2	152146419	0.0722732	0.261267	0.00399017	FDR_0.05_hist_mono_CRD_gene.txt
ENSG00000123610.3	2	152214106	152214106	+	6	0	2_internal_16648	2	152146419	0.164107	0.401818	2.1379e-06	FDR_0.05_hist_mono_CRD_gene.txt
ENSG00000183091.14	2	152591001	152591001	-	8	0	2_internal_22506	2	152489406	0.0625432	0.252638	0.0128679	FDR_0.05_hist_mono_CRD_gene.txt
ENSG00000162980.11	2	152685009	152685009	-	8	-75030	2_internal_16418	2	152760039	0.173733	0.419104	4.66366e-07	FDR_0.05_hist_mono_CRD_gene.txt
ENSG00000182389.13	2	152955593	152955593	-	8	0	2_internal_22506	2	152489406	0.276911	0.543772	1.74203e-11	FDR_0.05_hist_mono_CRD_gene.txt
ENSG00000115145.5	2	153032506	153032506	-	8	0	2_internal_22506	2	152489406	0.202619	0.448952	1.21197e-08	FDR_0.05_hist_mono_CRD_gene.txt
ENSG00000157827.15	2	153191751	153191751	+	7	95866	2_internal_15940	2	153287617	0.0515906	0.2326	0.0238693	FDR_0.05_hist_mono_CRD_gene.txt
ENSG00000177917.5	2	153574407	153574407	+	5	-228842	2_internal_15940	2	153287617	0.0694512	0.271703	0.00353585	FDR_0.05_hist_mono_CRD_gene.txt
ENSG00000115159.10	2	157291802	157291802	+	6	0	2_internal_19576	2	157176174	0.527134	0.738235	2.2505e-26	FDR_0.05_hist_mono_CRD_gene.txt
ENSG00000268857.1	2	157352655	157352655	-	6	4522	2_internal_19576	2	157176174	0.25813	0.506439	3.04637e-11	FDR_0.05_hist_mono_CRD_gene.txt
ENSG00000234584.1	2	158592517	158592517	-	5	-293562	2_internal_20079	2	158886079	0.065854	0.243612	0.00679592	FDR_0.05_hist_mono_CRD_gene.txt
ENSG00000115170.9	2	158732374	158732374	-	5	36732	2_internal_14682	2	158687121	0.0800236	0.284851	0.00117253	FDR_0.05_hist_mono_CRD_gene.txt
ENSG00000144283.16	2	159313476	159313476	+	7	0	2_internal_20079	2	158886079	0.398087	0.625977	2.50383e-18	FDR_0.05_hist_mono_CRD_gene.txt
ENSG00000227331.1	2	159404937	159404937	+	7	-37318	2_internal_20079	2	158886079	0.0689209	0.270038	0.00455833	FDR_0.05_hist_mono_CRD_gene.txt
ENSG00000204380.2	2	159591514	159591514	-	9	223895	2_internal_20079	2	158886079	0.14054	0.377901	5.732e-06	FDR_0.05_hist_mono_CRD_gene.txt
ENSG00000196151.6	2	160143310	160143310	-	8	0	2_internal_14650	2	160105688	0.0704027	0.260942	0.00692052	FDR_0.05_hist_mono_CRD_gene.txt
ENSG00000223642.2	2	160242878	160242878	+	8	166360	2_internal_17661	2	160409238	0.0805177	0.281825	0.00178218	FDR_0.05_hist_mono_CRD_gene.txt
ENSG00000224152.1	2	160471807	160471807	+	12	0	2_internal_17661	2	160409238	0.103887	0.323631	0.000389203	FDR_0.05_hist_mono_CRD_gene.txt
ENSG00000123636.13	2	160473203	160473203	-	12	0	2_internal_17661	2	160409238	0.116798	0.338438	0.000123608	FDR_0.05_hist_mono_CRD_gene.txt
ENSG00000230783.1	2	160546802	160546802	-	12	-763595	2_internal_15268	2	161310397	0.0776512	-0.283579	0.00460935	FDR_0.05_hist_mono_CRD_gene.txt
ENSG00000226266.1	2	160568941	160568941	-	12	-14988	2_internal_16761	2	160583929	0.0886602	0.297617	0.00180659	FDR_0.05_hist_mono_CRD_gene.txt
ENSG00000151240.10	10	735683	735683	-	8	294648	10_internal_8445	10	432915	0.204039	0.454364	1.20208e-08	FDR_0.05_hist_mono_CRD_gene.txt
ENSG00000148377.5	10	1071799	1071799	-	9	948932	10_internal_10433	10	119542	0.0796732	0.282888	0.00305483	FDR_0.05_hist_mono_CRD_gene.txt
ENSG00000067057.11	10	3109712	3109712	+	11	0	10_internal_11015	10	3109672	0.289851	0.529529	6.60724e-12	FDR_0.05_hist_mono_CRD_gene.txt
ENSG00000165568.12	10	4828820	4828820	+	12	38921	10_internal_8536	10	4867741	0.488095	0.710807	1.50946e-22	FDR_0.05_hist_mono_CRD_gene.txt
ENSG00000187134.8	10	4934796	4934796	+	10	-54398	10_internal_8536	10	4867741	0.293005	0.538618	7.70608e-13	FDR_0.05_hist_mono_CRD_gene.txt
ENSG00000151632.11	10	5060207	5060207	-	10	179809	10_internal_8536	10	4867741	0.14921	0.370572	1.11446e-05	FDR_0.05_hist_mono_CRD_gene.txt
ENSG00000196139.5	10	5077549	5077549	+	11	410124	10_internal_11326	10	5487673	0.0918296	0.303262	0.00113324	FDR_0.05_hist_mono_CRD_gene.txt
ENSG00000215267.3	10	5330433	5330433	-	13	0	10_internal_7882	10	5325182	0.183202	0.435735	2.25401e-07	FDR_0.05_hist_mono_CRD_gene.txt
ENSG00000173848.14	10	5454514	5454514	+	14	33159	10_internal_11326	10	5487673	0.416236	0.649194	7.94829e-18	FDR_0.05_hist_mono_CRD_gene.txt
ENSG00000196372.7	10	5708768	5708768	-	17	0	10_internal_8507	10	5705317	0.0758916	0.273296	0.00540684	FDR_0.05_hist_mono_CRD_gene.txt
ENSG00000057608.11	10	5884095	5884095	-	15	0	10_internal_10423	10	5816776	0.220316	0.467069	8.61764e-09	FDR_0.05_hist_mono_CRD_gene.txt
ENSG00000134452.13	10	5931535	5931535	+	16	-15372	10_internal_10423	10	5816776	0.150963	-0.396264	6.2394e-06	FDR_0.05_hist_mono_CRD_gene.txt
ENSG00000232807.1	10	5987863	5987863	-	16	71700	10_internal_10423	10	5816776	0.0815821	-0.281163	0.00324436	FDR_0.05_hist_mono_CRD_gene.txt
ENSG00000134470.13	10	6020150	6020150	-	16	0	10_internal_10802	10	5982486	0.295291	0.539757	1.89309e-12	FDR_0.05_hist_mono_CRD_gene.txt
ENSG00000134460.10	10	6104333	6104333	-	17	0	10_internal_12071	10	6075810	0.0687162	0.265459	0.0135858	FDR_0.05_hist_mono_CRD_gene.txt
ENSG00000170525.13	10	6186881	6186881	+	17	39958	10_internal_10227	10	6226839	0.122052	0.332176	0.000117793	FDR_0.05_hist_mono_CRD_gene.txt
ENSG00000238366.1	10	6287794	6287794	-	18	39660	10_internal_10227	10	6226839	0.100364	0.318962	0.000908421	FDR_0.05_hist_mono_CRD_gene.txt
ENSG00000235141.1	10	7337252	7337252	-	15	0	10_internal_12743	10	6885494	0.24779	0.509291	1.13317e-09	FDR_0.05_hist_mono_CRD_gene.txt
ENSG00000198879.6	10	7453450	7453450	-	13	0	10_internal_12743	10	6885494	0.639418	0.825787	5.07903e-35	FDR_0.05_hist_mono_CRD_gene.txt
ENSG00000134463.10	10	11784365	11784365	+	14	0	10_internal_12495	10	11557500	0.0924431	0.301164	0.00183348	FDR_0.05_hist_mono_CRD_gene.txt
ENSG00000148426.7	10	11865338	11865338	+	14	0	10_internal_9739	10	11864031	0.485248	0.678777	5.18399e-22	FDR_0.05_hist_mono_CRD_gene.txt
ENSG00000225778.1	10	11936699	11936699	-	14	19218	10_internal_9739	10	11864031	0.270148	0.497461	7.67307e-11	FDR_0.05_hist_mono_CRD_gene.txt
ENSG00000151465.7	10	12237964	12237964	+	14	41512	10_internal_8590	10	12279476	0.0668555	0.260202	0.0148493	FDR_0.05_hist_mono_CRD_gene.txt
ENSG00000183049.8	10	12391481	12391481	+	14	0	10_internal_12997	10	12304371	0.389307	0.630241	2.83447e-17	FDR_0.05_hist_mono_CRD_gene.txt
ENSG00000252438.1	10	12457927	12457927	+	13	432	10_internal_10751	10	12458359	0.0876367	0.304171	0.00225046	FDR_0.05_hist_mono_CRD_gene.txt
ENSG00000252118.1	10	12498482	12498482	+	13	0	10_internal_12997	10	12304371	0.0778125	0.284845	0.00525252	FDR_0.05_hist_mono_CRD_gene.txt
ENSG00000263584.1	10	12620752	12620752	+	13	0	10_internal_12997	10	12304371	0.168574	0.400926	9.1396e-07	FDR_0.05_hist_mono_CRD_gene.txt
ENSG00000123240.10	10	13141449	13141449	+	12	0	10_internal_8925	10	13141030	0.136216	-0.380988	2.19404e-05	FDR_0.05_hist_mono_CRD_gene.txt
ENSG00000165626.11	10	13570974	13570974	-	10	-41491	10_internal_8148	10	13612465	0.0846279	0.293375	0.00186968	FDR_0.05_hist_mono_CRD_gene.txt
ENSG00000165630.9	10	13628927	13628927	+	9	-7202	10_internal_8148	10	13612465	0.0989881	0.320404	0.000492991	FDR_0.05_hist_mono_CRD_gene.txt
ENSG00000239665.2	10	13629006	13629006	+	9	-7281	10_internal_8148	10	13612465	0.085397	0.292912	0.00179702	FDR_0.05_hist_mono_CRD_gene.txt
ENSG00000227474.1	10	13634323	13634323	-	8	12598	10_internal_8148	10	13612465	0.0740511	-0.273478	0.00399057	FDR_0.05_hist_mono_CRD_gene.txt
ENSG00000065809.8	10	14816896	14816896	-	10	112584	10_internal_9014	10	14561378	0.28855	0.537666	4.04339e-12	FDR_0.05_hist_mono_CRD_gene.txt
ENSG00000152465.12	10	15210692	15210692	-	11	0	10_internal_12091	10	15130023	0.209228	0.46121	5.6019e-09	FDR_0.05_hist_mono_CRD_gene.txt
ENSG00000148481.8	10	15902519	15902519	-	7	0	10_internal_10466	10	15882704	0.118561	0.35056	6.16534e-05	FDR_0.05_hist_mono_CRD_gene.txt
ENSG00000165983.9	10	16478964	16478964	+	9	0	10_internal_8517	10	16477914	0.0854997	0.296875	0.00124405	FDR_0.05_hist_mono_CRD_gene.txt
ENSG00000107614.16	10	17244053	17244053	-	9	0	10_internal_11993	10	17222261	0.103451	0.314884	0.0002955	FDR_0.05_hist_mono_CRD_gene.txt
ENSG00000026025.9	10	17270258	17270258	+	9	0	10_internal_11168	10	17037587	0.181301	0.380611	1.99436e-07	FDR_0.05_hist_mono_CRD_gene.txt
ENSG00000234961.1	10	17276832	17276832	-	9	0	10_internal_11168	10	17037587	0.180643	0.388538	2.5175e-07	FDR_0.05_hist_mono_CRD_gene.txt
ENSG00000148488.10	10	17496329	17496329	-	10	0	10_internal_11727	10	17464736	0.242748	0.48609	3.3176e-10	FDR_0.05_hist_mono_CRD_gene.txt
ENSG00000240291.1	10	18834580	18834580	-	3	126046	10_internal_10776	10	18550532	0.0503818	0.229561	0.0194781	FDR_0.05_hist_mono_CRD_gene.txt
ENSG00000152487.5	10	18948196	18948196	-	3	0	10_internal_7858	10	18939377	0.0591384	0.247717	0.00769957	FDR_0.05_hist_mono_CRD_gene.txt
ENSG00000078403.12	10	21823094	21823094	+	4	-160303	10_internal_9340	10	21311069	0.0904345	0.314419	0.00043115	FDR_0.05_hist_mono_CRD_gene.txt
ENSG00000136770.6	10	22292698	22292698	-	6	0	10_internal_11373	10	22283700	0.128721	0.35984	2.17696e-05	FDR_0.05_hist_mono_CRD_gene.txt
ENSG00000150867.8	10	23003484	23003484	-	9	130904	10_internal_9094	10	22852580	0.141767	0.378306	8.18381e-06	FDR_0.05_hist_mono_CRD_gene.txt
ENSG00000148450.8	10	23384435	23384435	+	9	0	10_internal_9510	10	23359469	0.100286	0.31517	0.000314228	FDR_0.05_hist_mono_CRD_gene.txt
ENSG00000165312.5	10	23728198	23728198	+	8	0	10_internal_9124	10	23701313	0.159596	0.3771	1.2494e-06	FDR_0.05_hist_mono_CRD_gene.txt
ENSG00000148459.11	10	26986588	26986588	+	17	0	10_internal_8596	10	26969282	0.205485	0.460078	3.22824e-08	FDR_0.05_hist_mono_CRD_gene.txt
ENSG00000234788.1	10	27003551	27003551	+	17	-11965	10_internal_8596	10	26969282	0.0732008	0.267293	0.0102705	FDR_0.05_hist_mono_CRD_gene.txt
ENSG00000206605.1	10	27079575	27079575	-	17	232403	10_internal_7985	10	26832352	0.0746747	0.272056	0.00729496	FDR_0.05_hist_mono_CRD_gene.txt
ENSG00000120539.9	10	27443753	27443753	+	17	0	10_internal_12281	10	27418066	0.137218	0.379543	2.12639e-05	FDR_0.05_hist_mono_CRD_gene.txt
ENSG00000107897.14	10	27531059	27531059	-	18	-55432	10_internal_8108	10	27586491	0.0737079	0.274289	0.00925169	FDR_0.05_hist_mono_CRD_gene.txt
ENSG00000099246.11	10	27793197	27793197	+	16	0	10_internal_12746	10	27734565	0.204672	0.460007	2.63205e-08	FDR_0.05_hist_mono_CRD_gene.txt
ENSG00000233472.1	10	28288717	28288717	+	10	241439	10_internal_11985	10	28530156	0.151034	0.391773	4.32925e-06	FDR_0.05_hist_mono_CRD_gene.txt
ENSG00000150054.12	10	28591995	28591995	-	9	0	10_internal_11985	10	28530156	0.444132	0.669408	1.11433e-19	FDR_0.05_hist_mono_CRD_gene.txt
ENSG00000095739.7	10	28966271	28966271	+	10	0	10_internal_11797	10	28956998	0.162067	0.389333	1.69006e-06	FDR_0.05_hist_mono_CRD_gene.txt
ENSG00000224597.3	10	29698331	29698331	+	8	220579	10_internal_12384	10	29918910	0.130368	0.366484	2.36109e-05	FDR_0.05_hist_mono_CRD_gene.txt
ENSG00000207612.1	10	29834026	29834026	-	10	-84884	10_internal_12384	10	29918910	0.0809921	0.283793	0.0028557	FDR_0.05_hist_mono_CRD_gene.txt
ENSG00000197321.9	10	30025710	30025710	-	13	0	10_internal_12384	10	29918910	0.481076	0.667712	1.43881e-22	FDR_0.05_hist_mono_CRD_gene.txt
ENSG00000107968.4	10	30722866	30722866	+	15	18615	10_internal_11849	10	30741481	0.21028	0.461005	5.10709e-08	FDR_0.05_hist_mono_CRD_gene.txt
ENSG00000234814.3	10	30960495	30960495	+	14	-795990	10_internal_12384	10	29918910	0.0970623	0.319551	0.000921081	FDR_0.05_hist_mono_CRD_gene.txt
ENSG00000237135.1	10	31210164	31210164	-	15	-61392	10_internal_8371	10	31271556	0.0958103	0.31677	0.000722215	FDR_0.05_hist_mono_CRD_gene.txt
ENSG00000183621.10	10	31320866	31320866	-	15	0	10_internal_8371	10	31271556	0.0968455	0.322619	0.00147818	FDR_0.05_hist_mono_CRD_gene.txt
ENSG00000165322.12	10	32217742	32217742	-	8	0	10_internal_13089	10	32156384	0.329394	0.580987	7.72398e-14	FDR_0.05_hist_mono_CRD_gene.txt
ENSG00000216937.6	10	32735068	32735068	+	9	562261	10_internal_9546	10	33297329	0.0890034	0.307361	0.000935105	FDR_0.05_hist_mono_CRD_gene.txt
ENSG00000150076.17	10	32832297	32832297	+	9	-174637	10_internal_10769	10	32650070	0.0722636	-0.264695	0.0044326	FDR_0.05_hist_mono_CRD_gene.txt
ENSG00000229656.2	10	33247773	33247773	+	5	-903121	10_internal_13089	10	32156384	0.0550763	0.241921	0.0173855	FDR_0.05_hist_mono_CRD_gene.txt
ENSG00000238258.1	10	33500205	33500205	+	4	0	10_internal_12380	10	33481858	0.444335	0.685381	5.36213e-22	FDR_0.05_hist_mono_CRD_gene.txt
ENSG00000099250.11	10	33625190	33625190	-	4	0	10_internal_12380	10	33481858	0.499676	0.730698	1.74154e-23	FDR_0.05_hist_mono_CRD_gene.txt
ENSG00000266228.1	10	35368608	35368608	-	3	-265532	10_internal_10779	10	35634140	0.0457405	0.214719	0.0253703	FDR_0.05_hist_mono_CRD_gene.txt
ENSG00000108100.12	10	35535953	35535953	+	3	98187	10_internal_10779	10	35634140	0.0929264	0.303267	0.000412527	FDR_0.05_hist_mono_CRD_gene.txt
ENSG00000236514.1	10	38146668	38146668	+	4	174420	10_internal_8116	10	38321088	0.056587	0.234767	0.0118779	FDR_0.05_hist_mono_CRD_gene.txt
ENSG00000198105.7	10	38147034	38147034	-	4	0	10_internal_11567	10	38145558	0.122692	0.359152	2.78544e-05	FDR_0.05_hist_mono_CRD_gene.txt
ENSG00000175395.10	10	38265561	38265561	-	4	0	10_internal_11567	10	38145558	0.23044	0.470612	1.46705e-10	FDR_0.05_hist_mono_CRD_gene.txt
ENSG00000189180.10	10	38299578	38299578	+	4	21510	10_internal_8116	10	38321088	0.073439	0.275017	0.0015404	FDR_0.05_hist_mono_CRD_gene.txt
ENSG00000075407.11	10	38383264	38383264	+	4	0	10_internal_11567	10	38145558	0.159549	0.41666	2.31552e-07	FDR_0.05_hist_mono_CRD_gene.txt
ENSG00000099251.10	10	38645305	38645305	+	4	0	10_internal_11567	10	38145558	0.36446	0.597774	5.03817e-17	FDR_0.05_hist_mono_CRD_gene.txt
ENSG00000120555.7	10	38691844	38691844	-	4	0	10_internal_11567	10	38145558	0.0904835	0.304843	0.000555294	FDR_0.05_hist_mono_CRD_gene.txt
ENSG00000196693.9	10	43134016	43134016	-	6	0	10_internal_10987	10	43132432	0.196954	0.448928	3.01902e-08	FDR_0.05_hist_mono_CRD_gene.txt
ENSG00000165731.12	10	43572475	43572475	+	8	27300	10_internal_9558	10	43599775	0.0568005	0.245475	0.0205209	FDR_0.05_hist_mono_CRD_gene.txt
ENSG00000169826.6	10	43633934	43633934	+	8	-48	10_internal_9558	10	43599775	0.0599141	0.247458	0.0125255	FDR_0.05_hist_mono_CRD_gene.txt
ENSG00000173825.6	11	65122238	65122238	+	19	-356852	11_internal_8392	11	64754487	0.0952646	0.309147	0.00113633	FDR_0.05_hist_mono_CRD_gene.txt
ENSG00000162241.8	11	65151172	65151172	-	18	694122	11_internal_9567	11	64420285	0.0678974	0.262198	0.0172607	FDR_0.05_hist_mono_CRD_gene.txt
ENSG00000260233.1	11	65337894	65337894	-	17	0	11_internal_7625	11	65330971	0.195025	0.432465	1.03169e-07	FDR_0.05_hist_mono_CRD_gene.txt
ENSG00000172757.7	11	65629497	65629497	-	15	-123827	11_internal_8889	11	65753324	0.0767271	0.264696	0.00694768	FDR_0.05_hist_mono_CRD_gene.txt
ENSG00000172638.8	11	65641063	65641063	-	15	0	11_internal_8679	11	65587014	0.0894505	0.29929	0.00194415	FDR_0.05_hist_mono_CRD_gene.txt
ENSG00000172543.3	11	65647280	65647280	+	15	0	11_internal_8679	11	65587014	0.193168	0.432664	5.7148e-08	FDR_0.05_hist_mono_CRD_gene.txt
ENSG00000175467.10	11	65729160	65729160	+	17	956636	11_internal_8375	11	66685796	0.0614961	-0.229038	0.0243577	FDR_0.05_hist_mono_CRD_gene.txt
ENSG00000175115.7	11	65837834	65837834	+	16	0	11_internal_11196	11	65833690	0.134963	0.370892	1.98633e-05	FDR_0.05_hist_mono_CRD_gene.txt
ENSG00000255320.1	11	66013710	66013710	-	16	881898	11_internal_8678	11	65063202	0.0625604	0.250386	0.0243383	FDR_0.05_hist_mono_CRD_gene.txt
ENSG00000174669.7	11	66139685	66139685	-	16	-546111	11_internal_8375	11	66685796	0.063417	0.250523	0.0235725	FDR_0.05_hist_mono_CRD_gene.txt
ENSG00000174516.10	11	66234216	66234216	+	16	125165	11_internal_10238	11	66359381	0.0692267	0.252127	0.012891	FDR_0.05_hist_mono_CRD_gene.txt
ENSG00000254986.3	11	66247484	66247484	+	16	111897	11_internal_10238	11	66359381	0.0960216	0.309989	0.00156675	FDR_0.05_hist_mono_CRD_gene.txt
ENSG00000173992.4	11	66360292	66360292	+	14	0	11_internal_10238	11	66359381	0.153998	0.384952	8.85079e-06	FDR_0.05_hist_mono_CRD_gene.txt
ENSG00000173599.9	11	66725847	66725847	-	9	0	11_internal_9119	11	66723735	0.189006	0.4424	1.23183e-07	FDR_0.05_hist_mono_CRD_gene.txt
ENSG00000175505.9	11	67141648	67141648	-	10	0	11_internal_8559	11	67116821	0.0616593	0.249273	0.0151884	FDR_0.05_hist_mono_CRD_gene.txt
ENSG00000175544.8	11	67219877	67219877	+	10	-480001	11_internal_9119	11	66723735	0.058644	0.238712	0.0170633	FDR_0.05_hist_mono_CRD_gene.txt
ENSG00000084207.11	11	67351066	67351066	+	11	0	11_internal_11076	11	67349197	0.313454	0.53169	2.61391e-13	FDR_0.05_hist_mono_CRD_gene.txt
ENSG00000132744.3	11	67418130	67418130	-	10	0	11_internal_11076	11	67349197	0.0603638	0.250407	0.0166858	FDR_0.05_hist_mono_CRD_gene.txt
ENSG00000110721.6	11	67888736	67888736	-	11	-5324	11_internal_9085	11	67894060	0.0892395	0.30701	0.00143485	FDR_0.05_hist_mono_CRD_gene.txt
ENSG00000250508.1	11	68638132	68638132	+	10	0	11_internal_12411	11	68636538	0.232775	0.488896	3.59692e-09	FDR_0.05_hist_mono_CRD_gene.txt
ENSG00000197345.8	11	68671303	68671303	-	10	0	11_internal_12411	11	68636538	0.37571	0.603162	1.54515e-16	FDR_0.05_hist_mono_CRD_gene.txt
ENSG00000132740.4	11	68671310	68671310	+	10	0	11_internal_12411	11	68636538	0.197035	-0.442263	5.85898e-08	FDR_0.05_hist_mono_CRD_gene.txt
ENSG00000162341.10	11	68816365	68816365	+	10	-3630	11_internal_8253	11	68775873	0.170577	0.399957	6.40861e-07	FDR_0.05_hist_mono_CRD_gene.txt
ENSG00000249137.2	11	68858431	68858431	-	10	940514	11_internal_9085	11	67894060	0.0754541	0.275709	0.00425784	FDR_0.05_hist_mono_CRD_gene.txt
ENSG00000260895.1	11	68870961	68870961	+	9	-14761	11_internal_9644	11	68826531	0.0742627	0.280206	0.00493108	FDR_0.05_hist_mono_CRD_gene.txt
ENSG00000259799.1	11	68923378	68923378	+	8	-67178	11_internal_9644	11	68826531	0.129547	0.358635	3.2833e-05	FDR_0.05_hist_mono_CRD_gene.txt
ENSG00000246889.2	11	70244594	70244594	-	4	979174	11_internal_12244	11	69060224	0.0743341	0.275942	0.00193124	FDR_0.05_hist_mono_CRD_gene.txt
ENSG00000158483.11	11	71498556	71498556	+	8	300600	11_internal_12109	11	71799156	0.101246	0.298859	0.000374006	FDR_0.05_hist_mono_CRD_gene.txt
ENSG00000254978.1	11	71515691	71515691	-	8	-283465	11_internal_12109	11	71799156	0.057173	0.22817	0.0200905	FDR_0.05_hist_mono_CRD_gene.txt
ENSG00000137496.13	11	71709587	71709587	+	8	0	11_internal_8090	11	71701759	0.059125	0.219872	0.0171782	FDR_0.05_hist_mono_CRD_gene.txt
ENSG00000184154.8	11	71791382	71791382	+	8	7774	11_internal_12109	11	71799156	0.136794	0.377223	2.04011e-05	FDR_0.05_hist_mono_CRD_gene.txt
ENSG00000149357.5	11	71814433	71814433	-	8	0	11_internal_12109	11	71799156	0.208676	0.461637	5.20211e-09	FDR_0.05_hist_mono_CRD_gene.txt
ENSG00000110200.4	11	71823826	71823826	-	8	0	11_internal_12109	11	71799156	0.159521	0.40827	2.27439e-06	FDR_0.05_hist_mono_CRD_gene.txt
ENSG00000255843.1	11	72013183	72013183	+	12	-293073	11_internal_8090	11	71701759	0.0918378	-0.310175	0.001489	FDR_0.05_hist_mono_CRD_gene.txt
ENSG00000162129.7	11	72145692	72145692	-	13	-967053	11_internal_9218	11	73112745	0.0849986	-0.294294	0.00243732	FDR_0.05_hist_mono_CRD_gene.txt
ENSG00000227467.3	11	72281704	72281704	+	13	0	11_internal_11553	11	72189577	0.087894	0.290895	0.00156866	FDR_0.05_hist_mono_CRD_gene.txt
ENSG00000256633.1	11	72295616	72295616	+	13	0	11_internal_11553	11	72189577	0.205497	0.460764	2.94165e-08	FDR_0.05_hist_mono_CRD_gene.txt
ENSG00000168010.6	11	72525353	72525353	+	13	-13868	11_internal_10133	11	72468524	0.0648482	0.255273	0.0130143	FDR_0.05_hist_mono_CRD_gene.txt
ENSG00000137478.9	11	72853306	72853306	-	12	-848728	11_internal_9459	11	73702034	0.0968374	-0.325236	0.00104923	FDR_0.05_hist_mono_CRD_gene.txt
ENSG00000175591.7	11	72929343	72929343	+	11	0	11_internal_7877	11	72895845	0.13607	0.365761	1.78217e-05	FDR_0.05_hist_mono_CRD_gene.txt
ENSG00000260401.1	11	72950020	72950020	+	11	-18947	11_internal_7877	11	72895845	0.149588	0.392068	7.29819e-06	FDR_0.05_hist_mono_CRD_gene.txt
ENSG00000256347.1	11	72959824	72959824	+	11	-22717	11_internal_8301	11	72895535	0.0652867	0.256931	0.0134924	FDR_0.05_hist_mono_CRD_gene.txt
ENSG00000110237.3	11	73019334	73019334	+	11	0	11_internal_12291	11	72980235	0.404198	0.616398	3.6045e-17	FDR_0.05_hist_mono_CRD_gene.txt
ENSG00000257038.1	11	73020406	73020406	-	11	0	11_internal_12291	11	72980235	0.304513	0.547877	7.12977e-13	FDR_0.05_hist_mono_CRD_gene.txt
ENSG00000054967.8	11	73087309	73087309	+	12	0	11_internal_12291	11	72980235	0.0608259	0.249167	0.018491	FDR_0.05_hist_mono_CRD_gene.txt
ENSG00000054965.6	11	73309234	73309234	-	12	890196	11_internal_9047	11	72394971	0.0824141	0.286461	0.00518974	FDR_0.05_hist_mono_CRD_gene.txt
ENSG00000168014.12	11	73882255	73882255	-	12	-139442	11_internal_7712	11	74021697	0.1387	0.383674	2.66273e-05	FDR_0.05_hist_mono_CRD_gene.txt
ENSG00000165434.4	11	74109518	74109518	-	10	76032	11_internal_7712	11	74021697	0.0776409	-0.283157	0.00383994	FDR_0.05_hist_mono_CRD_gene.txt
ENSG00000254928.1	11	74166393	74166393	+	8	15857	11_internal_8691	11	74182250	0.0543283	-0.223569	0.0256921	FDR_0.05_hist_mono_CRD_gene.txt
ENSG00000166439.5	11	74459913	74459913	+	10	20215	11_internal_10072	11	74480128	0.110458	0.340216	0.000172426	FDR_0.05_hist_mono_CRD_gene.txt
ENSG00000241170.2	11	74587331	74587331	+	11	0	11_internal_10825	11	74557543	0.0828147	0.291649	0.00266855	FDR_0.05_hist_mono_CRD_gene.txt
ENSG00000166435.11	11	74660245	74660245	-	11	0	11_internal_10072	11	74480128	0.263738	0.510427	5.65182e-11	FDR_0.05_hist_mono_CRD_gene.txt
ENSG00000118363.7	11	74660292	74660292	+	11	0	11_internal_10072	11	74480128	0.062688	0.25498	0.0209417	FDR_0.05_hist_mono_CRD_gene.txt
ENSG00000162139.5	11	74699179	74699179	+	11	0	11_internal_10426	11	74690497	0.22708	0.464473	3.46131e-09	FDR_0.05_hist_mono_CRD_gene.txt
ENSG00000137486.12	11	75062873	75062873	-	12	-8672	11_internal_10820	11	75071545	0.0994558	0.311796	0.000940411	FDR_0.05_hist_mono_CRD_gene.txt
ENSG00000158555.10	11	75236948	75236948	-	11	0	11_internal_9596	11	75185209	0.527699	0.691299	3.26581e-25	FDR_0.05_hist_mono_CRD_gene.txt
ENSG00000149257.9	11	75273101	75273101	+	11	13953	11_internal_8905	11	75287054	0.244155	0.499528	5.15054e-10	FDR_0.05_hist_mono_CRD_gene.txt
ENSG00000254969.1	11	75283832	75283832	-	11	-3222	11_internal_8905	11	75287054	0.249251	0.504944	1.68586e-10	FDR_0.05_hist_mono_CRD_gene.txt
ENSG00000254814.1	11	75514460	75514460	-	12	-5580	11_internal_11757	11	75520040	0.064057	-0.250282	0.0141238	FDR_0.05_hist_mono_CRD_gene.txt
ENSG00000198382.4	11	75526212	75526212	+	12	0	11_internal_11757	11	75520040	0.101515	0.313861	0.000673475	FDR_0.05_hist_mono_CRD_gene.txt
ENSG00000255081.1	11	75625245	75625245	+	13	-963541	11_internal_10072	11	74480128	0.0651904	0.253809	0.0155636	FDR_0.05_hist_mono_CRD_gene.txt
ENSG00000085741.7	11	75921803	75921803	-	11	-15604	11_internal_12277	11	75937407	0.161725	0.38937	1.17845e-06	FDR_0.05_hist_mono_CRD_gene.txt
ENSG00000137492.3	11	76092015	76092015	-	12	270	11_internal_12277	11	75937407	0.247984	0.493537	3.02992e-10	FDR_0.05_hist_mono_CRD_gene.txt
ENSG00000149260.10	11	76777979	76777979	+	10	4588	11_internal_8414	11	76782567	0.190505	0.425503	4.45154e-08	FDR_0.05_hist_mono_CRD_gene.txt
ENSG00000268635.1	11	77184416	77184416	+	8	0	11_internal_10521	11	77105202	0.0727064	0.252484	0.00344322	FDR_0.05_hist_mono_CRD_gene.txt
ENSG00000149269.5	11	77185680	77185680	-	8	0	11_internal_10521	11	77105202	0.316003	0.546009	1.41311e-13	FDR_0.05_hist_mono_CRD_gene.txt
ENSG00000246174.3	11	77850817	77850817	+	5	-798806	11_internal_8209	11	77045956	0.0573493	0.245788	0.0121479	FDR_0.05_hist_mono_CRD_gene.txt
ENSG00000118369.8	11	77899858	77899858	+	5	134315	11_internal_10113	11	78034173	0.0488447	-0.222655	0.0227227	FDR_0.05_hist_mono_CRD_gene.txt
ENSG00000149256.10	11	79151992	79151992	-	1	0	11_internal_9302	11	78438637	0.228427	0.482169	1.10171e-10	FDR_0.05_hist_mono_CRD_gene.txt
ENSG00000110944.4	12	56732663	56732663	+	16	0	12_internal_8617	12	56689749	0.136008	-0.35334	1.75464e-05	FDR_0.05_hist_mono_CRD_gene.txt
ENSG00000076067.6	12	56915713	56915713	+	16	0	12_internal_10272	12	56873659	0.359156	0.597608	2.26883e-15	FDR_0.05_hist_mono_CRD_gene.txt
ENSG00000076108.7	12	57030600	57030600	-	15	-448874	12_internal_9089	12	57479474	0.0717903	0.274511	0.00962178	FDR_0.05_hist_mono_CRD_gene.txt
ENSG00000196531.6	12	57125412	57125412	-	12	-354062	12_internal_9089	12	57479474	0.0623418	-0.241539	0.016148	FDR_0.05_hist_mono_CRD_gene.txt
ENSG00000182199.6	12	57623110	57623110	+	11	0	12_internal_10186	12	57618063	0.0620539	0.23107	0.0175379	FDR_0.05_hist_mono_CRD_gene.txt
ENSG00000268367.1	12	57810198	57810198	+	10	-275651	12_internal_9089	12	57479474	0.0650436	-0.251008	0.0124109	FDR_0.05_hist_mono_CRD_gene.txt
ENSG00000257342.1	12	58115293	58115293	-	8	580746	12_internal_9089	12	57479474	0.0679257	0.265363	0.00657879	FDR_0.05_hist_mono_CRD_gene.txt
ENSG00000111012.4	12	58161034	58161034	-	8	-61165	12_internal_13403	12	58222199	0.0545003	-0.240023	0.0226053	FDR_0.05_hist_mono_CRD_gene.txt
ENSG00000123427.11	12	58165275	58165275	+	8	56924	12_internal_13403	12	58222199	0.149185	0.377314	7.75166e-06	FDR_0.05_hist_mono_CRD_gene.txt
ENSG00000123297.11	12	58176372	58176372	+	8	45827	12_internal_13403	12	58222199	0.0738853	-0.265242	0.00625254	FDR_0.05_hist_mono_CRD_gene.txt
ENSG00000257953.1	12	58230875	58230875	+	8	-456025	12_internal_13084	12	57718789	0.0541672	0.22947	0.0222193	FDR_0.05_hist_mono_CRD_gene.txt
ENSG00000166896.3	12	58335324	58335324	+	8	-41532	12_internal_13403	12	58222199	0.0936746	-0.297143	0.000663099	FDR_0.05_hist_mono_CRD_gene.txt
ENSG00000257528.1	12	62273099	62273099	+	6	329507	12_internal_13221	12	62602606	0.0683717	0.261908	0.0052125	FDR_0.05_hist_mono_CRD_gene.txt
ENSG00000213363.4	12	62415955	62415955	-	6	-186651	12_internal_13221	12	62602606	0.115414	0.335133	7.9982e-05	FDR_0.05_hist_mono_CRD_gene.txt
ENSG00000252883.1	12	62511739	62511739	-	6	-90867	12_internal_13221	12	62602606	0.11431	0.338096	9.78554e-05	FDR_0.05_hist_mono_CRD_gene.txt
ENSG00000257880.1	12	62539424	62539424	-	6	-63182	12_internal_13221	12	62602606	0.125296	0.355043	2.91667e-05	FDR_0.05_hist_mono_CRD_gene.txt
ENSG00000135655.9	12	62654119	62654119	+	6	0	12_internal_13221	12	62602606	0.448466	0.656473	6.98098e-22	FDR_0.05_hist_mono_CRD_gene.txt
ENSG00000198673.6	12	62672931	62672931	-	6	0	12_internal_13221	12	62602606	0.313847	0.563594	1.49853e-13	FDR_0.05_hist_mono_CRD_gene.txt
ENSG00000200814.1	12	62727978	62727978	-	6	0	12_internal_13221	12	62602606	0.138287	0.370591	1.32749e-05	FDR_0.05_hist_mono_CRD_gene.txt
ENSG00000199179.1	12	62997466	62997466	+	6	-332353	12_internal_9831	12	62604314	0.0636616	-0.254622	0.00725861	FDR_0.05_hist_mono_CRD_gene.txt
ENSG00000111110.6	12	63328817	63328817	-	7	0	12_internal_11534	12	63238975	0.188781	0.416196	7.40774e-08	FDR_0.05_hist_mono_CRD_gene.txt
ENSG00000196935.4	12	64238073	64238073	+	5	0	12_internal_14111	12	64237631	0.165544	0.405751	1.24252e-07	FDR_0.05_hist_mono_CRD_gene.txt
ENSG00000256571.1	12	64272567	64272567	+	5	0	12_internal_14111	12	64237631	0.0687883	0.259328	0.0030523	FDR_0.05_hist_mono_CRD_gene.txt
ENSG00000256399.1	12	64282378	64282378	-	5	0	12_internal_14111	12	64237631	0.159745	0.39449	1.48475e-06	FDR_0.05_hist_mono_CRD_gene.txt
ENSG00000255817.1	12	64514269	64514269	-	4	31318	12_internal_14111	12	64237631	0.0628285	0.245975	0.00565983	FDR_0.05_hist_mono_CRD_gene.txt
ENSG00000255629.1	12	64541637	64541637	-	4	58686	12_internal_14111	12	64237631	0.0508467	0.230149	0.0215974	FDR_0.05_hist_mono_CRD_gene.txt
ENSG00000135677.5	12	65153227	65153227	-	4	0	12_internal_13071	12	65104870	0.0976077	0.30361	0.000229653	FDR_0.05_hist_mono_CRD_gene.txt
ENSG00000111490.8	12	65174589	65174589	+	4	0	12_internal_13071	12	65104870	0.197585	0.450755	1.44792e-08	FDR_0.05_hist_mono_CRD_gene.txt
ENSG00000127311.5	12	66696325	66696325	+	9	0	12_internal_13154	12	66672088	0.488096	0.678601	9.59271e-24	FDR_0.05_hist_mono_CRD_gene.txt
ENSG00000238528.1	12	66739499	66739499	+	9	0	12_internal_13154	12	66672088	0.320087	0.53897	3.46055e-13	FDR_0.05_hist_mono_CRD_gene.txt
ENSG00000155974.7	12	67197966	67197966	-	10	394262	12_internal_13154	12	66672088	0.387487	0.620149	2.93013e-17	FDR_0.05_hist_mono_CRD_gene.txt
ENSG00000111554.10	12	68726161	68726161	-	7	0	12_internal_13923	12	68629874	0.428311	0.655667	4.96031e-20	FDR_0.05_hist_mono_CRD_gene.txt
ENSG00000251301.2	12	68845443	68845443	-	7	0	12_internal_13923	12	68629874	0.057703	0.239787	0.0167913	FDR_0.05_hist_mono_CRD_gene.txt
ENSG00000127314.12	12	69004619	69004619	+	6	-198201	12_internal_9181	12	68798594	0.0642838	0.242415	0.00825678	FDR_0.05_hist_mono_CRD_gene.txt
ENSG00000234040.3	12	69020967	69020967	-	6	23367	12_internal_13923	12	68629874	0.057683	0.230677	0.0158721	FDR_0.05_hist_mono_CRD_gene.txt
ENSG00000234925.2	12	69036773	69036773	-	6	39173	12_internal_13923	12	68629874	0.0578364	0.23413	0.010258	FDR_0.05_hist_mono_CRD_gene.txt
ENSG00000251695.2	12	69186125	69186125	+	6	-251106	12_internal_11161	12	68925714	0.0753279	0.275732	0.00334109	FDR_0.05_hist_mono_CRD_gene.txt
ENSG00000135679.16	12	69201956	69201956	+	6	-18438	12_internal_10235	12	69166084	0.0615889	0.237217	0.0096103	FDR_0.05_hist_mono_CRD_gene.txt
ENSG00000257181.1	12	69237017	69237017	-	6	53499	12_internal_10235	12	69166084	0.0535754	0.227243	0.0173175	FDR_0.05_hist_mono_CRD_gene.txt
ENSG00000090382.2	12	69742121	69742121	+	7	0	12_internal_10177	12	69684246	0.307126	0.56886	5.98499e-14	FDR_0.05_hist_mono_CRD_gene.txt
ENSG00000257764.1	12	69748005	69748005	-	7	0	12_internal_10177	12	69684246	0.304404	0.570566	3.16635e-13	FDR_0.05_hist_mono_CRD_gene.txt
ENSG00000127337.2	12	69753483	69753483	+	7	0	12_internal_10177	12	69684246	0.32473	0.588702	2.11734e-14	FDR_0.05_hist_mono_CRD_gene.txt
ENSG00000173401.5	12	75728419	75728419	+	8	102965	12_internal_10453	12	75831384	0.0789663	-0.267467	0.00314848	FDR_0.05_hist_mono_CRD_gene.txt
ENSG00000180881.15	12	75784708	75784708	-	8	-46676	12_internal_10453	12	75831384	0.191344	-0.444882	4.92954e-08	FDR_0.05_hist_mono_CRD_gene.txt
ENSG00000180481.6	12	75784850	75784850	+	8	46534	12_internal_10453	12	75831384	0.210962	0.458398	2.30016e-08	FDR_0.05_hist_mono_CRD_gene.txt
ENSG00000139278.5	12	75874460	75874460	+	8	0	12_internal_10453	12	75831384	0.251683	0.506204	2.32049e-10	FDR_0.05_hist_mono_CRD_gene.txt
ENSG00000111615.8	12	75905416	75905416	-	8	17652	12_internal_10453	12	75831384	0.233045	0.483642	9.05299e-10	FDR_0.05_hist_mono_CRD_gene.txt
ENSG00000257453.1	12	76424274	76424274	+	9	0	12_internal_12213	12	76337708	0.068985	0.258075	0.00851783	FDR_0.05_hist_mono_CRD_gene.txt
ENSG00000257839.1	12	76426438	76426438	+	9	0	12_internal_12213	12	76337708	0.125753	0.353375	5.20445e-05	FDR_0.05_hist_mono_CRD_gene.txt
ENSG00000139289.8	12	76427712	76427712	-	9	1150	12_internal_12213	12	76337708	0.0807725	0.279843	0.0033273	FDR_0.05_hist_mono_CRD_gene.txt
ENSG00000257941.1	12	76451318	76451318	+	9	493284	12_internal_9408	12	76944602	0.113179	0.325452	0.000120907	FDR_0.05_hist_mono_CRD_gene.txt
ENSG00000187109.8	12	76478813	76478813	-	9	0	12_internal_14108	12	75886525	0.146205	0.382074	7.66691e-06	FDR_0.05_hist_mono_CRD_gene.txt
ENSG00000179941.5	12	76742222	76742222	-	10	0	12_internal_14108	12	75886525	0.166259	0.392873	1.60044e-06	FDR_0.05_hist_mono_CRD_gene.txt
ENSG00000091039.12	12	76953589	76953589	-	8	0	12_internal_14108	12	75886525	0.342024	0.56986	9.73129e-16	FDR_0.05_hist_mono_CRD_gene.txt
ENSG00000257526.1	12	76956074	76956074	+	8	0	12_internal_14108	12	75886525	0.15664	0.392659	2.71332e-06	FDR_0.05_hist_mono_CRD_gene.txt
ENSG00000186908.10	12	77157368	77157368	+	8	0	12_internal_14108	12	75886525	0.32716	0.548122	1.1728e-13	FDR_0.05_hist_mono_CRD_gene.txt
ENSG00000175183.5	12	77272840	77272840	-	8	85614	12_internal_14108	12	75886525	0.0913471	0.286865	0.000721399	FDR_0.05_hist_mono_CRD_gene.txt
ENSG00000067798.9	12	78224685	78224685	+	3	166294	12_internal_11127	12	78390979	0.0816496	0.288137	0.000730365	FDR_0.05_hist_mono_CRD_gene.txt
ENSG00000067715.9	12	79257773	79257773	+	2	0	12_internal_8821	12	78808804	0.454402	0.700172	2.34072e-23	FDR_0.05_hist_mono_CRD_gene.txt
ENSG00000257741.1	12	81156933	81156933	+	2	14783	12_internal_11189	12	81171716	0.0721294	0.259932	0.00116863	FDR_0.05_hist_mono_CRD_gene.txt
ENSG00000207763.1	12	81226408	81226408	-	2	0	12_internal_11189	12	81171716	0.0855482	0.292547	0.000301198	FDR_0.05_hist_mono_CRD_gene.txt
ENSG00000258215.1	12	81255287	81255287	-	2	0	12_internal_11189	12	81171716	0.0912432	0.315387	0.000321661	FDR_0.05_hist_mono_CRD_gene.txt
ENSG00000208022.1	12	81329612	81329612	-	2	0	12_internal_11189	12	81171716	0.0529089	0.234595	0.00534774	FDR_0.05_hist_mono_CRD_gene.txt
ENSG00000111058.3	12	81331594	81331594	+	2	0	12_internal_11189	12	81171716	0.193467	0.440106	8.37723e-09	FDR_0.05_hist_mono_CRD_gene.txt
ENSG00000111052.3	12	81331704	81331704	-	2	0	12_internal_11189	12	81171716	0.482914	0.712541	1.41962e-24	FDR_0.05_hist_mono_CRD_gene.txt
ENSG00000179104.3	12	83080659	83080659	+	5	205328	12_internal_9596	12	83285987	0.0566583	0.238567	0.0136695	FDR_0.05_hist_mono_CRD_gene.txt
ENSG00000049130.8	12	88974628	88974628	-	7	-56580	12_internal_9135	12	89031208	0.0898563	0.304844	0.000902988	FDR_0.05_hist_mono_CRD_gene.txt
ENSG00000257242.1	12	92536690	92536690	-	14	25530	12_internal_9727	12	92419085	0.117591	0.342698	0.000160655	FDR_0.05_hist_mono_CRD_gene.txt
ENSG00000257922.1	12	92539009	92539009	-	14	27849	12_internal_9727	12	92419085	0.106791	0.311413	0.00055652	FDR_0.05_hist_mono_CRD_gene.txt
ENSG00000245904.2	12	92539349	92539349	+	14	-28189	12_internal_9727	12	92419085	0.0745371	0.274424	0.00834088	FDR_0.05_hist_mono_CRD_gene.txt
ENSG00000133639.3	12	92539673	92539673	-	14	28513	12_internal_9727	12	92419085	0.124598	0.348832	6.97416e-05	FDR_0.05_hist_mono_CRD_gene.txt
ENSG00000102189.12	12	93323107	93323107	-	19	13579	12_internal_9608	12	93291870	0.0977382	0.315896	0.00140809	FDR_0.05_hist_mono_CRD_gene.txt
ENSG00000136040.4	12	94542499	94542499	+	11	-6671	12_internal_10635	12	94504879	0.0941844	0.304064	0.000889995	FDR_0.05_hist_mono_CRD_gene.txt
ENSG00000173588.9	12	94853764	94853764	-	10	175953	12_internal_14423	12	94623194	0.0855945	0.303716	0.00258643	FDR_0.05_hist_mono_CRD_gene.txt
ENSG00000257847.1	12	94984597	94984597	+	10	24222	12_internal_11390	12	95008819	0.0578461	0.239641	0.0224719	FDR_0.05_hist_mono_CRD_gene.txt
ENSG00000057704.6	12	95044338	95044338	-	10	-31507	12_internal_13926	12	95075845	0.193852	0.440358	5.72729e-08	FDR_0.05_hist_mono_CRD_gene.txt
ENSG00000184752.8	12	95397546	95397546	-	10	-122301	12_internal_12955	12	95519847	0.0601122	0.245794	0.0214447	FDR_0.05_hist_mono_CRD_gene.txt
ENSG00000257121.1	12	95494307	95494307	+	10	25540	12_internal_12955	12	95519847	0.156609	0.372563	2.46537e-06	FDR_0.05_hist_mono_CRD_gene.txt
ENSG00000237774.3	12	95519536	95519536	+	11	311	12_internal_12955	12	95519847	0.0657271	0.249079	0.0106664	FDR_0.05_hist_mono_CRD_gene.txt
ENSG00000180263.9	12	95611258	95611258	-	11	3718	12_internal_12955	12	95519847	0.359393	0.59588	2.37431e-16	FDR_0.05_hist_mono_CRD_gene.txt
ENSG00000165972.8	12	96336752	96336752	-	11	-50716	12_internal_12730	12	96387468	0.0622183	-0.254248	0.0164622	FDR_0.05_hist_mono_CRD_gene.txt
ENSG00000139344.3	12	96337071	96337071	+	11	8159	12_internal_11458	12	96345230	0.179933	0.426053	3.57256e-07	FDR_0.05_hist_mono_CRD_gene.txt
ENSG00000084110.6	12	96390143	96390143	-	11	0	12_internal_12730	12	96387468	0.094374	0.293251	0.000756036	FDR_0.05_hist_mono_CRD_gene.txt
ENSG00000257878.1	12	96390299	96390299	+	11	0	12_internal_12730	12	96387468	0.495951	0.679016	1.46713e-23	FDR_0.05_hist_mono_CRD_gene.txt
ENSG00000257715.1	12	96419101	96419101	+	11	0	12_internal_12730	12	96387468	0.492378	0.686178	1.12646e-23	FDR_0.05_hist_mono_CRD_gene.txt
ENSG00000111144.5	12	96437298	96437298	-	11	0	12_internal_12730	12	96387468	0.549163	0.720705	1.95874e-29	FDR_0.05_hist_mono_CRD_gene.txt
ENSG00000111145.3	12	96588160	96588160	+	10	41142	12_internal_13200	12	96629302	0.056746	0.236098	0.0239998	FDR_0.05_hist_mono_CRD_gene.txt
ENSG00000257169.1	12	96780972	96780972	-	9	-18354	12_internal_9886	12	96799326	0.118468	0.337011	6.02268e-05	FDR_0.05_hist_mono_CRD_gene.txt
ENSG00000059758.3	12	96794338	96794338	-	9	-4988	12_internal_9886	12	96799326	0.117315	0.336168	0.000102861	FDR_0.05_hist_mono_CRD_gene.txt
ENSG00000139350.7	12	97301001	97301001	+	8	0	12_internal_8774	12	97299698	0.65936	0.824501	1.08339e-35	FDR_0.05_hist_mono_CRD_gene.txt
ENSG00000227825.3	12	98850923	98850923	-	5	0	12_internal_9450	12	98839601	0.162236	0.399446	4.95676e-07	FDR_0.05_hist_mono_CRD_gene.txt
ENSG00000120802.8	12	98909290	98909290	+	5	-48986	12_internal_9450	12	98839601	0.139092	0.378761	6.62095e-06	FDR_0.05_hist_mono_CRD_gene.txt
ENSG00000257167.2	12	98910200	98910200	-	5	49896	12_internal_9450	12	98839601	0.0683376	0.264015	0.00384205	FDR_0.05_hist_mono_CRD_gene.txt
ENSG00000166130.10	12	99038891	99038891	-	5	656	12_internal_12818	12	98998755	0.101582	0.309612	0.000289615	FDR_0.05_hist_mono_CRD_gene.txt
ENSG00000120868.9	12	99038919	99038919	+	5	-178615	12_internal_9450	12	98839601	0.0478287	0.224653	0.023384	FDR_0.05_hist_mono_CRD_gene.txt
ENSG00000139354.6	12	100967461	100967461	+	3	34194	12_internal_12961	12	101001655	0.0685779	0.258227	0.00259428	FDR_0.05_hist_mono_CRD_gene.txt
ENSG00000257803.2	12	100972522	100972522	+	3	29133	12_internal_12961	12	101001655	0.0468631	0.216939	0.0180733	FDR_0.05_hist_mono_CRD_gene.txt
ENSG00000196091.8	12	101962131	101962131	+	5	0	12_internal_10336	12	101864511	0.131464	0.368484	6.10256e-06	FDR_0.05_hist_mono_CRD_gene.txt
ENSG00000111666.6	12	102090725	102090725	+	5	0	12_internal_10336	12	101864511	0.422873	0.675184	5.75911e-20	FDR_0.05_hist_mono_CRD_gene.txt
ENSG00000199933.1	12	102113586	102113586	+	4	-3417	12_internal_10336	12	101864511	0.116959	0.35327	6.35571e-05	FDR_0.05_hist_mono_CRD_gene.txt
ENSG00000139351.10	12	102133250	102133250	-	4	23081	12_internal_10336	12	101864511	0.278317	0.546987	1.99984e-12	FDR_0.05_hist_mono_CRD_gene.txt
ENSG00000111670.9	12	102224716	102224716	-	4	0	12_internal_13470	12	102102735	0.186174	0.417205	5.08115e-08	FDR_0.05_hist_mono_CRD_gene.txt
ENSG00000136048.9	12	102271129	102271129	+	4	0	12_internal_14266	12	102146382	0.239664	0.493233	1.91649e-09	FDR_0.05_hist_mono_CRD_gene.txt
ENSG00000257202.1	12	102318497	102318497	-	4	0	12_internal_14266	12	102146382	0.175623	0.41514	1.7294e-07	FDR_0.05_hist_mono_CRD_gene.txt
ENSG00000179088.10	12	103889749	103889749	-	5	0	12_internal_9898	12	103793275	0.113679	0.344412	6.43017e-05	FDR_0.05_hist_mono_CRD_gene.txt
ENSG00000136011.10	12	103981051	103981051	+	6	210200	12_internal_11385	12	104191251	0.133775	0.356083	1.95599e-05	FDR_0.05_hist_mono_CRD_gene.txt
ENSG00000257681.1	12	104162636	104162636	-	10	-28615	12_internal_11385	12	104191251	0.157165	0.392967	2.11882e-06	FDR_0.05_hist_mono_CRD_gene.txt
ENSG00000257754.1	12	104213388	104213388	+	10	0	12_internal_11385	12	104191251	0.123051	0.343665	3.16638e-05	FDR_0.05_hist_mono_CRD_gene.txt
ENSG00000111696.7	12	104234975	104234975	-	10	0	12_internal_11385	12	104191251	0.352204	0.552757	3.14038e-15	FDR_0.05_hist_mono_CRD_gene.txt
ENSG00000170017.8	3	105085753	105085753	+	8	18129	3_internal_16132	3	105103882	0.205197	0.439637	5.12202e-09	FDR_0.05_hist_mono_CRD_gene.txt
ENSG00000114423.14	3	105588396	105588396	-	8	68698	3_internal_14158	3	105448804	0.187756	0.42671	1.14565e-07	FDR_0.05_hist_mono_CRD_gene.txt
ENSG00000114439.13	3	107241783	107241783	+	6	560641	3_internal_11424	3	107802424	0.0543322	0.232915	0.0146311	FDR_0.05_hist_mono_CRD_gene.txt
ENSG00000196776.10	3	107809872	107809872	-	7	0	3_internal_11424	3	107802424	0.101152	0.317687	0.000332207	FDR_0.05_hist_mono_CRD_gene.txt
ENSG00000114446.4	3	107941417	107941417	-	7	0	3_internal_15322	3	107778762	0.465176	0.666059	2.72952e-21	FDR_0.05_hist_mono_CRD_gene.txt
ENSG00000114455.9	3	108015376	108015376	+	7	0	3_internal_15322	3	107778762	0.0684186	0.267728	0.00621159	FDR_0.05_hist_mono_CRD_gene.txt
ENSG00000241634.1	3	108262722	108262722	-	7	-12952	3_internal_14913	3	108275674	0.132437	0.367743	1.46132e-05	FDR_0.05_hist_mono_CRD_gene.txt
ENSG00000163507.8	3	108308491	108308491	-	7	0	3_internal_14913	3	108275674	0.23322	0.486066	1.77119e-10	FDR_0.05_hist_mono_CRD_gene.txt
ENSG00000198919.8	3	108308529	108308529	+	7	0	3_internal_14913	3	108275674	0.141571	0.369878	1.2338e-05	FDR_0.05_hist_mono_CRD_gene.txt
ENSG00000186265.5	3	112218408	112218408	-	10	0	3_internal_13779	3	112107153	0.167432	0.409606	1.06536e-06	FDR_0.05_hist_mono_CRD_gene.txt
ENSG00000138459.4	3	112280556	112280556	+	10	5631	3_internal_12314	3	112286187	0.100437	0.30865	0.000679376	FDR_0.05_hist_mono_CRD_gene.txt
ENSG00000091986.10	3	112368377	112368377	-	10	266225	3_internal_11860	3	112090245	0.0653751	-0.249227	0.0102615	FDR_0.05_hist_mono_CRD_gene.txt
ENSG00000163606.6	3	112693969	112693969	-	10	0	3_internal_11859	3	112649968	0.488665	0.69821	3.55875e-23	FDR_0.05_hist_mono_CRD_gene.txt
ENSG00000163611.7	3	113234034	113234034	-	8	339363	3_internal_13338	3	112814875	0.0573763	0.239361	0.0169327	FDR_0.05_hist_mono_CRD_gene.txt
ENSG00000121579.7	3	113465147	113465147	-	8	766597	3_internal_11859	3	112649968	0.0623228	0.245228	0.0126924	FDR_0.05_hist_mono_CRD_gene.txt
ENSG00000174255.5	3	113956425	113956425	-	5	10000	3_internal_12223	3	113931305	0.0726064	0.271968	0.00252495	FDR_0.05_hist_mono_CRD_gene.txt
ENSG00000031081.6	3	119013220	119013220	+	7	0	3_internal_17506	3	118950831	0.350776	0.599605	4.94106e-15	FDR_0.05_hist_mono_CRD_gene.txt
ENSG00000242829.1	3	119017512	119017512	+	7	0	3_internal_17506	3	118950831	0.0729161	0.25904	0.00390591	FDR_0.05_hist_mono_CRD_gene.txt
ENSG00000241155.1	3	119041607	119041607	-	7	0	3_internal_17506	3	118950831	0.110419	0.339772	0.000129311	FDR_0.05_hist_mono_CRD_gene.txt
ENSG00000121594.7	3	119278449	119278449	-	7	-25465	3_internal_12302	3	119303914	0.0826723	0.275719	0.00137488	FDR_0.05_hist_mono_CRD_gene.txt
ENSG00000144843.7	3	119298115	119298115	+	7	0	3_internal_13185	3	119280445	0.32258	0.572449	1.58834e-14	FDR_0.05_hist_mono_CRD_gene.txt
ENSG00000144837.4	3	119316689	119316689	+	7	0	3_internal_13185	3	119280445	0.179768	0.412231	7.67874e-08	FDR_0.05_hist_mono_CRD_gene.txt
ENSG00000082701.10	3	119813264	119813264	-	8	-41139	3_internal_15046	3	119854403	0.334053	0.58569	7.61758e-14	FDR_0.05_hist_mono_CRD_gene.txt
ENSG00000163428.3	3	120068186	120068186	-	7	0	3_internal_15046	3	119854403	0.063696	0.250418	0.00850706	FDR_0.05_hist_mono_CRD_gene.txt
ENSG00000163833.6	3	121311966	121311966	+	11	396766	3_internal_12580	3	121708732	0.067645	0.257832	0.0108593	FDR_0.05_hist_mono_CRD_gene.txt
ENSG00000114013.11	3	121774213	121774213	+	12	-50910	3_internal_12580	3	121708732	0.15259	0.382683	2.29118e-06	FDR_0.05_hist_mono_CRD_gene.txt
ENSG00000121552.3	3	122044091	122044091	+	15	0	3_internal_14010	3	122024429	0.175878	0.440253	4.11748e-07	FDR_0.05_hist_mono_CRD_gene.txt
ENSG00000196981.2	3	122134882	122134882	-	15	149363	3_internal_15800	3	121982225	0.0646492	-0.249961	0.0171559	FDR_0.05_hist_mono_CRD_gene.txt
ENSG00000114030.8	3	122233792	122233792	-	15	96432	3_internal_13909	3	122073794	0.135847	0.374921	3.98842e-05	FDR_0.05_hist_mono_CRD_gene.txt
ENSG00000163840.5	3	122283085	122283085	+	15	0	3_internal_11672	3	122278871	0.275593	0.524134	1.75374e-11	FDR_0.05_hist_mono_CRD_gene.txt
ENSG00000138496.11	3	122283424	122283424	-	15	0	3_internal_11672	3	122278871	0.320287	0.57317	9.22718e-13	FDR_0.05_hist_mono_CRD_gene.txt
ENSG00000173193.9	3	122399465	122399465	+	15	0	3_internal_11672	3	122278871	0.239751	0.497956	1.01978e-09	FDR_0.05_hist_mono_CRD_gene.txt
ENSG00000065485.13	3	122785909	122785909	+	14	0	3_internal_12424	3	122785749	0.133595	0.353731	4.24901e-05	FDR_0.05_hist_mono_CRD_gene.txt
ENSG00000121542.7	3	122920774	122920774	+	12	-10456	3_internal_12041	3	122901113	0.0561157	0.238378	0.0235129	FDR_0.05_hist_mono_CRD_gene.txt
ENSG00000173706.8	3	124774802	124774802	-	7	0	3_internal_18460	3	124769161	0.194357	0.454423	1.38639e-07	FDR_0.05_hist_mono_CRD_gene.txt
ENSG00000163848.14	3	125094198	125094198	-	8	116292	3_internal_15116	3	124957374	0.053496	-0.229832	0.0246947	FDR_0.05_hist_mono_CRD_gene.txt
ENSG00000144909.7	3	125313934	125313934	-	10	-36837	3_internal_14013	3	125350771	0.105099	0.334766	0.00020942	FDR_0.05_hist_mono_CRD_gene.txt
ENSG00000171084.11	3	125635463	125635463	+	10	-272053	3_internal_14013	3	125350771	0.0569525	0.237635	0.0257357	FDR_0.05_hist_mono_CRD_gene.txt
ENSG00000180767.5	3	126243126	126243126	+	7	0	3_internal_11724	3	126240981	0.515483	0.686972	3.69311e-26	FDR_0.05_hist_mono_CRD_gene.txt
ENSG00000180697.4	3	126277808	126277808	-	7	8461	3_internal_11724	3	126240981	0.36045	0.571701	1.04117e-16	FDR_0.05_hist_mono_CRD_gene.txt
ENSG00000206483.4	3	126327398	126327398	-	8	58051	3_internal_11724	3	126240981	0.184853	0.444064	1.40258e-07	FDR_0.05_hist_mono_CRD_gene.txt
ENSG00000197763.8	3	126373998	126373998	-	7	104651	3_internal_11724	3	126240981	0.332396	0.565942	7.41094e-15	FDR_0.05_hist_mono_CRD_gene.txt
ENSG00000114554.7	3	126707437	126707437	+	9	-5365	3_internal_14946	3	126629303	0.105099	0.311799	0.000368147	FDR_0.05_hist_mono_CRD_gene.txt
ENSG00000114631.10	3	127348024	127348024	+	11	-15079	3_internal_11732	3	127326990	0.0741359	0.268735	0.00666838	FDR_0.05_hist_mono_CRD_gene.txt
ENSG00000114626.13	3	127391778	127391778	+	12	0	3_internal_17132	3	127389614	0.155806	0.401767	3.57616e-06	FDR_0.05_hist_mono_CRD_gene.txt
ENSG00000074416.9	3	127542051	127542051	-	13	0	3_internal_17132	3	127389614	0.564118	0.756778	1.6654e-29	FDR_0.05_hist_mono_CRD_gene.txt
ENSG00000075785.8	3	128444965	128444965	+	17	18334	3_internal_11645	3	128463299	0.0759565	0.280709	0.0102442	FDR_0.05_hist_mono_CRD_gene.txt
ENSG00000251474.2	3	129118498	129118498	-	17	0	3_internal_12750	3	129067620	0.103376	0.326906	0.000616141	FDR_0.05_hist_mono_CRD_gene.txt
ENSG00000172771.7	3	129147494	129147494	-	17	0	3_internal_12750	3	129067620	0.120452	0.346994	0.000131691	FDR_0.05_hist_mono_CRD_gene.txt
ENSG00000004399.8	3	129325661	129325661	-	15	0	3_internal_14740	3	129294603	0.151684	0.396904	7.47435e-06	FDR_0.05_hist_mono_CRD_gene.txt
ENSG00000251287.4	3	129800674	129800674	+	10	1269	3_internal_12421	3	129801943	0.188962	0.431342	6.0605e-08	FDR_0.05_hist_mono_CRD_gene.txt
ENSG00000253540.1	3	129830315	129830315	-	10	3514	3_internal_12421	3	129801943	0.230195	0.440871	2.42377e-09	FDR_0.05_hist_mono_CRD_gene.txt
ENSG00000250608.1	3	131100319	131100319	-	6	0	3_internal_11748	3	131079626	0.0525377	0.232004	0.0239075	FDR_0.05_hist_mono_CRD_gene.txt
ENSG00000014257.11	3	132036211	132036211	+	5	0	3_internal_13523	3	131929413	0.0731606	0.273539	0.00307957	FDR_0.05_hist_mono_CRD_gene.txt
ENSG00000240890.2	3	132105366	132105366	+	4	0	3_internal_13523	3	131929413	0.17241	0.430478	5.61766e-07	FDR_0.05_hist_mono_CRD_gene.txt
ENSG00000182923.11	3	134204585	134204585	+	6	0	3_internal_16437	3	134201238	0.321609	-0.556254	4.11238e-14	FDR_0.05_hist_mono_CRD_gene.txt
ENSG00000129055.8	3	134205558	134205558	-	6	0	3_internal_16437	3	134201238	0.352139	-0.589863	5.74476e-15	FDR_0.05_hist_mono_CRD_gene.txt
ENSG00000154928.12	3	134316643	134316643	+	5	319932	3_internal_11871	3	134636575	0.0568143	0.240347	0.0125662	FDR_0.05_hist_mono_CRD_gene.txt
ENSG00000114054.9	3	135969148	135969148	+	4	605531	3_internal_14371	3	136574679	0.0744512	-0.257309	0.00202399	FDR_0.05_hist_mono_CRD_gene.txt
ENSG00000158092.2	3	136581050	136581050	+	4	0	3_internal_14371	3	136574679	0.105635	0.32266	0.000123906	FDR_0.05_hist_mono_CRD_gene.txt
ENSG00000158186.8	3	138066539	138066539	+	4	0	3_internal_11730	3	138066109	0.640808	0.81932	5.46486e-37	FDR_0.05_hist_mono_CRD_gene.txt
ENSG00000158220.9	3	138153428	138153428	+	5	-20513	3_internal_11730	3	138066109	0.0493253	0.220322	0.0243419	FDR_0.05_hist_mono_CRD_gene.txt
ENSG00000163864.10	3	139396859	139396859	-	5	0	3_internal_15028	3	139369130	0.0684639	0.253289	0.00410665	FDR_0.05_hist_mono_CRD_gene.txt
ENSG00000114120.7	3	140660672	140660672	+	8	0	3_internal_12505	3	140431555	0.0863107	0.285034	0.00156848	FDR_0.05_hist_mono_CRD_gene.txt
ENSG00000155893.7	3	140947568	140947568	+	8	0	3_internal_17040	3	140935428	0.24742	0.477013	6.48357e-10	FDR_0.05_hist_mono_CRD_gene.txt
ENSG00000177311.6	3	141043055	141043055	+	9	43639	3_internal_13609	3	141086694	0.589548	0.779391	3.53516e-32	FDR_0.05_hist_mono_CRD_gene.txt
ENSG00000249417.1	3	141085979	141085979	-	9	130515	3_internal_17040	3	140935428	0.0700385	0.26464	0.00702008	FDR_0.05_hist_mono_CRD_gene.txt
ENSG00000155903.7	3	141205889	141205889	+	9	0	3_internal_12366	3	141192793	0.142254	0.382081	1.00817e-05	FDR_0.05_hist_mono_CRD_gene.txt
ENSG00000250170.1	3	141243975	141243975	+	9	0	3_internal_12987	3	141237948	0.0630344	0.251631	0.0119353	FDR_0.05_hist_mono_CRD_gene.txt
ENSG00000114127.6	3	142166904	142166904	-	9	907950	3_internal_12987	3	141237948	0.0908196	-0.294024	0.000802948	FDR_0.05_hist_mono_CRD_gene.txt
ENSG00000163714.11	3	142720010	142720010	+	4	117552	3_internal_16434	3	142837562	0.0570705	0.238144	0.0143529	FDR_0.05_hist_mono_CRD_gene.txt
ENSG00000175040.4	3	142838173	142838173	+	4	0	3_internal_16434	3	142837562	0.471184	0.702693	2.59172e-22	FDR_0.05_hist_mono_CRD_gene.txt
ENSG00000241679.2	3	142842204	142842204	+	4	0	3_internal_16434	3	142837562	0.291266	0.533363	1.35354e-12	FDR_0.05_hist_mono_CRD_gene.txt
ENSG00000181744.4	3	143690640	143690640	+	3	351955	3_internal_14331	3	144042595	0.0452688	0.217324	0.0194211	FDR_0.05_hist_mono_CRD_gene.txt
ENSG00000163754.12	3	148709128	148709128	+	9	0	3_internal_12457	3	148706570	0.0800255	0.278382	0.00193243	FDR_0.05_hist_mono_CRD_gene.txt
ENSG00000071794.11	3	148804341	148804341	-	9	-189620	3_internal_12657	3	148993961	0.0622294	0.260904	0.0118726	FDR_0.05_hist_mono_CRD_gene.txt
ENSG00000163755.4	3	148847371	148847371	+	9	0	3_internal_12445	3	148846659	0.214308	0.461533	1.46031e-08	FDR_0.05_hist_mono_CRD_gene.txt
ENSG00000047457.9	3	148939842	148939842	-	9	69192	3_internal_12445	3	148846659	0.0783948	0.281429	0.00225841	FDR_0.05_hist_mono_CRD_gene.txt
ENSG00000172426.10	6	43612783	43612783	+	13	57155	6_internal_16505	6	43669938	0.0624494	0.24207	0.0178394	FDR_0.05_hist_mono_CRD_gene.txt
ENSG00000096080.7	6	43655528	43655528	-	13	-14410	6_internal_16505	6	43669938	0.0616476	0.236305	0.0218206	FDR_0.05_hist_mono_CRD_gene.txt
ENSG00000180992.5	6	44095194	44095194	-	13	939801	6_internal_10918	6	43137983	0.0668483	0.250844	0.0159858	FDR_0.05_hist_mono_CRD_gene.txt
ENSG00000112759.12	6	44187242	44187242	+	12	0	6_internal_14337	6	44184018	0.403391	0.623736	3.48277e-17	FDR_0.05_hist_mono_CRD_gene.txt
ENSG00000124813.16	6	45295894	45295894	+	7	91346	6_internal_12885	6	45387240	0.0964672	0.308204	0.000651986	FDR_0.05_hist_mono_CRD_gene.txt
ENSG00000001561.5	6	46097701	46097701	+	9	0	6_internal_12780	6	46093282	0.199248	0.439965	2.82353e-08	FDR_0.05_hist_mono_CRD_gene.txt
ENSG00000153291.9	6	46620678	46620678	+	10	57788	6_internal_14819	6	46678466	0.253479	0.504452	1.6275e-10	FDR_0.05_hist_mono_CRD_gene.txt
ENSG00000180113.11	6	46655612	46655612	+	9	22854	6_internal_14819	6	46678466	0.147029	0.382766	5.76025e-06	FDR_0.05_hist_mono_CRD_gene.txt
ENSG00000146070.12	6	46703430	46703430	-	8	0	6_internal_14819	6	46678466	0.398357	0.632026	3.17312e-18	FDR_0.05_hist_mono_CRD_gene.txt
ENSG00000146072.6	6	47277641	47277641	-	7	138567	6_internal_11168	6	47120570	0.0542058	0.230343	0.0250331	FDR_0.05_hist_mono_CRD_gene.txt
ENSG00000170915.8	6	52226219	52226219	+	8	0	6_internal_15266	6	52215031	0.207852	0.456074	1.58718e-08	FDR_0.05_hist_mono_CRD_gene.txt
ENSG00000065308.4	6	52441713	52441713	-	12	0	6_internal_15353	6	52289231	0.489544	0.697421	3.52321e-22	FDR_0.05_hist_mono_CRD_gene.txt
ENSG00000012660.9	6	53213947	53213947	-	12	0	6_internal_14047	6	53057520	0.234091	0.4945	1.03249e-09	FDR_0.05_hist_mono_CRD_gene.txt
ENSG00000001084.6	6	53481768	53481768	-	10	0	6_internal_15081	6	53390529	0.143675	0.371104	1.44616e-05	FDR_0.05_hist_mono_CRD_gene.txt
ENSG00000151914.13	6	56819426	56819426	-	6	358648	6_internal_10884	6	56232981	0.061012	-0.248614	0.00769313	FDR_0.05_hist_mono_CRD_gene.txt
ENSG00000226803.2	6	57039034	57039034	-	4	578256	6_internal_10884	6	56232981	0.0607828	-0.238049	0.0070389	FDR_0.05_hist_mono_CRD_gene.txt
ENSG00000118482.7	6	64345725	64345725	+	3	0	6_internal_10162	6	64280771	0.0434448	0.20162	0.0221518	FDR_0.05_hist_mono_CRD_gene.txt
ENSG00000230910.1	6	69344216	69344216	-	1	0	6_internal_14919	6	67337655	0.562294	0.747597	6.30911e-29	FDR_0.05_hist_mono_CRD_gene.txt
ENSG00000135298.8	6	69345259	69345259	+	1	0	6_internal_14919	6	67337655	0.635583	0.808959	2.0687e-34	FDR_0.05_hist_mono_CRD_gene.txt
ENSG00000082269.12	6	71122644	71122644	+	2	-15059	6_internal_11513	6	70576171	0.0679931	0.264463	0.00143849	FDR_0.05_hist_mono_CRD_gene.txt
ENSG00000112305.10	6	71377479	71377479	+	2	0	6_internal_10414	6	71375988	0.231641	-0.472563	2.89833e-10	FDR_0.05_hist_mono_CRD_gene.txt
ENSG00000112309.6	6	71666741	71666741	-	2	202272	6_internal_10414	6	71375988	0.201374	-0.437554	6.21685e-09	FDR_0.05_hist_mono_CRD_gene.txt
ENSG00000080007.6	6	74104471	74104471	+	8	0	6_internal_11613	6	74098137	0.24942	0.507149	4.8945e-10	FDR_0.05_hist_mono_CRD_gene.txt
ENSG00000203907.5	6	74104856	74104856	-	8	0	6_internal_11613	6	74098137	0.25361	0.502015	3.75042e-11	FDR_0.05_hist_mono_CRD_gene.txt
ENSG00000119899.11	6	74363878	74363878	-	7	84592	6_internal_11404	6	74270069	0.139514	-0.369592	1.57396e-05	FDR_0.05_hist_mono_CRD_gene.txt
ENSG00000156535.8	6	74405508	74405508	+	7	0	6_internal_14488	6	74405366	0.171355	0.415546	5.15731e-07	FDR_0.05_hist_mono_CRD_gene.txt
ENSG00000225793.1	6	75994730	75994730	+	1	0	6_internal_12193	6	75980226	0.218569	0.4783	1.14394e-09	FDR_0.05_hist_mono_CRD_gene.txt
ENSG00000112701.13	6	76311225	76311225	+	1	-298776	6_internal_12193	6	75980226	0.0575948	-0.238527	0.00240215	FDR_0.05_hist_mono_CRD_gene.txt
ENSG00000118418.10	6	79944406	79944406	-	4	24967	6_internal_10634	6	79905728	0.100239	0.302733	0.000301017	FDR_0.05_hist_mono_CRD_gene.txt
ENSG00000112742.5	6	80713604	80713604	+	4	0	6_internal_10810	6	80655461	0.0634603	0.245737	0.00543934	FDR_0.05_hist_mono_CRD_gene.txt
ENSG00000083123.9	6	80816364	80816364	+	4	-101368	6_internal_10810	6	80655461	0.117724	0.347356	3.69034e-05	FDR_0.05_hist_mono_CRD_gene.txt
ENSG00000219951.4	6	84102135	84102135	+	3	37800	6_internal_12341	6	84139935	0.0497131	0.218947	0.0118802	FDR_0.05_hist_mono_CRD_gene.txt
ENSG00000065833.7	6	84140797	84140797	-	3	0	6_internal_12341	6	84139935	0.348958	0.59606	3.75867e-15	FDR_0.05_hist_mono_CRD_gene.txt
ENSG00000065615.7	6	84569362	84569362	+	4	0	6_internal_13936	6	84568798	0.0637441	0.243277	0.00481349	FDR_0.05_hist_mono_CRD_gene.txt
ENSG00000111850.5	6	88032306	88032306	+	7	-206744	6_internal_9844	6	87811163	0.2207	-0.473904	6.02884e-09	FDR_0.05_hist_mono_CRD_gene.txt
ENSG00000203872.5	6	88054571	88054571	+	7	-229009	6_internal_9844	6	87811163	0.27676	-0.533996	7.89625e-12	FDR_0.05_hist_mono_CRD_gene.txt
ENSG00000226524.1	6	88081311	88081311	+	7	-255749	6_internal_9844	6	87811163	0.22641	-0.463492	1.13864e-09	FDR_0.05_hist_mono_CRD_gene.txt
ENSG00000203871.3	6	88106840	88106840	+	7	-281278	6_internal_9844	6	87811163	0.249647	-0.508682	6.29961e-10	FDR_0.05_hist_mono_CRD_gene.txt
ENSG00000213204.3	6	88117701	88117701	+	7	-292139	6_internal_9844	6	87811163	0.124643	-0.350796	5.7366e-05	FDR_0.05_hist_mono_CRD_gene.txt
ENSG00000164414.12	6	88180341	88180341	+	7	-354779	6_internal_9844	6	87811163	0.141447	-0.376077	8.36282e-06	FDR_0.05_hist_mono_CRD_gene.txt
ENSG00000224345.1	6	88410228	88410228	+	7	16125	6_internal_11465	6	88426353	0.130068	0.369494	1.11968e-05	FDR_0.05_hist_mono_CRD_gene.txt
ENSG00000135334.7	6	88411927	88411927	-	7	-14426	6_internal_11465	6	88426353	0.0886671	0.30157	0.000656805	FDR_0.05_hist_mono_CRD_gene.txt
ENSG00000146278.10	6	89790470	89790470	+	7	0	6_internal_12180	6	89692443	0.0870279	0.299181	0.00127658	FDR_0.05_hist_mono_CRD_gene.txt
ENSG00000146281.5	6	89855769	89855769	+	8	-13475	6_internal_12180	6	89692443	0.224131	0.488653	4.84775e-09	FDR_0.05_hist_mono_CRD_gene.txt
ENSG00000025039.9	6	90121989	90121989	-	8	0	6_internal_15279	6	90053617	0.0815445	0.271796	0.00255853	FDR_0.05_hist_mono_CRD_gene.txt
ENSG00000112182.9	6	91006627	91006627	-	5	0	6_internal_12613	6	90835821	0.0634567	0.251512	0.00720281	FDR_0.05_hist_mono_CRD_gene.txt
ENSG00000261366.1	6	96025326	96025326	-	1	0	6_internal_10704	6	96016461	0.0523025	-0.236822	0.00550761	FDR_0.05_hist_mono_CRD_gene.txt
ENSG00000172469.10	6	96025419	96025419	+	1	0	6_internal_10704	6	96016461	0.414839	0.617631	2.46074e-22	FDR_0.05_hist_mono_CRD_gene.txt
ENSG00000112237.8	6	100016849	100016849	-	4	550843	6_internal_10122	6	99461299	0.0674146	-0.260648	0.00301596	FDR_0.05_hist_mono_CRD_gene.txt
ENSG00000260000.1	6	101329347	101329347	+	1	-73379	6_internal_9710	6	101251077	0.0329124	0.181025	0.0197264	FDR_0.05_hist_mono_CRD_gene.txt
ENSG00000178409.9	6	107436473	107436473	-	13	137724	6_internal_13056	6	107294739	0.0617367	0.245272	0.0247682	FDR_0.05_hist_mono_CRD_gene.txt
ENSG00000080546.9	6	109416022	109416022	-	13	169270	6_internal_15425	6	109221080	0.0832919	0.285701	0.00355945	FDR_0.05_hist_mono_CRD_gene.txt
ENSG00000203799.6	6	109612231	109612231	+	11	0	6_internal_14993	6	109557005	0.102338	0.322629	0.000727047	FDR_0.05_hist_mono_CRD_gene.txt
ENSG00000135535.10	6	109703762	109703762	-	10	1203	6_internal_14993	6	109557005	0.117762	0.343594	0.000108323	FDR_0.05_hist_mono_CRD_gene.txt
ENSG00000260273.1	6	109703998	109703998	+	10	-361710	6_internal_10504	6	109303095	0.0676917	0.264637	0.0102965	FDR_0.05_hist_mono_CRD_gene.txt
ENSG00000135587.4	6	109761966	109761966	+	11	-42898	6_internal_10497	6	109708372	0.0926496	0.312185	0.000617121	FDR_0.05_hist_mono_CRD_gene.txt
ENSG00000112365.4	6	109804440	109804440	-	11	85372	6_internal_10497	6	109708372	0.0627585	0.255631	0.0163832	FDR_0.05_hist_mono_CRD_gene.txt
ENSG00000112367.6	6	110012499	110012499	+	11	102619	6_internal_15758	6	110115118	0.0957483	0.313577	0.000674502	FDR_0.05_hist_mono_CRD_gene.txt
ENSG00000112290.8	6	110501207	110501207	-	10	29789	6_internal_11963	6	110389889	0.120038	0.343627	0.000128116	FDR_0.05_hist_mono_CRD_gene.txt
ENSG00000168438.8	6	110501344	110501344	+	10	-29926	6_internal_11963	6	110389889	0.136099	0.361065	2.17723e-05	FDR_0.05_hist_mono_CRD_gene.txt
ENSG00000203797.4	6	110740732	110740732	-	9	0	6_internal_16337	6	110735671	0.24585	0.483558	1.27917e-10	FDR_0.05_hist_mono_CRD_gene.txt
ENSG00000241162.2	6	110761506	110761506	-	9	0	6_internal_16337	6	110735671	0.139218	0.359987	1.24226e-05	FDR_0.05_hist_mono_CRD_gene.txt
ENSG00000004809.9	6	110797844	110797844	-	10	0	6_internal_16337	6	110735671	0.474537	0.650585	1.90078e-22	FDR_0.05_hist_mono_CRD_gene.txt
ENSG00000260188.1	6	110799110	110799110	+	10	0	6_internal_16337	6	110735671	0.491503	0.713642	1.08919e-24	FDR_0.05_hist_mono_CRD_gene.txt
ENSG00000009413.11	6	111804918	111804918	-	12	-289820	6_internal_10937	6	112094738	0.065234	0.242497	0.0129189	FDR_0.05_hist_mono_CRD_gene.txt
ENSG00000056972.14	6	111927481	111927481	-	12	0	6_internal_10588	6	111886667	0.112888	0.32615	0.000159707	FDR_0.05_hist_mono_CRD_gene.txt
ENSG00000010810.11	6	112194655	112194655	-	10	-36270	6_internal_14554	6	112230925	0.0598756	0.24965	0.0145386	FDR_0.05_hist_mono_CRD_gene.txt
ENSG00000203778.2	6	112408802	112408802	+	9	-161232	6_internal_14554	6	112230925	0.0556424	0.236674	0.0228483	FDR_0.05_hist_mono_CRD_gene.txt
ENSG00000155130.5	6	114178541	114178541	+	5	-183903	6_internal_14379	6	113969751	0.0905627	0.302397	0.000680209	FDR_0.05_hist_mono_CRD_gene.txt
ENSG00000117533.10	1	171711387	171711387	-	7	0	1_internal_18219	1	171705095	0.172205	0.406244	5.09448e-07	FDR_0.05_hist_mono_CRD_gene.txt
ENSG00000010165.14	1	171750788	171750788	+	8	0	1_internal_19876	1	171735211	0.054549	-0.226722	0.02396	FDR_0.05_hist_mono_CRD_gene.txt
ENSG00000152061.17	1	174128548	174128548	+	9	655378	1_internal_25087	1	174783926	0.25975	0.529676	8.72395e-12	FDR_0.05_hist_mono_CRD_gene.txt
ENSG00000120341.11	1	177939348	177939348	-	5	-149431	1_internal_19992	1	178088779	0.0556077	0.238141	0.0186688	FDR_0.05_hist_mono_CRD_gene.txt
ENSG00000075391.12	1	178062864	178062864	+	8	25915	1_internal_19992	1	178088779	0.226334	0.485399	1.35426e-09	FDR_0.05_hist_mono_CRD_gene.txt
ENSG00000226585.1	1	178333230	178333230	-	9	82724	1_internal_19992	1	178088779	0.0858112	0.305252	0.00312192	FDR_0.05_hist_mono_CRD_gene.txt
ENSG00000116191.12	1	178694300	178694300	+	10	0	1_internal_25572	1	178633317	0.185595	0.40963	1.77293e-07	FDR_0.05_hist_mono_CRD_gene.txt
ENSG00000116199.7	1	178994939	178994939	+	10	26865	1_internal_21958	1	179021804	0.0774217	0.277139	0.00365639	FDR_0.05_hist_mono_CRD_gene.txt
ENSG00000186283.9	1	179050512	179050512	+	10	5651	1_internal_17380	1	179056163	0.201357	0.462235	3.38779e-08	FDR_0.05_hist_mono_CRD_gene.txt
ENSG00000201619.1	1	179170622	179170622	+	10	-145854	1_internal_21958	1	179021804	0.0614429	0.255509	0.0133942	FDR_0.05_hist_mono_CRD_gene.txt
ENSG00000121454.4	1	180199421	180199421	+	7	21752	1_internal_20933	1	180221173	0.0639119	-0.262357	0.0106533	FDR_0.05_hist_mono_CRD_gene.txt
ENSG00000135847.4	1	180472089	180472089	-	9	-537275	1_internal_16440	1	181009364	0.0628781	0.240433	0.0132661	FDR_0.05_hist_mono_CRD_gene.txt
ENSG00000153029.10	1	181003067	181003067	+	7	6297	1_internal_16440	1	181009364	0.0888038	-0.297159	0.000908136	FDR_0.05_hist_mono_CRD_gene.txt
ENSG00000162783.8	1	181057638	181057638	+	7	0	1_internal_16440	1	181009364	0.0916323	0.303089	0.00109557	FDR_0.05_hist_mono_CRD_gene.txt
ENSG00000135821.11	1	182361341	182361341	-	15	197264	1_internal_16827	1	182112122	0.0719381	0.275396	0.00991868	FDR_0.05_hist_mono_CRD_gene.txt
ENSG00000135862.4	1	182992597	182992597	+	17	0	1_internal_25743	1	182921700	0.557405	0.722257	1.38379e-26	FDR_0.05_hist_mono_CRD_gene.txt
ENSG00000157064.6	1	183387737	183387737	-	12	0	1_internal_25743	1	182921700	0.174175	0.394832	6.47018e-07	FDR_0.05_hist_mono_CRD_gene.txt
ENSG00000232860.2	1	183441400	183441400	-	11	0	1_internal_25743	1	182921700	0.0595167	0.23329	0.0235176	FDR_0.05_hist_mono_CRD_gene.txt
ENSG00000162704.10	1	183604892	183604892	-	10	0	1_internal_24712	1	183532109	0.321678	0.563429	1.75103e-13	FDR_0.05_hist_mono_CRD_gene.txt
ENSG00000143344.10	1	183605208	183605208	+	10	0	1_internal_24712	1	183532109	0.180021	0.438332	3.6595e-07	FDR_0.05_hist_mono_CRD_gene.txt
ENSG00000173627.6	1	183622451	183622451	-	10	0	1_internal_24712	1	183532109	0.148561	0.399455	5.95614e-06	FDR_0.05_hist_mono_CRD_gene.txt
ENSG00000252222.1	1	184790623	184790623	-	12	-41242	1_internal_18494	1	184831865	0.058726	0.24555	0.0211573	FDR_0.05_hist_mono_CRD_gene.txt
ENSG00000135842.12	1	184943682	184943682	-	11	19702	1_internal_17821	1	184907972	0.116414	0.336963	0.000127275	FDR_0.05_hist_mono_CRD_gene.txt
ENSG00000116668.8	1	185126212	185126212	+	10	160275	1_internal_25822	1	185286487	0.0664641	0.256248	0.0104076	FDR_0.05_hist_mono_CRD_gene.txt
ENSG00000116679.11	1	185286461	185286461	-	9	-26	1_internal_25822	1	185286487	0.110301	0.328532	0.000195107	FDR_0.05_hist_mono_CRD_gene.txt
ENSG00000261024.1	1	185304171	185304171	-	9	0	1_internal_25822	1	185286487	0.11529	0.332484	0.000185541	FDR_0.05_hist_mono_CRD_gene.txt
ENSG00000116703.12	1	186430254	186430254	-	9	-152415	1_internal_17346	1	186582669	0.0834987	-0.294732	0.00233744	FDR_0.05_hist_mono_CRD_gene.txt
ENSG00000073756.7	1	186649559	186649559	-	8	0	1_internal_24314	1	186592015	0.0770548	0.278881	0.0026888	FDR_0.05_hist_mono_CRD_gene.txt
ENSG00000150681.5	1	192127587	192127587	+	11	748956	1_internal_16848	1	192876543	0.0715461	0.271706	0.0074198	FDR_0.05_hist_mono_CRD_gene.txt
ENSG00000090104.7	1	192544857	192544857	+	13	0	1_internal_24382	1	192481335	0.273408	0.530112	2.5465e-11	FDR_0.05_hist_mono_CRD_gene.txt
ENSG00000116741.6	1	192778169	192778169	+	13	0	1_internal_16191	1	192774352	0.0933924	0.307106	0.00112703	FDR_0.05_hist_mono_CRD_gene.txt
ENSG00000236278.1	1	198649162	198649162	-	3	179142	1_internal_23353	1	198202970	0.0648429	-0.254145	0.00472166	FDR_0.05_hist_mono_CRD_gene.txt
ENSG00000207759.1	1	198828282	198828282	-	5	-882232	1_internal_19160	1	199710514	0.0534363	0.226561	0.0162613	FDR_0.05_hist_mono_CRD_gene.txt
ENSG00000229989.2	1	198906558	198906558	-	6	0	1_internal_25049	1	198857683	0.0682471	0.26364	0.00550495	FDR_0.05_hist_mono_CRD_gene.txt
ENSG00000118197.9	1	200639097	200639097	-	15	0	1_internal_17685	1	200622748	0.168704	-0.406878	1.30293e-06	FDR_0.05_hist_mono_CRD_gene.txt
ENSG00000118200.10	1	200708686	200708686	+	15	-67737	1_internal_17685	1	200622748	0.0834755	0.294489	0.00451496	FDR_0.05_hist_mono_CRD_gene.txt
ENSG00000269690.1	1	201592013	201592013	+	10	0	1_internal_26161	1	201455159	0.369621	0.614679	4.85875e-16	FDR_0.05_hist_mono_CRD_gene.txt
ENSG00000134369.11	1	201592411	201592411	+	10	0	1_internal_26161	1	201455159	0.28826	0.535857	9.01471e-12	FDR_0.05_hist_mono_CRD_gene.txt
ENSG00000235121.1	1	201706634	201706634	-	8	50031	1_internal_26161	1	201455159	0.169454	0.419166	1.04638e-06	FDR_0.05_hist_mono_CRD_gene.txt
ENSG00000231871.1	1	201798687	201798687	-	9	142084	1_internal_26161	1	201455159	0.111624	0.347489	0.00016674	FDR_0.05_hist_mono_CRD_gene.txt
ENSG00000143851.11	1	202130716	202130716	-	11	0	1_internal_22935	1	202121404	0.225374	0.479459	3.33757e-09	FDR_0.05_hist_mono_CRD_gene.txt
ENSG00000077157.15	1	202317827	202317827	+	13	0	1_internal_18349	1	202316853	0.185865	0.432166	2.88025e-07	FDR_0.05_hist_mono_CRD_gene.txt
ENSG00000143858.7	1	202679545	202679545	-	13	65832	1_internal_23432	1	202343082	0.104316	0.323669	0.000205233	FDR_0.05_hist_mono_CRD_gene.txt
ENSG00000159346.8	1	202927700	202927700	-	15	0	1_internal_17272	1	202919946	0.0804194	0.285122	0.00605198	FDR_0.05_hist_mono_CRD_gene.txt
ENSG00000159348.8	1	202936408	202936408	-	15	0	1_internal_17272	1	202919946	0.105723	0.318331	0.000471876	FDR_0.05_hist_mono_CRD_gene.txt
ENSG00000143847.11	1	202995626	202995626	+	15	10548	1_internal_20358	1	203006174	0.181667	0.40259	1.61057e-07	FDR_0.05_hist_mono_CRD_gene.txt
ENSG00000163485.11	1	203059782	203059782	+	15	0	1_internal_20358	1	203006174	0.483246	0.656066	7.42007e-22	FDR_0.05_hist_mono_CRD_gene.txt
ENSG00000133048.8	1	203155877	203155877	-	14	0	1_internal_20358	1	203006174	0.112318	0.330628	0.000159556	FDR_0.05_hist_mono_CRD_gene.txt
ENSG00000174529.6	1	205053645	205053645	-	14	-98287	1_internal_23660	1	205151932	0.138205	0.369777	2.55676e-05	FDR_0.05_hist_mono_CRD_gene.txt
ENSG00000133059.12	1	205180727	205180727	-	14	0	1_internal_23660	1	205151932	0.171201	0.41565	5.65443e-07	FDR_0.05_hist_mono_CRD_gene.txt
ENSG00000201944.1	1	205700480	205700480	-	13	186918	1_internal_17883	1	205505171	0.0588286	0.248945	0.0256084	FDR_0.05_hist_mono_CRD_gene.txt
ENSG00000143466.7	1	206643791	206643791	+	18	936565	1_internal_18085	1	207580356	0.0675356	-0.256958	0.0194186	FDR_0.05_hist_mono_CRD_gene.txt
ENSG00000162888.4	1	206671061	206671061	-	18	-909295	1_internal_18085	1	207580356	0.0691155	-0.259802	0.0149279	FDR_0.05_hist_mono_CRD_gene.txt
ENSG00000136634.5	1	206945839	206945839	-	16	0	1_internal_20280	1	206907331	0.087437	0.285656	0.00304791	FDR_0.05_hist_mono_CRD_gene.txt
ENSG00000196352.9	1	207494853	207494853	+	18	0	1_internal_24837	1	207361921	0.346273	0.599585	7.91657e-15	FDR_0.05_hist_mono_CRD_gene.txt
ENSG00000203710.6	1	207669492	207669492	+	18	29567	1_internal_20172	1	207699059	0.108992	0.330743	0.000442716	FDR_0.05_hist_mono_CRD_gene.txt
ENSG00000236911.2	1	207779900	207779900	-	18	39236	1_internal_20172	1	207699059	0.0985245	0.319034	0.000865272	FDR_0.05_hist_mono_CRD_gene.txt
ENSG00000197982.10	1	38272651	38272651	+	6	12950	1_internal_16879	1	38285601	0.298938	0.526555	8.34731e-13	FDR_0.05_hist_mono_CRD_gene.txt
ENSG00000230610.1	1	38293886	38293886	-	6	-66409	1_internal_19742	1	38360295	0.0639829	-0.259171	0.00810513	FDR_0.05_hist_mono_CRD_gene.txt
ENSG00000230955.1	1	38326369	38326369	+	6	0	1_internal_16879	1	38285601	0.0832028	0.276517	0.00182398	FDR_0.05_hist_mono_CRD_gene.txt
ENSG00000204084.7	1	38412729	38412729	-	6	63103	1_internal_16879	1	38285601	0.0662879	0.258607	0.00667166	FDR_0.05_hist_mono_CRD_gene.txt
ENSG00000183431.7	1	38456593	38456593	-	6	-3141	1_internal_19152	1	38459734	0.22683	0.489048	3.72051e-09	FDR_0.05_hist_mono_CRD_gene.txt
ENSG00000212541.1	1	38457134	38457134	+	6	2600	1_internal_19152	1	38459734	0.297148	0.560952	8.911e-13	FDR_0.05_hist_mono_CRD_gene.txt
ENSG00000183386.5	1	38471278	38471278	-	6	0	1_internal_19152	1	38459734	0.364152	0.598068	1.6395e-16	FDR_0.05_hist_mono_CRD_gene.txt
ENSG00000183520.7	1	38474930	38474930	+	7	0	1_internal_19152	1	38459734	0.0854406	0.300179	0.00124519	FDR_0.05_hist_mono_CRD_gene.txt
ENSG00000168653.6	1	39491990	39491990	+	12	0	1_internal_17275	1	39491012	0.418204	0.641061	7.81417e-19	FDR_0.05_hist_mono_CRD_gene.txt
ENSG00000127603.18	1	39546988	39546988	+	12	110071	1_internal_21657	1	39657059	0.142811	0.378994	1.38207e-05	FDR_0.05_hist_mono_CRD_gene.txt
ENSG00000226438.1	1	39723321	39723321	-	12	25630	1_internal_21657	1	39657059	0.089642	0.290206	0.00239656	FDR_0.05_hist_mono_CRD_gene.txt
ENSG00000255103.1	1	39876151	39876151	+	13	0	1_internal_20979	1	39857855	0.129927	0.357958	3.54363e-05	FDR_0.05_hist_mono_CRD_gene.txt
ENSG00000243970.1	1	40024379	40024379	-	12	0	1_internal_16891	1	40004787	0.0733103	0.26896	0.00706063	FDR_0.05_hist_mono_CRD_gene.txt
ENSG00000228060.1	1	40030832	40030832	+	11	0	1_internal_16891	1	40004787	0.250423	0.511991	2.28513e-10	FDR_0.05_hist_mono_CRD_gene.txt
ENSG00000201457.1	1	40033180	40033180	-	11	0	1_internal_16891	1	40004787	0.210947	0.439944	3.98844e-08	FDR_0.05_hist_mono_CRD_gene.txt
ENSG00000090621.8	1	40042462	40042462	-	11	0	1_internal_16891	1	40004787	0.319572	0.585096	2.24017e-13	FDR_0.05_hist_mono_CRD_gene.txt
ENSG00000116985.6	1	40254533	40254533	-	12	0	1_internal_18434	1	40252583	0.142185	0.380492	1.28335e-05	FDR_0.05_hist_mono_CRD_gene.txt
ENSG00000236546.1	1	40363417	40363417	+	13	0	1_internal_26081	1	40290464	0.0972674	0.302692	0.00126058	FDR_0.05_hist_mono_CRD_gene.txt
ENSG00000116990.9	1	40367928	40367928	-	13	0	1_internal_26081	1	40290464	0.170493	0.415328	1.81757e-06	FDR_0.05_hist_mono_CRD_gene.txt
ENSG00000084070.6	1	40810522	40810522	+	12	-441113	1_internal_26081	1	40290464	0.076949	0.263977	0.00518366	FDR_0.05_hist_mono_CRD_gene.txt
ENSG00000213172.3	1	40830438	40830438	+	12	-1367	1_internal_16748	1	40804019	0.346503	0.576441	1.6429e-15	FDR_0.05_hist_mono_CRD_gene.txt
ENSG00000187815.5	1	40942887	40942887	+	13	219109	1_internal_24761	1	41161996	0.0645248	0.247231	0.0190938	FDR_0.05_hist_mono_CRD_gene.txt
ENSG00000179862.5	1	41328018	41328018	-	17	0	1_internal_18903	1	41325224	0.325015	0.580094	1.08288e-13	FDR_0.05_hist_mono_CRD_gene.txt
ENSG00000010803.12	1	41707826	41707826	-	15	-30923	1_internal_21198	1	41738749	0.119246	0.345211	0.000112962	FDR_0.05_hist_mono_CRD_gene.txt
ENSG00000117385.11	1	43232755	43232755	-	11	0	1_internal_22216	1	43201606	0.385872	0.60276	2.79293e-17	FDR_0.05_hist_mono_CRD_gene.txt
ENSG00000241784.1	1	43312033	43312033	-	9	-916678	1_internal_23498	1	44228711	0.0702111	0.258719	0.0086602	FDR_0.05_hist_mono_CRD_gene.txt
ENSG00000159214.8	1	44457031	44457031	+	12	-25895	1_internal_16248	1	44405088	0.0864164	0.27407	0.00197456	FDR_0.05_hist_mono_CRD_gene.txt
ENSG00000200169.1	1	45196842	45196842	-	17	-52050	1_internal_18352	1	45248892	0.0856809	-0.288731	0.0038467	FDR_0.05_hist_mono_CRD_gene.txt
ENSG00000126088.8	1	45477819	45477819	+	12	634864	1_internal_19240	1	46112683	0.0669535	0.249113	0.0104217	FDR_0.05_hist_mono_CRD_gene.txt
ENSG00000070759.12	1	45956872	45956872	-	13	60097	1_internal_22016	1	45869426	0.112473	0.327387	0.000311653	FDR_0.05_hist_mono_CRD_gene.txt
ENSG00000236624.4	1	45965751	45965751	-	13	54661	1_internal_17580	1	45903070	0.264574	0.497858	1.0137e-10	FDR_0.05_hist_mono_CRD_gene.txt
ENSG00000117450.9	1	45988719	45988719	-	13	77629	1_internal_17580	1	45903070	0.0823598	0.276337	0.00374807	FDR_0.05_hist_mono_CRD_gene.txt
ENSG00000117448.9	1	46016215	46016215	+	13	-105125	1_internal_17580	1	45903070	0.111531	0.33136	0.000223814	FDR_0.05_hist_mono_CRD_gene.txt
ENSG00000086015.14	1	46252659	46252659	+	13	0	1_internal_19240	1	46112683	0.0966359	0.313905	0.000823084	FDR_0.05_hist_mono_CRD_gene.txt
ENSG00000117461.10	1	46642160	46642160	-	11	42793	1_internal_19240	1	46112683	0.333216	0.596205	2.71956e-14	FDR_0.05_hist_mono_CRD_gene.txt
ENSG00000117481.5	1	46805849	46805849	+	11	0	1_internal_16591	1	46805156	0.211795	0.465883	8.03042e-09	FDR_0.05_hist_mono_CRD_gene.txt
ENSG00000225779.1	1	46836258	46836258	+	11	0	1_internal_20385	1	46668034	0.193011	-0.442531	1.73847e-07	FDR_0.05_hist_mono_CRD_gene.txt
ENSG00000117480.11	1	46859937	46859937	+	11	0	1_internal_18607	1	46859863	0.148891	0.386861	5.84889e-06	FDR_0.05_hist_mono_CRD_gene.txt
ENSG00000232022.1	1	46897801	46897801	+	9	-25633	1_internal_18607	1	46859863	0.0972632	0.300316	0.000303683	FDR_0.05_hist_mono_CRD_gene.txt
ENSG00000079277.14	1	47082515	47082515	-	8	0	1_internal_24480	1	47043774	0.107092	0.326795	0.000296931	FDR_0.05_hist_mono_CRD_gene.txt
ENSG00000123472.8	1	47139539	47139539	-	8	0	1_internal_24480	1	47043774	0.0564676	-0.232082	0.0221561	FDR_0.05_hist_mono_CRD_gene.txt
ENSG00000206700.1	1	48809881	48809881	+	3	271600	1_internal_19942	1	49081481	0.0514021	-0.223574	0.0112954	FDR_0.05_hist_mono_CRD_gene.txt
ENSG00000206595.1	1	51847980	51847980	+	2	856252	1_internal_20612	1	52704232	0.0486678	0.222629	0.0119875	FDR_0.05_hist_mono_CRD_gene.txt
ENSG00000117859.14	1	52042851	52042851	+	2	0	1_internal_26305	1	52040828	0.0681202	0.266089	0.00210578	FDR_0.05_hist_mono_CRD_gene.txt
ENSG00000162378.8	1	53192126	53192126	+	4	0	1_internal_17563	1	53166268	0.0863743	0.299707	0.00106466	FDR_0.05_hist_mono_CRD_gene.txt
ENSG00000230953.2	1	53386094	53386094	+	4	152	1_internal_17802	1	53386246	0.239544	0.49618	1.74177e-10	FDR_0.05_hist_mono_CRD_gene.txt
ENSG00000121310.11	1	53392884	53392884	-	4	0	1_internal_17802	1	53386246	0.390949	0.630623	1.36894e-17	FDR_0.05_hist_mono_CRD_gene.txt
ENSG00000116171.11	1	53392901	53392901	+	4	0	1_internal_17802	1	53386246	0.475521	0.682573	6.08048e-23	FDR_0.05_hist_mono_CRD_gene.txt
ENSG00000236360.1	1	53459374	53459374	-	5	53299	1_internal_17802	1	53386246	0.384729	0.632561	1.58453e-17	FDR_0.05_hist_mono_CRD_gene.txt
ENSG00000226147.1	1	53460398	53460398	+	5	-54323	1_internal_17802	1	53386246	0.431543	0.655585	6.16089e-19	FDR_0.05_hist_mono_CRD_gene.txt
ENSG00000230138.1	1	53833917	53833917	-	8	0	1_internal_23974	1	53574751	0.110932	0.329486	0.000181363	FDR_0.05_hist_mono_CRD_gene.txt
ENSG00000116221.10	1	54649714	54649714	+	12	34789	1_internal_25212	1	54684503	0.0950895	0.310293	0.000993367	FDR_0.05_hist_mono_CRD_gene.txt
ENSG00000157216.10	1	54879152	54879152	-	12	0	1_internal_24759	1	54819009	0.131137	0.359705	3.76557e-05	FDR_0.05_hist_mono_CRD_gene.txt
ENSG00000162390.12	1	55007930	55007930	+	12	0	1_internal_17588	1	55006265	0.0767467	0.274922	0.00371302	FDR_0.05_hist_mono_CRD_gene.txt
ENSG00000240289.1	1	55074863	55074863	+	12	-35873	1_internal_18944	1	55032497	0.0649329	0.263785	0.0131247	FDR_0.05_hist_mono_CRD_gene.txt
ENSG00000244324.1	1	55316072	55316072	-	12	0	1_internal_25331	1	55263608	0.109261	0.330615	0.000260204	FDR_0.05_hist_mono_CRD_gene.txt
ENSG00000116133.7	1	55352891	55352891	-	12	0	1_internal_25331	1	55263608	0.157912	0.394973	5.43739e-06	FDR_0.05_hist_mono_CRD_gene.txt
ENSG00000162399.6	1	55464606	55464606	+	11	0	1_internal_18269	1	55410376	0.252208	0.496935	1.1292e-10	FDR_0.05_hist_mono_CRD_gene.txt
ENSG00000162407.8	1	57110974	57110974	-	3	64977	1_internal_20640	1	56907029	0.294649	0.552112	1.90048e-12	FDR_0.05_hist_mono_CRD_gene.txt
ENSG00000173406.10	1	59012406	59012406	-	12	48355	1_internal_19583	1	58789620	0.238299	0.499221	6.57803e-10	FDR_0.05_hist_mono_CRD_gene.txt
ENSG00000162600.6	1	59012474	59012474	-	12	48423	1_internal_19583	1	58789620	0.218993	0.478232	6.52102e-09	FDR_0.05_hist_mono_CRD_gene.txt
ENSG00000185839.2	1	59097202	59097202	-	12	0	1_internal_19100	1	58713170	0.256098	0.502588	3.9933e-10	FDR_0.05_hist_mono_CRD_gene.txt
ENSG00000232453.1	1	59362375	59362375	-	13	8527	1_internal_18222	1	59301549	0.0644178	0.262871	0.0167331	FDR_0.05_hist_mono_CRD_gene.txt
ENSG00000172456.12	1	59762310	59762310	+	13	196638	1_internal_25629	1	59958948	0.0657604	0.260127	0.014606	FDR_0.05_hist_mono_CRD_gene.txt
ENSG00000226883.1	1	60254854	60254854	-	10	0	1_internal_25629	1	59958948	0.0566191	0.229234	0.0254588	FDR_0.05_hist_mono_CRD_gene.txt
ENSG00000162599.10	1	61330931	61330931	+	5	210633	1_internal_25069	1	61541564	0.28279	0.535011	1.77837e-12	FDR_0.05_hist_mono_CRD_gene.txt
ENSG00000237853.2	1	61719182	61719182	-	6	0	1_internal_25069	1	61541564	0.225026	0.473938	1.81297e-09	FDR_0.05_hist_mono_CRD_gene.txt
ENSG00000162604.6	1	62191095	62191095	-	6	50084	1_internal_25069	1	61541564	0.0634215	0.261116	0.00848512	FDR_0.05_hist_mono_CRD_gene.txt
ENSG00000240563.1	1	62660503	62660503	+	4	0	1_internal_24769	1	62660113	0.143959	0.390983	4.41539e-06	FDR_0.05_hist_mono_CRD_gene.txt
ENSG00000162607.8	1	62901968	62901968	+	4	1208	1_internal_25050	1	62903176	0.0515705	0.225077	0.0147475	FDR_0.05_hist_mono_CRD_gene.txt
ENSG00000132855.4	1	63063158	63063158	+	5	0	1_internal_25050	1	62903176	0.23612	0.473127	2.5707e-10	FDR_0.05_hist_mono_CRD_gene.txt
ENSG00000269624.1	1	63073437	63073437	+	5	0	1_internal_25050	1	62903176	0.17091	0.404167	1.74178e-07	FDR_0.05_hist_mono_CRD_gene.txt
ENSG00000213703.2	1	63107338	63107338	-	5	0	1_internal_25050	1	62903176	0.0777646	0.283422	0.00199356	FDR_0.05_hist_mono_CRD_gene.txt
ENSG00000116641.11	1	63153969	63153969	-	4	0	1_internal_25050	1	62903176	0.396578	0.621238	1.71721e-19	FDR_0.05_hist_mono_CRD_gene.txt
ENSG00000125703.9	1	63249806	63249806	+	4	0	1_internal_25050	1	62903176	0.0968033	0.305393	0.000502492	FDR_0.05_hist_mono_CRD_gene.txt
ENSG00000079739.10	1	64058947	64058947	+	3	0	1_internal_22176	1	64058120	0.427304	0.626254	1.85054e-21	FDR_0.05_hist_mono_CRD_gene.txt
ENSG00000142856.12	1	64059392	64059392	-	3	0	1_internal_22176	1	64058120	0.0961249	0.320809	0.000249362	FDR_0.05_hist_mono_CRD_gene.txt
ENSG00000162437.10	1	65210778	65210778	+	3	24042	1_internal_19905	1	65234820	0.0488525	0.225708	0.0179496	FDR_0.05_hist_mono_CRD_gene.txt
ENSG00000099377.9	16	30996519	30996519	+	7	7560	16_internal_6030	16	31004079	0.163788	0.388311	4.12356e-07	FDR_0.05_hist_mono_CRD_gene.txt
ENSG00000268863.1	16	30997533	30997533	-	7	413305	16_internal_5597	16	30567176	0.0997295	0.304604	0.000327218	FDR_0.05_hist_mono_CRD_gene.txt
ENSG00000099365.5	16	31021949	31021949	-	7	0	16_internal_6030	16	31004079	0.287669	0.533318	1.00564e-12	FDR_0.05_hist_mono_CRD_gene.txt
ENSG00000103496.10	16	31044210	31044210	+	7	0	16_internal_6030	16	31004079	0.078351	-0.271115	0.00286089	FDR_0.05_hist_mono_CRD_gene.txt
ENSG00000232748.2	16	31072813	31072813	+	7	0	16_internal_6030	16	31004079	0.063163	0.247439	0.00839159	FDR_0.05_hist_mono_CRD_gene.txt
ENSG00000167394.8	16	31085641	31085641	-	7	501413	16_internal_5597	16	30567176	0.0672943	0.245718	0.00563717	FDR_0.05_hist_mono_CRD_gene.txt
ENSG00000255439.2	16	31106277	31106277	-	7	11333	16_internal_6030	16	31004079	0.075186	0.273835	0.00402904	FDR_0.05_hist_mono_CRD_gene.txt
ENSG00000167397.10	16	31107301	31107301	-	7	12357	16_internal_6030	16	31004079	0.0715326	0.2654	0.003366	FDR_0.05_hist_mono_CRD_gene.txt
ENSG00000103507.9	16	31117428	31117428	+	7	-22484	16_internal_6030	16	31004079	0.172007	0.420495	3.98937e-07	FDR_0.05_hist_mono_CRD_gene.txt
ENSG00000103510.14	16	31127075	31127075	+	8	0	16_internal_6074	16	31122707	0.0838672	-0.284492	0.00152899	FDR_0.05_hist_mono_CRD_gene.txt
ENSG00000140678.12	16	31366455	31366455	+	8	-271511	16_internal_6030	16	31004079	0.125653	0.334531	4.22381e-05	FDR_0.05_hist_mono_CRD_gene.txt
ENSG00000185947.9	16	31885079	31885079	+	4	-729965	16_internal_6074	16	31122707	0.0712259	0.257446	0.00272836	FDR_0.05_hist_mono_CRD_gene.txt
ENSG00000262657.1	16	31923175	31923175	+	4	-768061	16_internal_6074	16	31122707	0.0565464	0.22827	0.0128926	FDR_0.05_hist_mono_CRD_gene.txt
ENSG00000230267.2	16	32199434	32199434	-	2	0	16_internal_6555	16	32126920	0.235919	0.472731	2.37124e-10	FDR_0.05_hist_mono_CRD_gene.txt
ENSG00000200434.1	16	33965426	33965426	+	4	-670746	16_internal_5759	16	33237628	0.0533199	-0.218989	0.0115721	FDR_0.05_hist_mono_CRD_gene.txt
ENSG00000166123.9	16	46918290	46918290	+	4	200339	16_internal_8343	16	47118629	0.0501607	0.22512	0.0147989	FDR_0.05_hist_mono_CRD_gene.txt
ENSG00000171208.5	16	47177908	47177908	-	4	0	16_internal_8343	16	47118629	0.145163	0.38651	2.80748e-06	FDR_0.05_hist_mono_CRD_gene.txt
ENSG00000212290.1	16	47484372	47484372	-	4	984007	16_internal_8656	16	33981579	0.0453317	0.222189	0.0237717	FDR_0.05_hist_mono_CRD_gene.txt
ENSG00000243609.1	16	48612280	48612280	-	3	193670	16_internal_7656	16	48395214	0.0474958	-0.219268	0.0182147	FDR_0.05_hist_mono_CRD_gene.txt
ENSG00000260033.1	16	48634087	48634087	+	3	-99719	16_internal_6227	16	48520524	0.0661106	-0.265972	0.00475928	FDR_0.05_hist_mono_CRD_gene.txt
ENSG00000205423.7	16	50058321	50058321	+	8	169945	16_internal_6564	16	50228266	0.0554668	0.243343	0.0230144	FDR_0.05_hist_mono_CRD_gene.txt
ENSG00000155393.8	16	50099852	50099852	+	8	0	16_internal_7011	16	50099044	0.18078	0.417889	1.96598e-07	FDR_0.05_hist_mono_CRD_gene.txt
ENSG00000202124.1	16	50132175	50132175	+	8	576657	16_internal_6669	16	50708832	0.0585659	-0.240607	0.0180217	FDR_0.05_hist_mono_CRD_gene.txt
ENSG00000260381.2	16	50155854	50155854	-	8	-43571	16_internal_8650	16	50199425	0.105621	0.325879	0.000199115	FDR_0.05_hist_mono_CRD_gene.txt
ENSG00000238544.1	16	50386203	50386203	-	8	0	16_internal_8650	16	50199425	0.0908293	0.306972	0.000785817	FDR_0.05_hist_mono_CRD_gene.txt
ENSG00000166164.11	16	50402845	50402845	-	8	0	16_internal_8650	16	50199425	0.130014	0.36151	2.24712e-05	FDR_0.05_hist_mono_CRD_gene.txt
ENSG00000260249.2	16	50700122	50700122	+	7	8710	16_internal_6669	16	50708832	0.193276	0.440473	6.56542e-08	FDR_0.05_hist_mono_CRD_gene.txt
ENSG00000167208.10	16	50715264	50715264	-	7	0	16_internal_6669	16	50708832	0.241239	0.483873	4.7998e-10	FDR_0.05_hist_mono_CRD_gene.txt
ENSG00000167207.7	16	50727514	50727514	+	7	0	16_internal_6669	16	50708832	0.230255	0.46923	2.61253e-09	FDR_0.05_hist_mono_CRD_gene.txt
[truncated: 19,465 more rows]
