# Supplementary material for: Genetic variation in cis-regulatory domains suggests cell type-specific regulatory mechanisms in immunity
Source: Commun Biol. 2023 Mar 28;6:335. doi: 10.1038/s42003-023-04688-3 (PMC10050075; doi:10.1038/s42003-023-04688-3)
Supplement: Supplementary file 4 — Supplementary Data 2 [file 42003_2023_4688_MOESM4_ESM.txt]

10_internal_8224	10	45427794	45447069	+	5444	0	rs76260312	10	45434467	0.355689	-1.44705	2.02078e-13	FDR_0.05_hist_mono_CRD_QTL.txt
10_internal_8929	10	45453144	45474972	+	5380	-7096	rs7908664	10	45446048	0.104401	-0.718365	0.0229807	FDR_0.05_hist_mono_CRD_QTL.txt
10_internal_12594	10	45495329	45559620	+	5213	4039	rs118085580	10	45563659	0.133206	1.06403	0.00184876	FDR_0.05_hist_mono_CRD_QTL.txt
10_internal_9709	10	45722583	45737958	+	4276	0	rs2185311	10	45731683	0.481107	-1.00241	4.86374e-20	FDR_0.05_hist_mono_CRD_QTL.txt
10_internal_8396	10	46201062	46206935	+	2590	47441	rs147688141	10	46254376	0.0899544	1.98898	0.0440943	FDR_0.05_hist_mono_CRD_QTL.txt
10_internal_12206	10	46913514	47701054	+	2298	0	rs147697985	10	47394158	0.144674	1.64047	0.000716908	FDR_0.05_hist_mono_CRD_QTL.txt
10_internal_12337	10	48438002	48658389	+	1996	0	rs139925260	10	48597846	0.226253	1.95855	2.5774e-07	FDR_0.05_hist_mono_CRD_QTL.txt
10_internal_11518	10	49709524	49849064	+	4236	0	rs3910910	10	49842655	0.568053	1.12755	1.1722e-25	FDR_0.05_hist_mono_CRD_QTL.txt
10_internal_7950	10	49859747	49867022	+	4287	0	rs12257645	10	49863781	0.595988	-1.17654	1.05139e-28	FDR_0.05_hist_mono_CRD_QTL.txt
10_internal_12676	10	49898728	50109223	+	4745	0	rs7072606	10	49933974	0.311582	1.3205	1.21487e-10	FDR_0.05_hist_mono_CRD_QTL.txt
10_internal_10025	10	50322766	50344047	+	4758	0	rs4417190	10	50326124	0.264803	-0.754952	4.99253e-09	FDR_0.05_hist_mono_CRD_QTL.txt
10_internal_12376	10	50375599	50571668	+	4952	0	rs4448612	10	50432662	0.143974	0.85386	0.00113224	FDR_0.05_hist_mono_CRD_QTL.txt
10_internal_10045	10	50852884	50858172	+	4001	-353483	rs145553600	10	50499401	0.097595	1.33487	0.0471014	FDR_0.05_hist_mono_CRD_QTL.txt
10_internal_8010	10	51488236	51544843	+	3132	0	rs2843549	10	51521247	0.752396	1.19308	5.10948e-46	FDR_0.05_hist_mono_CRD_QTL.txt
10_internal_8198	10	51826307	51828516	+	2798	3953	rs139485449	10	51832469	0.413323	-1.34471	2.35387e-16	FDR_0.05_hist_mono_CRD_QTL.txt
10_internal_9908	10	52080974	52161782	+	3174	84568	rs147838708	10	52246350	0.0863123	-2.15871	0.109603	FDR_0.05_hist_mono_CRD_QTL.txt
10_internal_11057	10	52163917	52183527	+	3170	0	rs1203414	10	52174750	0.337938	1.12022	1.36164e-12	FDR_0.05_hist_mono_CRD_QTL.txt
10_internal_9088	10	52336218	52368589	+	3803	0	rs7089882	10	52357156	0.273536	-0.758846	2.91802e-09	FDR_0.05_hist_mono_CRD_QTL.txt
10_internal_9098	10	52412771	52420683	+	3940	-54880	rs11006259	10	52357891	0.509685	-1.03446	2.6431e-22	FDR_0.05_hist_mono_CRD_QTL.txt
10_internal_12212	10	52750547	54074791	+	8791	0	rs2186146	10	53679200	0.208329	-0.718828	4.34808e-06	FDR_0.05_hist_mono_CRD_QTL.txt
10_internal_10525	10	54762723	54791338	+	6244	0	rs75309330	10	54790331	0.46503	-1.17007	2.97743e-19	FDR_0.05_hist_mono_CRD_QTL.txt
10_internal_8326	10	60004919	60043828	+	5578	-59995	rs1199106	10	59944924	0.25432	-0.894565	1.77284e-08	FDR_0.05_hist_mono_CRD_QTL.txt
10_internal_9175	10	60037112	60043850	+	5484	10637	rs2590371	10	60054487	0.363896	-1.07514	5.33718e-14	FDR_0.05_hist_mono_CRD_QTL.txt
10_internal_8047	10	60094195	60147201	+	5610	0	rs4390300	10	60144207	0.447844	-0.942978	2.62504e-18	FDR_0.05_hist_mono_CRD_QTL.txt
10_internal_11916	10	60271340	60543524	+	6156	0	rs7098326	10	60276906	0.427513	-0.969378	3.22944e-17	FDR_0.05_hist_mono_CRD_QTL.txt
10_internal_12589	10	61385967	61752198	+	5982	0	rs1171787	10	61625004	0.483295	-0.997467	3.50927e-19	FDR_0.05_hist_mono_CRD_QTL.txt
10_internal_9091	10	61579241	61625981	+	5433	17873	rs61845860	10	61643854	0.11247	-0.664276	0.0187295	FDR_0.05_hist_mono_CRD_QTL.txt
10_internal_8373	10	62031033	62042996	+	5500	5173	rs71495635	10	62048169	0.378143	-1.14634	4.82255e-15	FDR_0.05_hist_mono_CRD_QTL.txt
10_internal_11592	10	63144198	63246711	+	5544	-2111	rs61853377	10	63142087	0.304334	-1.3534	3.73262e-10	FDR_0.05_hist_mono_CRD_QTL.txt
10_internal_8232	10	63720664	63726579	+	5195	261921	rs117227455	10	63988500	0.0839906	-2.12806	0.175522	FDR_0.05_hist_mono_CRD_QTL.txt
10_internal_8456	10	64214402	64290311	+	5404	0	rs10995184	10	64271051	0.223325	0.670784	4.92752e-07	FDR_0.05_hist_mono_CRD_QTL.txt
10_internal_9598	10	64370303	64426696	+	5201	0	rs10761656	10	64426243	0.196413	-0.70305	6.92409e-06	FDR_0.05_hist_mono_CRD_QTL.txt
10_internal_7763	10	64372861	64401042	+	5121	-698694	rs112332855	10	63674167	0.0866882	-1.34533	0.133917	FDR_0.05_hist_mono_CRD_QTL.txt
10_internal_7836	10	64376462	64399661	+	5102	1989	rs10995253	10	64401650	0.105738	-0.622374	0.0248646	FDR_0.05_hist_mono_CRD_QTL.txt
10_internal_10444	10	64407071	64414244	+	5065	4702	rs6479831	10	64418946	0.162938	-0.668624	0.000130119	FDR_0.05_hist_mono_CRD_QTL.txt
10_internal_8737	10	64448877	64470783	+	5094	275292	rs17737604	10	64746075	0.140778	-1.18059	0.00100585	FDR_0.05_hist_mono_CRD_QTL.txt
10_internal_8520	10	64487731	64496552	+	5049	2313	rs224058	10	64498865	0.364034	0.850007	2.52757e-13	FDR_0.05_hist_mono_CRD_QTL.txt
10_internal_9199	10	64892271	64918468	+	5300	395806	rs2393983	10	65314274	0.176165	-1.39116	3.64177e-05	FDR_0.05_hist_mono_CRD_QTL.txt
10_internal_10379	10	69521670	69555130	+	5087	38629	rs140944403	10	69593759	0.122479	-2.00336	0.00383489	FDR_0.05_hist_mono_CRD_QTL.txt
10_internal_12435	10	69530072	69649960	+	5274	0	rs10997844	10	69625628	0.524016	-1.04117	3.39952e-23	FDR_0.05_hist_mono_CRD_QTL.txt
10_internal_9618	10	71116900	71138457	+	6038	0	rs72807722	10	71118888	0.224158	-1.42586	7.69776e-07	FDR_0.05_hist_mono_CRD_QTL.txt
10_internal_11972	10	71149145	71227115	+	6179	0	rs1000252	10	71162288	0.198006	-0.664411	1.1168e-05	FDR_0.05_hist_mono_CRD_QTL.txt
10_internal_9264	10	71231968	71241625	+	6016	47355	rs59162785	10	71288980	0.0932097	-0.571472	0.130816	FDR_0.05_hist_mono_CRD_QTL.txt
10_internal_8534	10	71560873	71578361	+	6560	0	rs1227771	10	71577902	0.229313	-0.830461	2.95583e-07	FDR_0.05_hist_mono_CRD_QTL.txt
18_internal_4805	18	330290	616514	+	4756	0	rs72861804	18	393838	0.212731	1.47282	2.13334e-06	FDR_0.05_hist_mono_CRD_QTL.txt
18_internal_4262	18	652307	713253	+	5035	0	rs3786350	18	712356	0.440019	-0.954218	1.83448e-17	FDR_0.05_hist_mono_CRD_QTL.txt
18_internal_4069	18	799664	831946	+	5381	0	rs4121508	18	813554	0.150407	0.604904	0.000530059	FDR_0.05_hist_mono_CRD_QTL.txt
18_internal_4428	18	906533	2450949	+	10712	0	rs957874	18	1995573	0.423521	0.949948	4.66588e-16	FDR_0.05_hist_mono_CRD_QTL.txt
18_internal_3725	18	2515302	2573945	+	6594	0	rs12970878	18	2516420	0.385962	-1.29122	7.14371e-14	FDR_0.05_hist_mono_CRD_QTL.txt
18_internal_3975	18	2874028	2894116	+	6329	0	rs7229823	18	2887330	0.2811	-1.21223	2.25429e-09	FDR_0.05_hist_mono_CRD_QTL.txt
18_internal_4160	18	3028410	3046992	+	6153	0	rs7240147	18	3035537	0.666463	-1.13869	6.18884e-36	FDR_0.05_hist_mono_CRD_QTL.txt
18_internal_5117	18	3160981	3583050	+	7554	0	rs59342243	18	3172307	0.574925	1.14922	1.59692e-26	FDR_0.05_hist_mono_CRD_QTL.txt
18_internal_3916	18	3652278	3666772	+	6224	0	rs8096569	18	3661277	0.564153	1.1679	4.54089e-26	FDR_0.05_hist_mono_CRD_QTL.txt
18_internal_4627	18	3678360	3713988	+	6355	0	rs168206	18	3693772	0.29214	-0.771518	4.86681e-10	FDR_0.05_hist_mono_CRD_QTL.txt
18_internal_3167	18	3720230	3749750	+	6355	0	rs8094646	18	3747636	0.129926	-0.759893	0.0062638	FDR_0.05_hist_mono_CRD_QTL.txt
18_internal_4914	18	5416869	5544439	+	6365	0	rs10502330	18	5417253	0.246621	-0.895852	7.34531e-08	FDR_0.05_hist_mono_CRD_QTL.txt
18_internal_3598	18	5974446	6415609	+	7164	0	rs9947555	18	6406648	0.532655	-1.11907	2.15973e-24	FDR_0.05_hist_mono_CRD_QTL.txt
18_internal_3321	18	7591047	8526928	+	8852	9604	rs77383213	18	8536532	0.19181	-1.38057	1.66547e-05	FDR_0.05_hist_mono_CRD_QTL.txt
18_internal_3520	18	8743800	8990174	+	7076	0	rs629699	18	8835869	0.282992	0.818453	2.23793e-09	FDR_0.05_hist_mono_CRD_QTL.txt
18_internal_3309	18	9099949	9187274	+	6763	0	rs4148965	18	9109484	0.275298	-0.822481	4.17197e-09	FDR_0.05_hist_mono_CRD_QTL.txt
18_internal_3416	18	9336900	9353996	+	6719	42999	rs9748497	18	9396995	0.391455	1.47032	5.81972e-15	FDR_0.05_hist_mono_CRD_QTL.txt
18_internal_4491	18	9474314	9496377	+	6753	0	rs7241781	18	9488704	0.527871	1.23681	6.24059e-24	FDR_0.05_hist_mono_CRD_QTL.txt
18_internal_3414	18	9614853	9650121	+	6593	0	rs7233160	18	9620063	0.521874	1.40811	1.5376e-23	FDR_0.05_hist_mono_CRD_QTL.txt
18_internal_4392	18	9699618	9840882	+	7110	0	rs4797384	18	9714143	0.148882	-0.658202	0.00126933	FDR_0.05_hist_mono_CRD_QTL.txt
18_internal_3796	18	9730364	9858498	+	7041	0	rs149779563	18	9775362	0.113481	-1.54029	0.0269298	FDR_0.05_hist_mono_CRD_QTL.txt
18_internal_4880	18	9971000	10380491	+	7557	0	rs66532876	18	10229339	0.226793	0.788871	7.60688e-07	FDR_0.05_hist_mono_CRD_QTL.txt
18_internal_3545	18	10111782	10124809	+	6436	6170	rs11661024	18	10130979	0.0935508	0.498596	0.13748	FDR_0.05_hist_mono_CRD_QTL.txt
18_internal_3671	18	10295520	10302118	+	6537	-10430	rs4797425	18	10285090	0.183434	-0.82584	4.83466e-05	FDR_0.05_hist_mono_CRD_QTL.txt
18_internal_3751	18	10318586	10480445	+	7033	0	rs79811072	18	10478854	0.142711	-0.883938	0.00170072	FDR_0.05_hist_mono_CRD_QTL.txt
18_internal_3884	18	10490379	10500307	+	6593	-6290	rs11080422	18	10484089	0.15769	0.583373	0.000312152	FDR_0.05_hist_mono_CRD_QTL.txt
18_internal_3389	18	10590582	10622552	+	6751	0	rs492141	18	10619372	0.496457	1.02165	6.28751e-22	FDR_0.05_hist_mono_CRD_QTL.txt
18_internal_3448	18	11148275	11690511	+	7745	0	rs16975857	18	11176926	0.160847	1.11929	0.000360412	FDR_0.05_hist_mono_CRD_QTL.txt
18_internal_3765	18	11854458	11860604	+	5619	0	rs5018704	18	11856742	0.145822	-1.20733	0.000872399	FDR_0.05_hist_mono_CRD_QTL.txt
18_internal_4027	18	11902375	11927805	+	5671	0	rs78315910	18	11917346	0.397521	-1.09957	3.74705e-15	FDR_0.05_hist_mono_CRD_QTL.txt
18_internal_3282	18	11981619	11999023	+	5572	0	rs622246	18	11991774	0.279789	0.862948	2.56871e-09	FDR_0.05_hist_mono_CRD_QTL.txt
18_internal_3312	18	12307960	12318744	+	5472	21223	rs113975619	18	12339967	0.236418	-1.08738	2.43097e-07	FDR_0.05_hist_mono_CRD_QTL.txt
18_internal_3479	18	12595331	12658687	+	5405	-74116	rs34460164	18	12521215	0.148117	0.735629	0.000906202	FDR_0.05_hist_mono_CRD_QTL.txt
18_internal_4611	18	13215796	13468175	+	5865	0	rs12456874	18	13366862	0.295634	-0.899779	2.5561e-10	FDR_0.05_hist_mono_CRD_QTL.txt
18_internal_3447	18	13469216	13541429	+	5357	0	rs4797779	18	13471880	0.119988	-0.478743	0.0115628	FDR_0.05_hist_mono_CRD_QTL.txt
18_internal_4184	18	13557897	13624500	+	5320	0	rs1284436	18	13562149	0.133925	-0.518805	0.00349489	FDR_0.05_hist_mono_CRD_QTL.txt
18_internal_3355	18	13561886	13581173	+	5218	0	rs879736	18	13568847	0.126785	0.632284	0.00566946	FDR_0.05_hist_mono_CRD_QTL.txt
18_internal_3003	18	19747735	19917981	+	3891	0	rs61405716	18	19904844	0.46271	0.943925	6.55426e-19	FDR_0.05_hist_mono_CRD_QTL.txt
18_internal_3512	18	20512651	20556472	+	4133	15029	rs7234202	18	20571501	0.419931	1.6754	4.96062e-17	FDR_0.05_hist_mono_CRD_QTL.txt
18_internal_3496	18	20632286	20706966	+	4198	0	rs79342110	18	20649184	0.225127	1.30757	3.03086e-07	FDR_0.05_hist_mono_CRD_QTL.txt
18_internal_3233	18	20648003	20659369	+	4026	0	rs79342110	18	20649184	0.116519	0.940693	0.00869586	FDR_0.05_hist_mono_CRD_QTL.txt
18_internal_3971	18	21066765	21085815	+	4178	79348	rs1623003	18	21165163	0.143303	0.553236	0.00110588	FDR_0.05_hist_mono_CRD_QTL.txt
18_internal_4632	18	21077655	21123685	+	4310	32176	rs61452023	18	21155861	0.317865	0.776851	4.26496e-11	FDR_0.05_hist_mono_CRD_QTL.txt
18_internal_3257	18	21102613	21110981	+	4132	-15082	rs386619701	18	21087531	0.17886	0.60565	4.40953e-05	FDR_0.05_hist_mono_CRD_QTL.txt
18_internal_4208	18	21546733	21720032	+	4717	0	rs4800173	18	21619931	0.647753	-1.35869	2.10924e-32	FDR_0.05_hist_mono_CRD_QTL.txt
18_internal_3560	18	21547369	21699029	+	4653	0	rs4800173	18	21619931	0.119582	-0.58378	0.0111079	FDR_0.05_hist_mono_CRD_QTL.txt
18_internal_3377	18	21846034	21858235	+	4421	-890746	rs118038239	18	20955288	0.0899505	-1.41167	0.126861	FDR_0.05_hist_mono_CRD_QTL.txt
18_internal_3371	18	21965421	21979259	+	4496	0	rs72886800	18	21975604	0.265543	0.906718	7.31194e-09	FDR_0.05_hist_mono_CRD_QTL.txt
18_internal_3245	18	22039267	22056819	+	4566	-54550	rs71375137	18	21984710	0.384698	1.26231	3.56997e-14	FDR_0.05_hist_mono_CRD_QTL.txt
18_internal_3339	18	22544281	22570065	+	5170	0	rs9952518	18	22569323	0.421585	-1.03931	2.153e-17	FDR_0.05_hist_mono_CRD_QTL.txt
18_internal_3552	18	22703673	22880491	+	5450	0	rs4280328	18	22871391	0.157556	-0.898576	0.000399082	FDR_0.05_hist_mono_CRD_QTL.txt
18_internal_3196	18	23083485	23137786	+	5193	51034	rs273748	18	23188820	0.618486	1.15353	6.82531e-30	FDR_0.05_hist_mono_CRD_QTL.txt
18_internal_4562	18	24236336	24333319	+	5258	6371	rs675181	18	24339690	0.10599	0.460528	0.0334039	FDR_0.05_hist_mono_CRD_QTL.txt
18_internal_3736	18	24279608	24300811	+	5127	0	rs9952896	18	24295531	0.350488	0.836787	1.02038e-12	FDR_0.05_hist_mono_CRD_QTL.txt
18_internal_3690	18	24343089	24361871	+	5060	0	rs510974	18	24355974	0.418279	1.23907	1.95981e-16	FDR_0.05_hist_mono_CRD_QTL.txt
18_internal_3185	18	25619099	25758779	+	5088	0	rs12457737	18	25686372	0.223981	-0.692861	3.0555e-07	FDR_0.05_hist_mono_CRD_QTL.txt
18_internal_3539	18	29231912	29266005	+	4927	0	rs34072261	18	29232341	0.268847	0.7346	9.16054e-09	FDR_0.05_hist_mono_CRD_QTL.txt
18_internal_3413	18	29605313	29632193	+	4774	0	rs61749945	18	29625685	0.285768	1.20312	5.88269e-10	FDR_0.05_hist_mono_CRD_QTL.txt
18_internal_3522	18	29628107	29668589	+	4779	0	rs11081741	18	29664528	0.259501	-0.753769	1.11935e-08	FDR_0.05_hist_mono_CRD_QTL.txt
18_internal_3295	18	29736494	30051864	+	5314	0	rs11661056	18	29740219	0.47125	1.00694	9.12143e-19	FDR_0.05_hist_mono_CRD_QTL.txt
18_internal_3579	18	32732842	32739863	+	4144	0	rs546680	18	32734100	0.247542	0.79651	1.85938e-08	FDR_0.05_hist_mono_CRD_QTL.txt
18_internal_3466	18	33044402	33048241	+	4361	69143	rs2850466	18	33117384	0.0978308	0.478793	0.0441216	FDR_0.05_hist_mono_CRD_QTL.txt
18_internal_3481	18	33069569	33107462	+	4467	0	rs355308	18	33107445	0.43427	1.36606	2.49893e-17	FDR_0.05_hist_mono_CRD_QTL.txt
18_internal_3208	18	33422266	33449536	+	4428	-33328	rs2156044	18	33388938	0.098212	0.487362	0.0511563	FDR_0.05_hist_mono_CRD_QTL.txt
18_internal_3181	18	33709954	33760871	+	4478	0	rs61738606	18	33760161	0.244869	1.27857	5.24989e-08	FDR_0.05_hist_mono_CRD_QTL.txt
18_internal_3735	18	36520457	37422179	+	7327	0	rs59868802	18	36691083	0.323438	1.23079	3.55756e-12	FDR_0.05_hist_mono_CRD_QTL.txt
18_internal_4101	18	39572020	39628961	+	5014	-40881	rs1944967	18	39531139	0.421321	0.979014	9.98416e-18	FDR_0.05_hist_mono_CRD_QTL.txt
18_internal_3493	18	42258403	42306964	+	5105	867977	rs11875624	18	43174941	0.0939629	-0.580333	0.0826702	FDR_0.05_hist_mono_CRD_QTL.txt
18_internal_3289	18	42289356	42316093	+	5049	12000	rs7229223	18	42328093	0.182162	0.789386	2.65515e-05	FDR_0.05_hist_mono_CRD_QTL.txt
18_internal_3391	18	42417874	42436791	+	4924	0	rs62090606	18	42419291	0.330266	-1.60918	3.53572e-12	FDR_0.05_hist_mono_CRD_QTL.txt
18_internal_3386	18	42732557	42750148	+	4947	0	rs12962056	18	42735945	0.561408	1.05806	6.53858e-26	FDR_0.05_hist_mono_CRD_QTL.txt
18_internal_4322	18	42816548	42953951	+	5118	0	rs11664603	18	42828726	0.24676	-0.896908	3.21419e-08	FDR_0.05_hist_mono_CRD_QTL.txt
18_internal_3950	18	43242941	43271950	+	4997	0	rs7242849	18	43260572	0.497753	1.57128	7.7791e-23	FDR_0.05_hist_mono_CRD_QTL.txt
19_internal_8871	19	290959	345363	+	3470	-317	rs8102122	19	290642	0.16773	-0.600628	9.05018e-05	FDR_0.05_hist_mono_CRD_QTL.txt
19_internal_8676	19	487694	507195	+	3776	581739	rs10405108	19	1088934	0.0876146	-0.812165	0.203006	FDR_0.05_hist_mono_CRD_QTL.txt
19_internal_9738	19	543136	584846	+	3952	0	rs12608452	19	563639	0.479	-1.49854	9.73501e-21	FDR_0.05_hist_mono_CRD_QTL.txt
19_internal_7658	19	654905	682241	+	4110	0	rs386620746	19	663929	0.136981	0.518081	0.00148804	FDR_0.05_hist_mono_CRD_QTL.txt
19_internal_8421	19	666794	672759	+	4084	3288	rs79116278	19	676047	0.10662	1.07625	0.0510315	FDR_0.05_hist_mono_CRD_QTL.txt
19_internal_7820	19	820916	853809	+	4546	0	rs11666373	19	840599	0.367333	-0.888398	5.29722e-14	FDR_0.05_hist_mono_CRD_QTL.txt
19_internal_7757	19	855262	897239	+	4619	0	rs6678	19	890165	0.641717	1.32585	4.62803e-34	FDR_0.05_hist_mono_CRD_QTL.txt
19_internal_7471	19	983693	997390	+	4902	0	rs4337411	19	990645	0.41705	1.63175	4.26428e-17	FDR_0.05_hist_mono_CRD_QTL.txt
19_internal_7026	19	1025739	1043784	+	5017	0	rs62131196	19	1032474	0.168282	-0.812891	0.000230197	FDR_0.05_hist_mono_CRD_QTL.txt
19_internal_6847	19	1034934	1048110	+	5030	0	rs3752237	19	1047161	0.234827	-0.67048	2.32482e-07	FDR_0.05_hist_mono_CRD_QTL.txt
19_internal_6407	19	1110893	1215704	+	5472	0	rs2013209	19	1153640	0.0967777	-1.4217	0.132418	FDR_0.05_hist_mono_CRD_QTL.txt
19_internal_9627	19	1315330	1368692	+	5701	1983	rs12608765	19	1370675	0.335291	-0.740879	7.77002e-12	FDR_0.05_hist_mono_CRD_QTL.txt
19_internal_7507	19	1653111	1672881	+	5492	-3685	rs60366607	19	1649423	0.217696	0.859073	2.21882e-06	FDR_0.05_hist_mono_CRD_QTL.txt
19_internal_5968	19	1939336	2172218	+	6053	-268024	rs4807947	19	1671312	0.0922136	-0.491229	0.185029	FDR_0.05_hist_mono_CRD_QTL.txt
19_internal_7705	19	2324849	2428975	+	5659	0	rs75280324	19	2394853	0.346266	-0.995334	3.91637e-13	FDR_0.05_hist_mono_CRD_QTL.txt
19_internal_7201	19	2497815	2508580	+	5459	0	rs11084943	19	2503628	0.117748	0.475522	0.0180739	FDR_0.05_hist_mono_CRD_QTL.txt
19_internal_6339	19	2561090	2568454	+	5425	0	rs34867917	19	2567889	0.488526	0.994539	2.3721e-20	FDR_0.05_hist_mono_CRD_QTL.txt
19_internal_8913	19	2657520	2777034	+	5800	0	rs4807321	19	2752810	0.509956	1.14299	8.36364e-22	FDR_0.05_hist_mono_CRD_QTL.txt
19_internal_8248	19	2887566	2889441	+	5504	0	rs484537	19	2888827	0.0992069	0.421725	0.0827777	FDR_0.05_hist_mono_CRD_QTL.txt
19_internal_6560	19	2971772	2984656	+	5487	0	rs17681742	19	2977599	0.214489	-0.797845	9.77291e-07	FDR_0.05_hist_mono_CRD_QTL.txt
19_internal_6740	19	3093818	3104761	+	5412	0	rs308035	19	3099555	0.404961	-1.01235	3.42879e-16	FDR_0.05_hist_mono_CRD_QTL.txt
19_internal_9093	19	3132671	3156289	+	5439	0	rs57457493	19	3155394	0.146911	0.664735	0.00154504	FDR_0.05_hist_mono_CRD_QTL.txt
19_internal_6653	19	3382301	3407174	+	5395	6032	rs7253809	19	3413206	0.127497	-0.639756	0.00671079	FDR_0.05_hist_mono_CRD_QTL.txt
19_internal_7121	19	3676558	3689409	+	5175	0	rs10406886	19	3687060	0.351485	1.07396	1.16944e-13	FDR_0.05_hist_mono_CRD_QTL.txt
19_internal_6787	19	3800239	3815951	+	5179	0	rs8109446	19	3812089	0.267023	1.28852	6.25532e-09	FDR_0.05_hist_mono_CRD_QTL.txt
19_internal_6829	19	3816533	3822862	+	5177	0	rs2301844	19	3820293	0.140515	-0.527784	0.00191589	FDR_0.05_hist_mono_CRD_QTL.txt
19_internal_7184	19	3943909	3952363	+	5095	0	rs76381313	19	3944211	0.359166	1.40823	3.05327e-13	FDR_0.05_hist_mono_CRD_QTL.txt
19_internal_6764	19	4018971	4035919	+	5083	0	rs141202563	19	4021469	0.217515	1.34924	2.32946e-06	FDR_0.05_hist_mono_CRD_QTL.txt
19_internal_6030	19	4367252	4395600	+	5061	846848	rs9917068	19	5242448	0.0968558	-0.4669	0.101467	FDR_0.05_hist_mono_CRD_QTL.txt
19_internal_6414	19	4557955	4636913	+	5256	0	rs6510817	19	4560704	0.128419	-0.4735	0.00718949	FDR_0.05_hist_mono_CRD_QTL.txt
19_internal_8953	19	4580412	4642099	+	5222	0	rs11085083	19	4612988	0.495526	1.00677	1.6741e-21	FDR_0.05_hist_mono_CRD_QTL.txt
19_internal_6796	19	4837107	4842344	+	4975	-13418	rs11667267	19	4823689	0.294018	-0.78175	1.11291e-09	FDR_0.05_hist_mono_CRD_QTL.txt
19_internal_6171	19	4985234	5006588	+	5015	-16035	rs58324296	19	4969199	0.104379	-0.473484	0.046361	FDR_0.05_hist_mono_CRD_QTL.txt
19_internal_7106	19	5037245	5078234	+	4972	0	rs11339046	19	5048612	0.10888	0.58394	0.033212	FDR_0.05_hist_mono_CRD_QTL.txt
19_internal_7871	19	5137586	5341429	+	5433	0	rs57021647	19	5205658	0.51334	1.51624	1.89642e-22	FDR_0.05_hist_mono_CRD_QTL.txt
19_internal_5985	19	5679439	5792008	+	5345	-466853	rs4807696	19	5212586	0.0903014	0.776664	0.175324	FDR_0.05_hist_mono_CRD_QTL.txt
19_internal_7004	19	5826369	5851533	+	5176	0	rs778804	19	5832692	0.549311	1.08711	3.22702e-24	FDR_0.05_hist_mono_CRD_QTL.txt
19_internal_9759	19	5945632	6111608	+	5637	0	rs11879739	19	6086035	0.299452	-1.43442	2.0547e-10	FDR_0.05_hist_mono_CRD_QTL.txt
19_internal_6813	19	6242428	6280909	+	5418	0	rs4807856	19	6261324	0.216896	0.86984	1.50523e-06	FDR_0.05_hist_mono_CRD_QTL.txt
19_internal_6343	19	6242447	6253870	+	5338	-16185	rs148993445	19	6226262	0.0980351	-1.95688	0.0876509	FDR_0.05_hist_mono_CRD_QTL.txt
19_internal_7906	19	6603640	6614582	+	5085	0	rs16993685	19	6613833	0.377887	-1.555	1.50373e-13	FDR_0.05_hist_mono_CRD_QTL.txt
19_internal_6807	19	6866185	6894804	+	5507	0	rs162585	19	6893746	0.138552	-1.45492	0.00281393	FDR_0.05_hist_mono_CRD_QTL.txt
19_internal_7425	19	6866538	6894896	+	5507	0	rs10424498	19	6876996	0.328997	-1.55161	8.20487e-12	FDR_0.05_hist_mono_CRD_QTL.txt
19_internal_6678	19	6947661	7001842	+	5540	2690	rs8110698	19	7004532	0.362023	-0.844608	9.22603e-14	FDR_0.05_hist_mono_CRD_QTL.txt
19_internal_7501	19	7007795	7014688	+	5483	0	rs1493877	19	7013885	0.548878	1.19091	1.16199e-26	FDR_0.05_hist_mono_CRD_QTL.txt
19_internal_6774	19	7181898	7193494	+	5699	0	rs62111416	19	7191000	0.370969	1.50139	1.90307e-14	FDR_0.05_hist_mono_CRD_QTL.txt
19_internal_6349	19	7240311	7243674	+	5764	-1540	rs17254556	19	7238771	0.364582	-0.824709	2.03949e-13	FDR_0.05_hist_mono_CRD_QTL.txt
19_internal_8832	19	7514287	7538491	+	5716	0	rs2241398	19	7534192	0.291784	0.76634	5.1928e-10	FDR_0.05_hist_mono_CRD_QTL.txt
19_internal_8392	19	7544924	7573349	+	5744	0	rs73001522	19	7556024	0.560673	1.26173	1.25355e-25	FDR_0.05_hist_mono_CRD_QTL.txt
19_internal_6697	19	7586759	7602370	+	5666	-30399	rs113838445	19	7556360	0.107994	0.553747	0.042519	FDR_0.05_hist_mono_CRD_QTL.txt
19_internal_6987	19	7766034	7806268	+	5427	0	rs8106657	19	7788091	0.521461	-1.17604	3.16748e-23	FDR_0.05_hist_mono_CRD_QTL.txt
19_internal_6593	19	7766441	7799999	+	5415	0	rs62126598	19	7792861	0.12988	0.49222	0.00645594	FDR_0.05_hist_mono_CRD_QTL.txt
19_internal_7012	19	7842806	7850139	+	5260	0	rs12981743	19	7845789	0.335994	0.890883	2.27147e-12	FDR_0.05_hist_mono_CRD_QTL.txt
19_internal_7843	19	8114852	8138460	+	5147	2398	rs111196545	19	8140858	0.237879	0.655943	1.25393e-07	FDR_0.05_hist_mono_CRD_QTL.txt
19_internal_7243	19	8244159	8262363	+	5116	0	rs7508602	19	8259111	0.0936779	-1.2638	0.123461	FDR_0.05_hist_mono_CRD_QTL.txt
19_internal_7829	19	8272828	8308122	+	5165	0	rs56238506	19	8292521	0.133955	-0.6615	0.00251835	FDR_0.05_hist_mono_CRD_QTL.txt
19_internal_7429	19	8306431	8309542	+	5104	796653	rs8107597	19	9106195	0.0907468	0.425663	0.149106	FDR_0.05_hist_mono_CRD_QTL.txt
19_internal_7690	19	8454105	8527471	+	5413	0	rs3097188	19	8462639	0.392886	1.02139	1.55527e-16	FDR_0.05_hist_mono_CRD_QTL.txt
19_internal_7082	19	8532936	8540181	+	5155	-11714	rs8108615	19	8521222	0.159017	2.0937	0.000354964	FDR_0.05_hist_mono_CRD_QTL.txt
19_internal_6092	19	8545558	8588916	+	5238	0	rs2967597	19	8566894	0.103387	-0.6149	0.0529504	FDR_0.05_hist_mono_CRD_QTL.txt
19_internal_6460	19	8746333	8781835	+	5179	0	rs2967723	19	8760276	0.155919	0.590618	0.000646999	FDR_0.05_hist_mono_CRD_QTL.txt
2_internal_20819	2	739391	1159922	+	6900	0	rs10153642	2	853187	0.358604	-1.07702	1.34685e-13	FDR_0.05_hist_mono_CRD_QTL.txt
2_internal_14428	2	1711387	1748723	+	6933	29835	rs1124200	2	1778558	0.23275	0.784712	4.03207e-07	FDR_0.05_hist_mono_CRD_QTL.txt
2_internal_16459	2	2616811	3308192	+	8432	0	rs896223	2	2708720	0.605759	-1.28794	1.55583e-29	FDR_0.05_hist_mono_CRD_QTL.txt
2_internal_17486	2	3005256	3260160	+	6898	0	rs79422139	2	3096078	0.246317	1.34012	6.22657e-08	FDR_0.05_hist_mono_CRD_QTL.txt
2_internal_15406	2	3521437	3528305	+	6425	0	rs75827652	2	3527789	0.145995	-0.773087	0.0013523	FDR_0.05_hist_mono_CRD_QTL.txt
2_internal_15762	2	7122304	7151552	+	6099	0	rs771272	2	7134144	0.241244	-0.728026	8.19962e-08	FDR_0.05_hist_mono_CRD_QTL.txt
2_internal_15122	2	7195624	7216423	+	6025	0	rs6716921	2	7215097	0.305171	-0.828922	3.64304e-11	FDR_0.05_hist_mono_CRD_QTL.txt
2_internal_15784	2	7345320	7384474	+	5668	0	rs4669168	2	7383510	0.551662	-1.072	2.77176e-25	FDR_0.05_hist_mono_CRD_QTL.txt
2_internal_13251	2	7486394	7488711	+	5480	1445	rs2352714	2	7490156	0.550021	1.35701	1.0655e-24	FDR_0.05_hist_mono_CRD_QTL.txt
2_internal_14674	2	8011022	8020211	+	5288	0	rs12472006	2	8011270	0.519013	-0.987153	6.9529e-23	FDR_0.05_hist_mono_CRD_QTL.txt
2_internal_18086	2	8021129	8041446	+	5321	0	rs10929507	2	8039194	0.150354	-0.551946	0.000625539	FDR_0.05_hist_mono_CRD_QTL.txt
2_internal_22020	2	8247658	8663949	+	5899	0	rs6734135	2	8441032	0.126617	-0.561662	0.0059321	FDR_0.05_hist_mono_CRD_QTL.txt
2_internal_20813	2	8561050	8619155	+	4976	0	rs4669273	2	8566885	0.288162	-0.772022	2.32023e-09	FDR_0.05_hist_mono_CRD_QTL.txt
2_internal_18110	2	8720571	8800871	+	4747	0	rs62105490	2	8758539	0.210326	-0.813865	2.05375e-06	FDR_0.05_hist_mono_CRD_QTL.txt
2_internal_15529	2	8952956	8963600	+	4786	0	rs10175218	2	8961653	0.152057	1.78203	0.0004514	FDR_0.05_hist_mono_CRD_QTL.txt
2_internal_15376	2	9114281	9145492	+	5124	67429	rs149694439	2	9212921	0.105387	0.94553	0.0393023	FDR_0.05_hist_mono_CRD_QTL.txt
2_internal_19454	2	9136004	9196032	+	5216	74421	rs75017037	2	9270453	0.0986231	-1.04262	0.0782337	FDR_0.05_hist_mono_CRD_QTL.txt
2_internal_15751	2	9184853	9407206	+	5754	0	rs148064909	2	9219544	0.0961946	-1.34082	0.0942539	FDR_0.05_hist_mono_CRD_QTL.txt
2_internal_18229	2	9232517	9248004	+	5148	2034	rs1109670	2	9250038	0.351404	-0.920442	5.24954e-13	FDR_0.05_hist_mono_CRD_QTL.txt
2_internal_19800	2	9282678	9488156	+	5868	0	rs35957038	2	9411759	0.150447	-0.637919	0.000986091	FDR_0.05_hist_mono_CRD_QTL.txt
2_internal_21101	2	9766358	10189756	+	7014	0	rs6716186	2	10159679	0.263617	-0.800928	1.62393e-08	FDR_0.05_hist_mono_CRD_QTL.txt
2_internal_20641	2	9820507	10206708	+	6873	0	rs10189991	2	9892899	0.323522	1.06894	1.67205e-11	FDR_0.05_hist_mono_CRD_QTL.txt
2_internal_14225	2	10381099	10395349	+	6248	-6072	rs6721705	2	10375027	0.185861	0.657542	1.70238e-05	FDR_0.05_hist_mono_CRD_QTL.txt
2_internal_15033	2	10410235	10450492	+	6318	-249	rs6432081	2	10409986	0.143667	0.587356	0.00204825	FDR_0.05_hist_mono_CRD_QTL.txt
2_internal_20196	2	10455920	10459334	+	6220	-191863	rs6432065	2	10264057	0.114985	-0.564406	0.0190604	FDR_0.05_hist_mono_CRD_QTL.txt
2_internal_14430	2	10463065	10552644	+	6447	0	rs12472775	2	10548037	0.297685	0.787017	2.57627e-10	FDR_0.05_hist_mono_CRD_QTL.txt
2_internal_15059	2	10546154	10573762	+	6412	2026	rs2430419	2	10575788	0.46984	1.07807	8.57994e-20	FDR_0.05_hist_mono_CRD_QTL.txt
2_internal_21197	2	10947335	11212016	+	7396	0	rs7568397	2	11020903	0.19713	0.982024	1.68659e-05	FDR_0.05_hist_mono_CRD_QTL.txt
2_internal_16582	2	11272379	11319131	+	6629	0	rs35563401	2	11308640	0.217991	0.697406	1.41521e-06	FDR_0.05_hist_mono_CRD_QTL.txt
2_internal_13844	2	11300272	11451882	+	6950	0	rs1515219	2	11369078	0.168501	0.606364	0.000233349	FDR_0.05_hist_mono_CRD_QTL.txt
2_internal_15277	2	11332776	11346589	+	6546	65240	rs34554628	2	11411829	0.644322	-1.15464	4.34814e-31	FDR_0.05_hist_mono_CRD_QTL.txt
2_internal_18340	2	11427804	11468255	+	6476	-54592	rs72787608	2	11373212	0.27784	-1.49446	2.71469e-09	FDR_0.05_hist_mono_CRD_QTL.txt
2_internal_14972	2	11673540	11695117	+	6284	0	rs11684917	2	11674034	0.370882	-1.27195	4.47967e-14	FDR_0.05_hist_mono_CRD_QTL.txt
2_internal_16965	2	11827540	11853012	+	6123	0	rs10169592	2	11828018	0.57721	-1.13213	9.65521e-27	FDR_0.05_hist_mono_CRD_QTL.txt
2_internal_15976	2	11831070	11888470	+	6188	-2417	rs11884930	2	11828653	0.121841	-0.519233	0.0139104	FDR_0.05_hist_mono_CRD_QTL.txt
2_internal_15442	2	11896749	11919973	+	6144	0	rs72773999	2	11911957	0.128895	-0.596523	0.00566453	FDR_0.05_hist_mono_CRD_QTL.txt
2_internal_14683	2	11992656	11997123	+	5876	0	rs59393351	2	11993112	0.353327	-1.17477	1.41912e-12	FDR_0.05_hist_mono_CRD_QTL.txt
2_internal_20002	2	12002600	12191986	+	6364	0	rs2716625	2	12089229	0.365845	-0.96279	1.89094e-13	FDR_0.05_hist_mono_CRD_QTL.txt
2_internal_15965	2	12054399	12072866	+	5808	-6932	rs13413491	2	12047467	0.176457	0.724291	5.45568e-05	FDR_0.05_hist_mono_CRD_QTL.txt
2_internal_13943	2	12148888	12155122	+	5751	12953	rs12471545	2	12168075	0.401994	0.865418	6.64262e-15	FDR_0.05_hist_mono_CRD_QTL.txt
2_internal_16720	2	12308222	12342343	+	5951	-412	rs12617169	2	12307810	0.398016	0.87765	5.10175e-15	FDR_0.05_hist_mono_CRD_QTL.txt
2_internal_15225	2	12624775	12648639	+	5959	0	rs79159005	2	12642822	0.351988	1.33508	3.65714e-13	FDR_0.05_hist_mono_CRD_QTL.txt
2_internal_19606	2	12694875	12960568	+	6787	0	rs6743141	2	12704163	0.321436	1.02469	1.02661e-11	FDR_0.05_hist_mono_CRD_QTL.txt
2_internal_16243	2	12871526	12960211	+	6253	64620	rs1879543	2	13024831	0.0979904	-0.428271	0.0809039	FDR_0.05_hist_mono_CRD_QTL.txt
2_internal_18152	2	12937457	13147330	+	6688	0	rs4344903	2	13133041	0.429053	0.960076	6.41934e-18	FDR_0.05_hist_mono_CRD_QTL.txt
2_internal_16375	2	15255409	15275745	+	5513	0	rs66630338	2	15256084	0.118519	-1.57328	0.0100996	FDR_0.05_hist_mono_CRD_QTL.txt
2_internal_20501	2	16079302	16106922	+	5341	0	rs79513878	2	16106093	0.0900424	0.666477	0.143732	FDR_0.05_hist_mono_CRD_QTL.txt
2_internal_14667	2	17042122	17052936	+	5277	3010	rs13396271	2	17055946	0.483509	1.15382	4.28251e-20	FDR_0.05_hist_mono_CRD_QTL.txt
2_internal_18331	2	17938469	18012409	+	6205	0	rs963068	2	17992964	0.266572	0.756482	1.3678e-08	FDR_0.05_hist_mono_CRD_QTL.txt
2_internal_16508	2	20086778	20101210	+	5728	0	rs12617761	2	20088018	0.272969	-1.33134	3.1941e-09	FDR_0.05_hist_mono_CRD_QTL.txt
2_internal_14410	2	20621194	20650843	+	5783	0	rs6749478	2	20624599	0.111192	-0.62659	0.0280308	FDR_0.05_hist_mono_CRD_QTL.txt
2_internal_14177	2	20622417	20648365	+	5781	832727	rs10865249	2	21481092	0.0990093	0.59919	0.0742052	FDR_0.05_hist_mono_CRD_QTL.txt
2_internal_14199	2	20791687	20819146	+	5424	0	rs35972581	2	20817954	0.455961	1.62696	1.71134e-19	FDR_0.05_hist_mono_CRD_QTL.txt
2_internal_18254	2	21454035	21556755	+	4837	-804040	rs79479426	2	20649995	0.104736	-1.69665	0.0340069	FDR_0.05_hist_mono_CRD_QTL.txt
2_internal_20037	2	23603048	23731814	+	5549	103666	rs6720634	2	23835480	0.110109	-0.501518	0.0213813	FDR_0.05_hist_mono_CRD_QTL.txt
2_internal_15071	2	23935747	23939957	+	5235	-23346	rs2551347	2	23912401	0.162424	-0.6669	0.000241981	FDR_0.05_hist_mono_CRD_QTL.txt
2_internal_18227	2	23983939	23996250	+	5204	112307	rs72790304	2	24108557	0.244272	0.937709	1.36744e-07	FDR_0.05_hist_mono_CRD_QTL.txt
2_internal_15980	2	24150226	24165500	+	5289	0	rs11674248	2	24154192	0.429504	-0.918969	3.85778e-17	FDR_0.05_hist_mono_CRD_QTL.txt
2_internal_16304	2	24670388	24736853	+	4825	0	rs10180416	2	24677866	0.429726	0.955386	9.51242e-17	FDR_0.05_hist_mono_CRD_QTL.txt
2_internal_16262	2	25040283	25349268	+	4727	0	rs7564400	2	25349059	0.415226	-1.10582	1.09409e-15	FDR_0.05_hist_mono_CRD_QTL.txt
2_internal_13455	2	25094830	25110710	+	4157	0	rs2033656	2	25100902	0.705418	1.20915	5.75932e-37	FDR_0.05_hist_mono_CRD_QTL.txt
2_internal_18414	2	25321441	25352466	+	4032	42587	rs7582597	2	25395053	0.16422	-0.660741	0.000101247	FDR_0.05_hist_mono_CRD_QTL.txt
2_internal_18328	2	25383374	25389275	+	3896	4447	rs3754861	2	25393722	0.108927	1.00204	0.0264494	FDR_0.05_hist_mono_CRD_QTL.txt
2_internal_15169	2	25872146	25897188	+	3881	0	rs12615633	2	25894250	0.44744	-0.990889	6.21997e-18	FDR_0.05_hist_mono_CRD_QTL.txt
2_internal_14925	2	26524762	26554012	+	3527	36617	rs13420634	2	26590629	0.209165	1.40071	6.72864e-07	FDR_0.05_hist_mono_CRD_QTL.txt
2_internal_19093	2	26699739	26726977	+	3397	0	rs72815934	2	26716597	0.268443	-1.18792	5.09585e-09	FDR_0.05_hist_mono_CRD_QTL.txt
2_internal_19234	2	28031134	28089550	+	3859	-189158	rs141658861	2	27841976	0.0821254	1.64046	0.166715	FDR_0.05_hist_mono_CRD_QTL.txt
2_internal_14387	2	28355989	28462618	+	4473	-7505	rs56115343	2	28348484	0.392394	1.03647	7.0314e-15	FDR_0.05_hist_mono_CRD_QTL.txt
2_internal_14319	2	28445380	28449059	+	4245	0	rs4665406	2	28445438	0.539882	-1.12927	1.72361e-24	FDR_0.05_hist_mono_CRD_QTL.txt
2_internal_14736	2	28587423	28605713	+	4625	0	rs55767331	2	28602057	0.526989	1.26187	2.665e-22	FDR_0.05_hist_mono_CRD_QTL.txt
2_internal_19728	2	28644662	28730030	+	5000	0	rs2940790	2	28687043	0.533922	1.31556	2.51759e-23	FDR_0.05_hist_mono_CRD_QTL.txt
2_internal_15370	2	28821716	28832427	+	5089	10	rs35720543	2	28832437	0.354177	-1.32751	1.44524e-12	FDR_0.05_hist_mono_CRD_QTL.txt
2_internal_14912	2	28829370	28861332	+	5168	-4259	rs13003761	2	28825111	0.11232	-0.481336	0.016811	FDR_0.05_hist_mono_CRD_QTL.txt
2_internal_14692	2	28835504	28863560	+	5171	0	rs11127180	2	28845491	0.110732	-0.684903	0.0231442	FDR_0.05_hist_mono_CRD_QTL.txt
2_internal_20388	2	29173055	29353846	+	5769	0	rs13018494	2	29223429	0.620536	1.24269	1.90967e-29	FDR_0.05_hist_mono_CRD_QTL.txt
20_internal_6441	20	206870	219658	+	3683	0	rs1418259	20	219011	0.388905	-0.900653	7.00896e-15	FDR_0.05_hist_mono_CRD_QTL.txt
20_internal_6331	20	231332	248304	+	3742	315693	rs6085007	20	563997	0.118616	0.48187	0.0105633	FDR_0.05_hist_mono_CRD_QTL.txt
20_internal_6659	20	342146	367025	+	4109	0	rs6051524	20	352717	0.580856	1.06846	3.2104e-26	FDR_0.05_hist_mono_CRD_QTL.txt
20_internal_7381	20	625756	660862	+	4983	0	rs6107703	20	633968	0.213491	-0.665107	1.99848e-06	FDR_0.05_hist_mono_CRD_QTL.txt
20_internal_7003	20	809552	840948	+	5512	0	rs805883	20	810707	0.502424	-0.997172	3.3384e-22	FDR_0.05_hist_mono_CRD_QTL.txt
20_internal_6738	20	861475	997167	+	6004	0	rs4813852	20	871830	0.335725	-0.831431	9.57951e-12	FDR_0.05_hist_mono_CRD_QTL.txt
20_internal_6102	20	904862	1015645	+	6048	17769	rs116843836	20	1033414	0.0991194	1.36097	0.0939181	FDR_0.05_hist_mono_CRD_QTL.txt
20_internal_5934	20	1412866	1485150	+	6427	0	rs6110226	20	1480341	0.553421	-1.53349	1.10149e-24	FDR_0.05_hist_mono_CRD_QTL.txt
20_internal_7407	20	1489742	1875139	+	7302	0	rs156355	20	1818613	0.247005	0.743144	7.72696e-08	FDR_0.05_hist_mono_CRD_QTL.txt
20_internal_5342	20	1542274	1561083	+	6406	0	rs16995332	20	1552457	0.523895	-1.72033	1.80045e-24	FDR_0.05_hist_mono_CRD_QTL.txt
20_internal_5343	20	1542343	1715843	+	6866	0	rs56078965	20	1607388	0.145783	0.715479	0.00151455	FDR_0.05_hist_mono_CRD_QTL.txt
20_internal_6737	20	1736683	1769341	+	6363	0	rs202491	20	1747567	0.623149	-1.2067	2.92473e-30	FDR_0.05_hist_mono_CRD_QTL.txt
20_internal_5422	20	1834057	1857788	+	6076	302448	rs145016923	20	2160236	0.10951	1.61141	0.0347472	FDR_0.05_hist_mono_CRD_QTL.txt
20_internal_5690	20	1837955	1853016	+	6057	-19342	rs156355	20	1818613	0.120254	0.518525	0.0159181	FDR_0.05_hist_mono_CRD_QTL.txt
20_internal_5556	20	1893251	1898816	+	5872	-43645	rs117306741	20	1849606	0.0919269	1.00614	0.153963	FDR_0.05_hist_mono_CRD_QTL.txt
20_internal_5148	20	1909115	1916854	+	5833	-988265	rs533608	20	920850	0.0887705	-0.41715	0.184859	FDR_0.05_hist_mono_CRD_QTL.txt
20_internal_4970	20	1943127	1982385	+	5742	0	rs6045698	20	1946229	0.572885	1.09973	6.15253e-27	FDR_0.05_hist_mono_CRD_QTL.txt
20_internal_5016	20	2187733	2283551	+	5854	0	rs6035872	20	2196285	0.293983	-0.773953	6.5107e-10	FDR_0.05_hist_mono_CRD_QTL.txt
20_internal_4910	20	2267832	2297647	+	5691	0	rs6075897	20	2280561	0.110025	-0.682998	0.0332148	FDR_0.05_hist_mono_CRD_QTL.txt
20_internal_4968	20	2801444	3029203	+	5927	0	rs676749	20	3026069	0.323568	-0.759431	2.33684e-11	FDR_0.05_hist_mono_CRD_QTL.txt
20_internal_7367	20	2845859	2969197	+	5669	9731	rs6084229	20	2978928	0.228759	-0.649862	2.66728e-07	FDR_0.05_hist_mono_CRD_QTL.txt
20_internal_5358	20	2862965	2894869	+	5457	0	rs6138926	20	2865742	0.313957	-0.837926	8.3866e-11	FDR_0.05_hist_mono_CRD_QTL.txt
20_internal_5388	20	3352359	3428713	+	5676	-47149	rs6139076	20	3305210	0.286551	-0.974963	2.1559e-09	FDR_0.05_hist_mono_CRD_QTL.txt
20_internal_5795	20	3396531	3412145	+	5476	3421	rs6051861	20	3415566	0.321413	0.954669	2.65751e-11	FDR_0.05_hist_mono_CRD_QTL.txt
20_internal_5304	20	3775726	3802662	+	5881	0	rs4815610	20	3791192	0.409767	0.955208	5.26769e-16	FDR_0.05_hist_mono_CRD_QTL.txt
20_internal_6285	20	3967442	4073566	+	6275	0	rs11698954	20	4047537	0.250167	-0.800928	9.23522e-08	FDR_0.05_hist_mono_CRD_QTL.txt
20_internal_7090	20	4092534	4143183	+	6181	0	rs6084639	20	4113272	0.277921	-0.905235	2.12326e-09	FDR_0.05_hist_mono_CRD_QTL.txt
20_internal_6924	20	4277697	4409777	+	6502	0	rs600432	20	4394506	0.201172	0.595126	4.82198e-06	FDR_0.05_hist_mono_CRD_QTL.txt
20_internal_5036	20	4739981	4748876	+	6273	0	rs6052854	20	4742399	0.20331	-0.631141	5.5048e-06	FDR_0.05_hist_mono_CRD_QTL.txt
20_internal_4864	20	4741054	4955371	+	7032	0	rs6052854	20	4742399	0.156719	-0.555041	0.000699114	FDR_0.05_hist_mono_CRD_QTL.txt
20_internal_6025	20	4824751	4862611	+	6532	-21257	rs2246735	20	4803494	0.159424	-0.529077	0.000377427	FDR_0.05_hist_mono_CRD_QTL.txt
20_internal_5248	20	4875490	4877994	+	6476	-19610	rs8122118	20	4855880	0.264205	-0.768711	7.85222e-09	FDR_0.05_hist_mono_CRD_QTL.txt
20_internal_5928	20	5035534	5050583	+	6604	0	rs118200010	20	5044402	0.425499	0.939956	7.03128e-17	FDR_0.05_hist_mono_CRD_QTL.txt
20_internal_4942	20	5035697	5063693	+	6659	-6219	rs423679	20	5029478	0.143684	-0.542282	0.00162737	FDR_0.05_hist_mono_CRD_QTL.txt
20_internal_5040	20	5119544	5161274	+	6482	0	rs6053166	20	5141763	0.725137	-1.20937	8.16729e-41	FDR_0.05_hist_mono_CRD_QTL.txt
20_internal_6126	20	5242213	5248185	+	6304	0	rs6085054	20	5245152	0.160978	0.553131	0.000442619	FDR_0.05_hist_mono_CRD_QTL.txt
20_internal_5821	20	5334597	5339550	+	6343	0	rs35963343	20	5338623	0.157437	-1.23465	0.000750524	FDR_0.05_hist_mono_CRD_QTL.txt
20_internal_5744	20	5505121	5521181	+	6502	-18542	rs8123238	20	5486579	0.318627	1.03366	4.95637e-11	FDR_0.05_hist_mono_CRD_QTL.txt
20_internal_5906	20	5533829	5569440	+	6515	4219	rs6085222	20	5573659	0.0950965	-0.439533	0.136936	FDR_0.05_hist_mono_CRD_QTL.txt
20_internal_5573	20	5565052	5590818	+	6488	0	rs6085222	20	5573659	0.417175	-0.920592	7.71352e-17	FDR_0.05_hist_mono_CRD_QTL.txt
20_internal_7249	20	5659242	5756232	+	6582	0	rs805770	20	5668714	0.464231	1.01633	1.0063e-18	FDR_0.05_hist_mono_CRD_QTL.txt
20_internal_6156	20	5813638	5900306	+	6211	0	rs62203957	20	5852943	0.21858	1.16485	1.62056e-06	FDR_0.05_hist_mono_CRD_QTL.txt
20_internal_5286	20	6835247	6938829	+	6346	0	rs6077109	20	6936845	0.453329	-0.913633	5.59757e-19	FDR_0.05_hist_mono_CRD_QTL.txt
20_internal_5298	20	7837216	7911442	+	6095	0	rs6055357	20	7860699	0.519291	-1.3279	3.64603e-23	FDR_0.05_hist_mono_CRD_QTL.txt
20_internal_7068	20	8124801	8501044	+	6518	0	rs2719795	20	8408544	0.359654	0.99294	4.75135e-13	FDR_0.05_hist_mono_CRD_QTL.txt
20_internal_5070	20	8189495	8196131	+	5802	-19604	rs6055620	20	8169891	0.349004	1.12906	1.55682e-12	FDR_0.05_hist_mono_CRD_QTL.txt
20_internal_5356	20	8219592	8339535	+	5949	69009	rs2719795	20	8408544	0.109943	0.548986	0.0214568	FDR_0.05_hist_mono_CRD_QTL.txt
20_internal_5328	20	8252008	8303821	+	5778	6384	rs2745776	20	8310205	0.172518	-0.676463	5.39307e-05	FDR_0.05_hist_mono_CRD_QTL.txt
20_internal_7419	20	8300724	8475936	+	5970	0	rs118170953	20	8456889	0.145968	-1.44473	0.00107775	FDR_0.05_hist_mono_CRD_QTL.txt
20_internal_6780	20	8515128	8702100	+	5944	0	rs2423366	20	8517451	0.340242	-0.935226	1.32693e-12	FDR_0.05_hist_mono_CRD_QTL.txt
20_internal_6717	20	9461512	9597844	+	6055	0	rs6039484	20	9500401	0.404949	-1.22665	1.67137e-16	FDR_0.05_hist_mono_CRD_QTL.txt
20_internal_5371	20	9963474	10021779	+	5513	0	rs73067498	20	9967642	0.449397	1.65036	2.91883e-18	FDR_0.05_hist_mono_CRD_QTL.txt
20_internal_6862	20	10427022	10533867	+	6144	0	rs77782485	20	10455258	0.127132	1.03347	0.00557211	FDR_0.05_hist_mono_CRD_QTL.txt
20_internal_5681	20	10466314	10514080	+	6015	0	rs596010	20	10490603	0.455884	1.03006	8.58425e-20	FDR_0.05_hist_mono_CRD_QTL.txt
20_internal_5348	20	10501569	10547178	+	6012	7981	rs8119525	20	10555159	0.273107	-1.01599	4.23444e-09	FDR_0.05_hist_mono_CRD_QTL.txt
20_internal_4884	20	10520231	10656124	+	6288	-64973	rs77782485	20	10455258	0.122793	1.01568	0.00800965	FDR_0.05_hist_mono_CRD_QTL.txt
20_internal_5515	20	11043466	11441341	+	6823	20960	rs6040729	20	11462301	0.400587	-1.10772	1.45446e-16	FDR_0.05_hist_mono_CRD_QTL.txt
20_internal_6002	20	13764677	13851745	+	5563	0	rs6079187	20	13803813	0.296469	1.02621	6.70353e-10	FDR_0.05_hist_mono_CRD_QTL.txt
20_internal_5053	20	13802137	13807843	+	5356	0	rs6042372	20	13806153	0.203303	0.736226	4.08971e-06	FDR_0.05_hist_mono_CRD_QTL.txt
20_internal_5418	20	15142980	15437284	+	7021	-17322	rs456646	20	15125658	0.417407	0.879506	1.03276e-16	FDR_0.05_hist_mono_CRD_QTL.txt
20_internal_6886	20	16021326	16693567	+	8980	0	rs720592	20	16506369	0.137938	-0.531317	0.00403321	FDR_0.05_hist_mono_CRD_QTL.txt
20_internal_6923	20	16298388	16557053	+	7770	0	rs6111190	20	16546335	0.410849	-1.30421	2.84432e-16	FDR_0.05_hist_mono_CRD_QTL.txt
20_internal_6083	20	17498647	17877437	+	7700	0	rs3790316	20	17629439	0.745036	1.29278	1.68006e-43	FDR_0.05_hist_mono_CRD_QTL.txt
20_internal_6088	20	17764060	17897680	+	6718	0	rs6034906	20	17765541	0.292167	1.00388	7.2709e-10	FDR_0.05_hist_mono_CRD_QTL.txt
21_internal_3074	21	15592136	15614640	+	5221	0	rs3937457	21	15601451	0.462761	0.914944	5.33007e-19	FDR_0.05_hist_mono_CRD_QTL.txt
21_internal_2680	21	15870378	16136639	+	5857	-626437	rs62209108	21	15243941	0.0947407	1.77119	0.111688	FDR_0.05_hist_mono_CRD_QTL.txt
21_internal_2375	21	15888787	15944930	+	5381	991333	rs7279322	21	16936263	0.0953546	0.581457	0.0996669	FDR_0.05_hist_mono_CRD_QTL.txt
21_internal_2756	21	15926988	15932156	+	5274	-164169	rs62229681	21	15762819	0.122072	0.591943	0.0074628	FDR_0.05_hist_mono_CRD_QTL.txt
21_internal_3516	21	16433119	16597542	+	5863	0	rs2823163	21	16593752	0.358657	0.818688	1.7243e-13	FDR_0.05_hist_mono_CRD_QTL.txt
21_internal_2492	21	17551834	17570153	+	4688	-40057	rs76339001	21	17511777	0.0895303	1.17168	0.130945	FDR_0.05_hist_mono_CRD_QTL.txt
21_internal_2278	21	18823293	18913069	+	5630	0	rs73199418	21	18864642	0.398197	1.14796	2.32258e-15	FDR_0.05_hist_mono_CRD_QTL.txt
21_internal_3399	21	18983336	26874351	+	30773	0	rs243606	21	19161403	0.782578	-1.30096	1.28528e-51	FDR_0.05_hist_mono_CRD_QTL.txt
21_internal_2716	21	22400344	22449488	+	7057	0	rs7279055	21	22426244	0.182335	-1.2611	5.55068e-05	FDR_0.05_hist_mono_CRD_QTL.txt
21_internal_2211	21	25340293	25419690	+	7315	-557	rs7280873	21	25339736	0.422605	0.910026	2.19322e-15	FDR_0.05_hist_mono_CRD_QTL.txt
21_internal_2704	21	25794943	25803261	+	6647	-938318	rs7276356	21	24856625	0.1034	-0.448901	0.0371019	FDR_0.05_hist_mono_CRD_QTL.txt
21_internal_2657	21	26543519	26779825	+	6157	16365	rs2829743	21	26796190	0.148857	0.786954	0.000588156	FDR_0.05_hist_mono_CRD_QTL.txt
21_internal_3189	21	27486515	27544072	+	6013	0	rs458727	21	27525036	0.297346	0.7757	3.4053e-10	FDR_0.05_hist_mono_CRD_QTL.txt
21_internal_3080	21	27757508	27946015	+	6534	0	rs2830284	21	27937539	0.398635	0.944405	1.40312e-15	FDR_0.05_hist_mono_CRD_QTL.txt
21_internal_2857	21	28215346	28648467	+	7689	0	rs2830826	21	28647859	0.248896	-0.815365	7.29362e-08	FDR_0.05_hist_mono_CRD_QTL.txt
21_internal_2563	21	28315127	28340334	+	6457	0	rs2298675	21	28322154	0.0977273	1.06828	0.0720016	FDR_0.05_hist_mono_CRD_QTL.txt
21_internal_2383	21	29507514	29515728	+	6079	27542	rs2143689	21	29543270	0.145559	-0.731207	0.000944203	FDR_0.05_hist_mono_CRD_QTL.txt
21_internal_2837	21	29599548	29609500	+	5988	9991	rs418909	21	29619491	0.452357	1.07688	4.85338e-18	FDR_0.05_hist_mono_CRD_QTL.txt
21_internal_3353	21	30432429	30745179	+	6499	0	rs2018956	21	30736622	0.550266	-1.0592	1.28725e-23	FDR_0.05_hist_mono_CRD_QTL.txt
21_internal_2262	21	30527422	30570674	+	5304	130422	rs111175790	21	30701096	0.0873547	-0.416585	0.112279	FDR_0.05_hist_mono_CRD_QTL.txt
21_internal_3303	21	32474557	32575362	+	6041	0	rs7276966	21	32477009	0.0902549	-0.826426	0.128757	FDR_0.05_hist_mono_CRD_QTL.txt
21_internal_3394	21	32528951	32950372	+	6711	0	rs567943	21	32819913	0.565271	1.24412	1.59104e-26	FDR_0.05_hist_mono_CRD_QTL.txt
21_internal_2962	21	33116059	33154570	+	5227	0	rs73189209	21	33152762	0.155146	-1.30535	0.000354613	FDR_0.05_hist_mono_CRD_QTL.txt
21_internal_2754	21	33210414	33395301	+	5632	0	rs57939357	21	33264167	0.119184	0.694625	0.0120951	FDR_0.05_hist_mono_CRD_QTL.txt
21_internal_2883	21	33736431	33785995	+	5399	0	rs2833794	21	33752626	0.488389	1.65087	1.91228e-20	FDR_0.05_hist_mono_CRD_QTL.txt
21_internal_3426	21	34074784	34352776	+	5373	0	rs2833996	21	34268104	0.704795	-1.26508	7.53685e-40	FDR_0.05_hist_mono_CRD_QTL.txt
21_internal_2982	21	34175064	34497982	+	5465	0	rs8132492	21	34284346	0.120932	-0.557252	0.0104577	FDR_0.05_hist_mono_CRD_QTL.txt
21_internal_2668	21	34379073	34788623	+	5577	646931	rs185506241	21	35435554	0.0873189	-1.69156	0.194691	FDR_0.05_hist_mono_CRD_QTL.txt
21_internal_3357	21	34390364	34500487	+	4795	0	rs928736	21	34439889	0.498467	-0.982388	5.06074e-20	FDR_0.05_hist_mono_CRD_QTL.txt
21_internal_3338	21	34568767	34622574	+	4478	0	rs34187891	21	34577006	0.441696	1.35834	7.44411e-18	FDR_0.05_hist_mono_CRD_QTL.txt
21_internal_2622	21	34776462	34801546	+	4508	-4873	rs76661693	21	34771589	0.304422	1.30914	2.0796e-10	FDR_0.05_hist_mono_CRD_QTL.txt
21_internal_3393	21	35015089	35217050	+	5026	0	rs4817592	21	35029572	0.539568	-1.14456	3.08191e-24	FDR_0.05_hist_mono_CRD_QTL.txt
21_internal_3097	21	35303301	35430974	+	5046	0	rs743417	21	35347960	0.27011	0.696408	1.43543e-09	FDR_0.05_hist_mono_CRD_QTL.txt
21_internal_3505	21	35317517	35596890	+	5520	0	rs1034332	21	35349285	0.40594	1.04068	3.63122e-16	FDR_0.05_hist_mono_CRD_QTL.txt
21_internal_2441	21	35444950	35579500	+	5109	0	rs9636874	21	35572727	0.47231	-1.21138	3.65169e-19	FDR_0.05_hist_mono_CRD_QTL.txt
21_internal_2762	21	35877554	35955827	+	5160	0	rs41312979	21	35886067	0.146307	-0.914376	0.00118231	FDR_0.05_hist_mono_CRD_QTL.txt
21_internal_2736	21	35904324	35920017	+	4936	0	rs13052844	21	35906068	0.551356	-1.12933	1.70984e-25	FDR_0.05_hist_mono_CRD_QTL.txt
21_internal_2869	21	35941437	35947893	+	5060	0	rs2409528	21	35944476	0.446522	1.21919	6.8207e-18	FDR_0.05_hist_mono_CRD_QTL.txt
21_internal_3220	21	36176237	36243124	+	5516	0	rs9976946	21	36208062	0.168457	1.6886	0.00013341	FDR_0.05_hist_mono_CRD_QTL.txt
21_internal_3343	21	36179182	36344511	+	5779	0	rs2834696	21	36336853	0.112815	0.479099	0.0237916	FDR_0.05_hist_mono_CRD_QTL.txt
21_internal_2268	21	36237637	36265333	+	5399	0	rs11701104	21	36238517	0.106781	0.5205	0.0361598	FDR_0.05_hist_mono_CRD_QTL.txt
21_internal_3419	21	36324642	36426265	+	5666	0	rs57345915	21	36424489	0.213719	0.844063	2.91768e-06	FDR_0.05_hist_mono_CRD_QTL.txt
21_internal_2943	21	36543714	36600692	+	5726	0	rs57406636	21	36574575	0.352806	1.87226	3.83333e-13	FDR_0.05_hist_mono_CRD_QTL.txt
21_internal_3422	21	36768007	37031099	+	6520	0	rs9305567	21	36874920	0.0931949	0.445896	0.131565	FDR_0.05_hist_mono_CRD_QTL.txt
21_internal_2347	21	36863389	36882585	+	5795	0	rs7281771	21	36864457	0.552005	1.13201	1.6009e-24	FDR_0.05_hist_mono_CRD_QTL.txt
21_internal_2613	21	36897094	36904194	+	5804	0	rs119240	21	36901070	0.299457	0.803012	4.74916e-10	FDR_0.05_hist_mono_CRD_QTL.txt
21_internal_2543	21	37400528	37452506	+	6083	632938	rs2070649	21	38085444	0.085963	-0.450449	0.199738	FDR_0.05_hist_mono_CRD_QTL.txt
21_internal_2592	21	37484570	37498290	+	6010	0	rs2835281	21	37489890	0.693757	-1.17143	1.54967e-38	FDR_0.05_hist_mono_CRD_QTL.txt
21_internal_2397	21	38069603	38081099	+	5565	0	rs56375654	21	38074069	0.100109	0.75702	0.0566427	FDR_0.05_hist_mono_CRD_QTL.txt
21_internal_3217	21	38443963	38594198	+	6004	0	rs2298684	21	38445095	0.374587	0.86876	1.14932e-14	FDR_0.05_hist_mono_CRD_QTL.txt
21_internal_3447	21	38885442	39603400	+	7593	0	rs2211860	21	39552192	0.311714	0.872621	1.31025e-10	FDR_0.05_hist_mono_CRD_QTL.txt
21_internal_2235	21	39187265	39203233	+	5409	-258269	rs59530097	21	38928995	0.0913141	0.420865	0.124472	FDR_0.05_hist_mono_CRD_QTL.txt
21_internal_3365	21	39542470	39725485	+	6007	0	rs2836254	21	39634134	0.207519	0.773207	4.45137e-06	FDR_0.05_hist_mono_CRD_QTL.txt
21_internal_3322	21	39755207	39872877	+	5861	29635	rs2836474	21	39902512	0.133344	-0.555234	0.00332948	FDR_0.05_hist_mono_CRD_QTL.txt
21_internal_2726	21	39772694	39784141	+	5573	0	rs2836373	21	39775373	0.169196	1.21327	0.000104239	FDR_0.05_hist_mono_CRD_QTL.txt
21_internal_3099	21	40010683	40091367	+	5957	-4602	rs460214	21	40006081	0.304536	-0.856804	1.49878e-10	FDR_0.05_hist_mono_CRD_QTL.txt
21_internal_3485	21	40122129	40471019	+	7087	0	rs2836813	21	40363079	0.10138	0.46422	0.0685123	FDR_0.05_hist_mono_CRD_QTL.txt
21_internal_2538	21	40178523	40198898	+	5891	0	rs2836688	21	40198290	0.429504	-0.97922	1.05995e-17	FDR_0.05_hist_mono_CRD_QTL.txt
21_internal_2274	21	40240552	40251428	+	5928	605	rs992242	21	40252033	0.64676	-1.11233	9.95209e-34	FDR_0.05_hist_mono_CRD_QTL.txt
21_internal_2542	21	40355765	40463695	+	6470	0	rs56393630	21	40446942	0.115802	0.620994	0.0188167	FDR_0.05_hist_mono_CRD_QTL.txt
21_internal_2853	21	40361586	40365853	+	6100	0	rs7276652	21	40363461	0.503478	1.00208	3.46575e-21	FDR_0.05_hist_mono_CRD_QTL.txt
21_internal_3401	21	40449386	40470422	+	6274	0	rs2836884	21	40467643	0.22623	-0.729416	5.97969e-07	FDR_0.05_hist_mono_CRD_QTL.txt
21_internal_3260	21	40683569	40716023	+	6415	0	rs1888488	21	40686521	0.436174	-0.899327	3.20267e-18	FDR_0.05_hist_mono_CRD_QTL.txt
21_internal_2558	21	40816128	40875720	+	6480	0	rs4118060	21	40864214	0.491711	1.00717	4.62298e-21	FDR_0.05_hist_mono_CRD_QTL.txt
21_internal_2442	21	41918284	42441378	+	8620	1154	rs2776339	21	42442532	0.319438	-0.829028	6.06785e-11	FDR_0.05_hist_mono_CRD_QTL.txt
21_internal_3087	21	42731761	42801337	+	7283	0	rs2071430	21	42798065	0.185922	1.07381	4.20312e-05	FDR_0.05_hist_mono_CRD_QTL.txt
21_internal_2470	21	42775882	42783647	+	7066	0	rs367562	21	42778386	0.387038	-1.12337	3.81087e-15	FDR_0.05_hist_mono_CRD_QTL.txt
21_internal_3086	21	43070955	43156128	+	7374	0	rs3930265	21	43146349	0.0923282	-0.449861	0.187343	FDR_0.05_hist_mono_CRD_QTL.txt
21_internal_2739	21	43307741	43320247	+	7217	0	rs870802	21	43313050	0.40539	-1.09382	5.63715e-16	FDR_0.05_hist_mono_CRD_QTL.txt
21_internal_2143	21	43350967	43354505	+	7214	0	rs8128169	21	43353913	0.358259	1.40877	4.08114e-13	FDR_0.05_hist_mono_CRD_QTL.txt
21_internal_3043	21	43478071	43534444	+	7512	0	rs17114345	21	43501538	0.30083	1.39764	3.52975e-10	FDR_0.05_hist_mono_CRD_QTL.txt
21_internal_3432	21	43545302	43886458	+	8191	0	rs8129105	21	43803412	0.566472	-1.04179	1.52204e-25	FDR_0.05_hist_mono_CRD_QTL.txt
21_internal_2861	21	43910941	43949194	+	7169	0	rs73227543	21	43924076	0.235679	0.791051	1.74517e-07	FDR_0.05_hist_mono_CRD_QTL.txt
21_internal_2665	21	44056692	44233151	+	7403	0	rs2284965	21	44145777	0.465157	-1.07259	8.80966e-20	FDR_0.05_hist_mono_CRD_QTL.txt
21_internal_2580	21	44399955	44497324	+	6546	0	rs706208	21	44473446	0.627948	1.16257	8.59138e-31	FDR_0.05_hist_mono_CRD_QTL.txt
21_internal_2729	21	44765086	44804209	+	5899	0	rs78396512	21	44766202	0.220803	-1.10054	1.71357e-06	FDR_0.05_hist_mono_CRD_QTL.txt
21_internal_2421	21	44913220	44923621	+	5526	115330	rs4818855	21	45038951	0.103672	-0.449143	0.0507082	FDR_0.05_hist_mono_CRD_QTL.txt
21_internal_2804	21	44934519	45024574	+	5775	-59630	rs117315788	21	44874889	0.092186	1.59175	0.136078	FDR_0.05_hist_mono_CRD_QTL.txt
21_internal_2327	21	45077042	45109366	+	5580	-155881	rs91424	21	44921161	0.163361	-0.586332	0.0002297	FDR_0.05_hist_mono_CRD_QTL.txt
21_internal_2157	21	45138318	45436112	+	6518	903323	rs2017725	21	46339435	0.0935957	0.417489	0.14888	FDR_0.05_hist_mono_CRD_QTL.txt
21_internal_3018	21	45157720	45162122	+	5494	24129	rs2838361	21	45186251	0.106831	0.533702	0.0329527	FDR_0.05_hist_mono_CRD_QTL.txt
21_internal_3237	21	45187117	45203758	+	5551	0	rs2096856	21	45202241	0.445929	-1.00844	6.72917e-19	FDR_0.05_hist_mono_CRD_QTL.txt
21_internal_2355	21	45223290	45289990	+	5692	806831	rs186384599	21	46096821	0.0928324	-1.74427	0.121438	FDR_0.05_hist_mono_CRD_QTL.txt
21_internal_2815	21	45249013	45256770	+	5462	0	rs2838422	21	45255151	0.192709	-1.05	1.40185e-05	FDR_0.05_hist_mono_CRD_QTL.txt
21_internal_3461	21	45283875	45723225	+	6784	0	rs7282490	21	45615741	0.422017	-0.910664	9.87916e-17	FDR_0.05_hist_mono_CRD_QTL.txt
21_internal_2399	21	45483447	45511460	+	5353	-62368	rs2838464	21	45421079	0.121848	-0.588865	0.0134856	FDR_0.05_hist_mono_CRD_QTL.txt
21_internal_2286	21	46234874	46339827	+	5810	0	rs2838733	21	46323731	0.0913025	0.509468	0.154072	FDR_0.05_hist_mono_CRD_QTL.txt
21_internal_2426	21	46265318	46321942	+	5634	0	rs173093	21	46285956	0.21727	0.720481	9.76042e-07	FDR_0.05_hist_mono_CRD_QTL.txt
21_internal_3339	21	46452736	46553575	+	6023	0	rs4818757	21	46477341	0.109156	0.472518	0.0380531	FDR_0.05_hist_mono_CRD_QTL.txt
21_internal_3205	21	46533988	46631118	+	6175	0	rs372549	21	46574573	0.19565	1.12716	2.22433e-05	FDR_0.05_hist_mono_CRD_QTL.txt
21_internal_3548	21	46570986	46860095	+	6799	0	rs12069	21	46715682	0.0916821	-0.43586	0.17026	FDR_0.05_hist_mono_CRD_QTL.txt
21_internal_2994	21	46895482	46941604	+	6244	0	rs59130519	21	46899530	0.508497	-1.20869	2.87904e-22	FDR_0.05_hist_mono_CRD_QTL.txt
21_internal_2309	21	46926351	46964745	+	6289	0	rs12482195	21	46927013	0.190624	0.60997	1.62453e-05	FDR_0.05_hist_mono_CRD_QTL.txt
21_internal_3475	21	47033608	47241807	+	6483	0	rs73230579	21	47039291	0.325783	1.01125	2.54711e-11	FDR_0.05_hist_mono_CRD_QTL.txt
21_internal_3084	21	47298823	47402907	+	5499	-3802	rs882668	21	47295021	0.412453	0.916408	1.16117e-15	FDR_0.05_hist_mono_CRD_QTL.txt
21_internal_2606	21	47573008	47649913	+	4645	0	rs386501101	21	47587662	0.172978	-1.26403	8.3352e-05	FDR_0.05_hist_mono_CRD_QTL.txt
21_internal_2331	21	47700865	47948241	+	4260	0	rs2096507	21	47941916	0.646306	1.19384	3.41947e-32	FDR_0.05_hist_mono_CRD_QTL.txt
21_internal_3214	21	47842589	47895901	+	3759	-11080	rs35940413	21	47831509	0.110181	0.678382	0.0192122	FDR_0.05_hist_mono_CRD_QTL.txt
21_internal_3467	21	47884227	48062256	+	3579	0	rs10084621	21	48049235	0.284846	-0.859219	2.51021e-09	FDR_0.05_hist_mono_CRD_QTL.txt
22_internal_4909	22	17082067	17388376	+	3902	0	rs5746887	22	17234497	0.47089	0.981209	5.57819e-20	FDR_0.05_hist_mono_CRD_QTL.txt
22_internal_3787	22	17517143	17529916	+	4405	-424896	rs140287588	22	17092247	0.0858657	0.837782	0.199554	FDR_0.05_hist_mono_CRD_QTL.txt
22_internal_3856	22	17555505	17561746	+	4504	6152	rs5994158	22	17567898	0.457446	1.19682	8.78783e-20	FDR_0.05_hist_mono_CRD_QTL.txt
22_internal_5222	22	17708649	17716390	+	4717	-8365	rs8136533	22	17700284	0.346561	0.809358	8.29115e-13	FDR_0.05_hist_mono_CRD_QTL.txt
22_internal_4833	22	17737858	17754240	+	4717	0	rs9605248	22	17739036	0.332282	0.862346	1.03621e-11	FDR_0.05_hist_mono_CRD_QTL.txt
22_internal_5670	22	17747306	18218327	+	5720	0	rs2401165	22	18147071	0.781357	1.23859	4.20923e-47	FDR_0.05_hist_mono_CRD_QTL.txt
22_internal_4347	22	17849191	17971801	+	4976	-135758	rs4819565	22	17713433	0.0981595	-0.990025	0.0799056	FDR_0.05_hist_mono_CRD_QTL.txt
22_internal_3880	22	17950934	17957524	+	4750	0	rs5747193	22	17951061	0.122113	-2.00036	0.00832685	FDR_0.05_hist_mono_CRD_QTL.txt
22_internal_3660	22	18120100	18266007	+	5421	671840	rs5013210	22	18937847	0.125302	-0.630185	0.0079837	FDR_0.05_hist_mono_CRD_QTL.txt
22_internal_3584	22	18462179	18507932	+	5239	-706	rs9605471	22	18461473	0.594587	-1.16755	5.3719e-29	FDR_0.05_hist_mono_CRD_QTL.txt
22_internal_4024	22	18592540	18655968	+	5438	0	rs62229504	22	18631208	0.102849	2.048	0.0632051	FDR_0.05_hist_mono_CRD_QTL.txt
22_internal_4380	22	18892925	18924209	+	5283	0	rs2016118	22	18915816	0.397361	-0.850921	1.83603e-15	FDR_0.05_hist_mono_CRD_QTL.txt
22_internal_3678	22	19069347	19110977	+	5279	231211	rs2238763	22	19342188	0.119421	-0.800227	0.00993997	FDR_0.05_hist_mono_CRD_QTL.txt
22_internal_4927	22	19145968	19183930	+	5298	0	rs712963	22	19156543	0.489698	-1.03725	1.45407e-20	FDR_0.05_hist_mono_CRD_QTL.txt
22_internal_3875	22	19510162	19587974	+	4518	0	rs885983	22	19584672	0.190474	0.639392	1.60838e-05	FDR_0.05_hist_mono_CRD_QTL.txt
22_internal_4341	22	19700583	19749760	+	4157	-136093	rs116996400	22	19564490	0.0894321	1.90804	0.12159	FDR_0.05_hist_mono_CRD_QTL.txt
22_internal_3571	22	19840361	19921458	+	4562	0	rs34776119	22	19905868	0.0987636	1.01855	0.0616532	FDR_0.05_hist_mono_CRD_QTL.txt
22_internal_4785	22	20286286	20751256	+	4766	0	rs3747075	22	20304720	0.242208	-0.78591	5.62606e-08	FDR_0.05_hist_mono_CRD_QTL.txt
22_internal_3988	22	20808060	20821985	+	3403	-13334	rs62219029	22	20794726	0.107805	0.480251	0.0213466	FDR_0.05_hist_mono_CRD_QTL.txt
22_internal_4682	22	20876051	20932338	+	3247	0	rs165727	22	20921893	0.400897	0.977535	3.31129e-15	FDR_0.05_hist_mono_CRD_QTL.txt
22_internal_3997	22	20915833	20938916	+	3101	-130924	rs56935344	22	20784909	0.096929	0.886336	0.0465575	FDR_0.05_hist_mono_CRD_QTL.txt
22_internal_4612	22	21051504	21223182	+	3288	0	rs25188	22	21220669	0.535249	1.10406	2.14383e-24	FDR_0.05_hist_mono_CRD_QTL.txt
22_internal_5248	22	21309846	21410873	+	2990	0	rs178255	22	21322836	0.40638	1.46056	1.60201e-15	FDR_0.05_hist_mono_CRD_QTL.txt
22_internal_5044	22	22414652	22523382	+	5288	0	rs71316706	22	22418933	0.417648	1.20778	1.16332e-16	FDR_0.05_hist_mono_CRD_QTL.txt
22_internal_4385	22	22651679	22699686	+	5555	-8947	rs5995785	22	22642732	0.431516	0.905082	2.65842e-17	FDR_0.05_hist_mono_CRD_QTL.txt
22_internal_3310	22	22887917	22897924	+	6246	0	rs2072049	22	22891081	0.548235	-1.01825	2.90994e-24	FDR_0.05_hist_mono_CRD_QTL.txt
22_internal_3611	22	23029184	23035978	+	6424	-1681	rs6003221	22	23027503	0.303817	1.03156	4.80749e-11	FDR_0.05_hist_mono_CRD_QTL.txt
22_internal_3604	22	23094659	23118282	+	6404	28630	rs17594245	22	23146912	0.100928	0.78722	0.066599	FDR_0.05_hist_mono_CRD_QTL.txt
22_internal_4243	22	23152470	23298513	+	6886	0	rs6003402	22	23291081	0.453181	1.24621	2.00405e-18	FDR_0.05_hist_mono_CRD_QTL.txt
22_internal_4519	22	23478062	23594608	+	6397	0	rs5751598	22	23514450	0.337151	-0.891214	3.38769e-12	FDR_0.05_hist_mono_CRD_QTL.txt
22_internal_3759	22	23521073	23593601	+	6141	-79558	rs5759587	22	23441515	0.235406	-0.67194	2.83013e-07	FDR_0.05_hist_mono_CRD_QTL.txt
22_internal_4101	22	23577757	23591404	+	5867	-34873	rs4820545	22	23542884	0.1161	-0.662457	0.0170613	FDR_0.05_hist_mono_CRD_QTL.txt
22_internal_3701	22	24000080	24042407	+	5063	0	rs5759941	22	24002522	0.468971	-0.98651	5.89695e-19	FDR_0.05_hist_mono_CRD_QTL.txt
22_internal_3485	22	24012533	24043650	+	4992	0	rs1807624	22	24017929	0.0992515	-0.487114	0.0645193	FDR_0.05_hist_mono_CRD_QTL.txt
22_internal_4064	22	24091833	24201726	+	5006	-47345	rs111197893	22	24044488	0.103682	0.473175	0.0462055	FDR_0.05_hist_mono_CRD_QTL.txt
22_internal_3919	22	24235340	24385690	+	5022	0	rs5760124	22	24272122	0.704504	1.13387	1.78187e-40	FDR_0.05_hist_mono_CRD_QTL.txt
22_internal_4564	22	24817383	24883407	+	4790	57353	rs114847136	22	24940760	0.124185	-2.48519	0.00876673	FDR_0.05_hist_mono_CRD_QTL.txt
22_internal_3502	22	24995657	25004841	+	4587	-455	rs5760492	22	24995202	0.153932	-0.598044	0.000369497	FDR_0.05_hist_mono_CRD_QTL.txt
22_internal_4010	22	25757572	25771355	+	5358	-45860	rs5760997	22	25711712	0.110216	-0.911237	0.0222405	FDR_0.05_hist_mono_CRD_QTL.txt
22_internal_3457	22	25814601	25845171	+	5513	-835154	rs2236626	22	24979447	0.0913013	0.523734	0.137707	FDR_0.05_hist_mono_CRD_QTL.txt
22_internal_5010	22	26924695	26941359	+	6823	438	rs57202166	22	26941797	0.298429	1.99267	2.92992e-10	FDR_0.05_hist_mono_CRD_QTL.txt
22_internal_4049	22	27006058	27016619	+	6900	1377	rs16982454	22	27017996	0.178819	-1.98792	6.55586e-05	FDR_0.05_hist_mono_CRD_QTL.txt
22_internal_4455	22	27119947	27153354	+	7170	0	rs1573720	22	27152964	0.317689	-0.811537	8.41262e-12	FDR_0.05_hist_mono_CRD_QTL.txt
22_internal_3429	22	27508551	27547510	+	6636	-842744	rs17394336	22	26665807	0.107604	-0.859881	0.0463819	FDR_0.05_hist_mono_CRD_QTL.txt
22_internal_5302	22	27643393	28199138	+	7298	0	rs150672824	22	28065519	0.0964769	1.37418	0.12203	FDR_0.05_hist_mono_CRD_QTL.txt
22_internal_3618	22	27648422	27715143	+	6498	0	rs9613415	22	27666740	0.107986	0.637485	0.0569547	FDR_0.05_hist_mono_CRD_QTL.txt
22_internal_3530	22	28765741	28797603	+	4531	-118370	rs2223369	22	28647371	0.607927	-1.23762	2.64461e-28	FDR_0.05_hist_mono_CRD_QTL.txt
22_internal_5150	22	29202929	29238018	+	3808	0	rs5752807	22	29223169	0.219757	-0.741929	7.40749e-07	FDR_0.05_hist_mono_CRD_QTL.txt
22_internal_5167	22	29289843	29353217	+	3892	-32696	rs10222249	22	29257147	0.077784	-0.481538	0.188223	FDR_0.05_hist_mono_CRD_QTL.txt
22_internal_4033	22	29698778	29712293	+	3782	44949	rs142166571	22	29757242	0.158839	-0.97861	0.000216662	FDR_0.05_hist_mono_CRD_QTL.txt
22_internal_3889	22	29733159	29739008	+	3787	-102337	rs6006067	22	29630822	0.0946502	0.637517	0.0478185	FDR_0.05_hist_mono_CRD_QTL.txt
22_internal_3395	22	29759350	29767308	+	3814	18610	rs2283854	22	29785918	0.500261	-1.15106	1.7611e-21	FDR_0.05_hist_mono_CRD_QTL.txt
22_internal_3675	22	29874516	29886275	+	3946	236382	rs386608911	22	30122657	0.115837	0.559108	0.00997864	FDR_0.05_hist_mono_CRD_QTL.txt
22_internal_3882	22	30571539	30611644	+	4245	0	rs73164755	22	30590015	0.170294	0.595423	9.56787e-05	FDR_0.05_hist_mono_CRD_QTL.txt
22_internal_4474	22	30587881	30676139	+	4324	-690980	rs74460606	22	29896901	0.082746	1.18362	0.186124	FDR_0.05_hist_mono_CRD_QTL.txt
22_internal_4913	22	31030220	31129944	+	4389	0	rs77283497	22	31037205	0.303346	-1.60274	9.23212e-11	FDR_0.05_hist_mono_CRD_QTL.txt
22_internal_4740	22	31555357	31648045	+	4814	110988	rs9609268	22	31759033	0.330199	0.91372	1.6151e-11	FDR_0.05_hist_mono_CRD_QTL.txt
22_internal_3517	22	32010319	32033417	+	5326	-28063	rs62237800	22	31982256	0.271181	1.38711	4.88732e-09	FDR_0.05_hist_mono_CRD_QTL.txt
22_internal_4300	22	32034243	32050886	+	5275	-1965	rs738685	22	32032278	0.198342	0.616408	7.68486e-06	FDR_0.05_hist_mono_CRD_QTL.txt
22_internal_5309	22	32263101	32353114	+	5419	0	rs5753816	22	32312842	0.602677	-1.2065	3.48442e-27	FDR_0.05_hist_mono_CRD_QTL.txt
22_internal_3203	22	32446516	32449141	+	5363	0	rs17745316	22	32446805	0.413975	-1.37883	8.74599e-16	FDR_0.05_hist_mono_CRD_QTL.txt
22_internal_5024	22	32533164	32562544	+	5461	0	rs5998253	22	32545152	0.177759	-0.597639	6.94214e-05	FDR_0.05_hist_mono_CRD_QTL.txt
22_internal_3797	22	33022916	33198490	+	6450	0	rs130532	22	33171181	0.680176	1.45234	1.38489e-37	FDR_0.05_hist_mono_CRD_QTL.txt
22_internal_3347	22	34249386	34319606	+	6500	0	rs5749693	22	34319286	0.198108	-0.65863	5.25013e-06	FDR_0.05_hist_mono_CRD_QTL.txt
22_internal_3886	22	35696479	35730530	+	6000	0	rs138785	22	35724659	0.72805	-1.23759	5.37288e-41	FDR_0.05_hist_mono_CRD_QTL.txt
3_internal_13175	3	2957135	3128748	+	8498	0	rs3846133	3	3128195	0.116835	0.696116	0.0248974	FDR_0.05_hist_mono_CRD_QTL.txt
3_internal_17061	3	3126240	3172171	+	7964	0	rs3846133	3	3128195	0.166567	0.831184	0.000329098	FDR_0.05_hist_mono_CRD_QTL.txt
3_internal_11779	3	3619436	3689715	+	7870	0	rs13074863	3	3686503	0.295797	-0.729415	1.31778e-09	FDR_0.05_hist_mono_CRD_QTL.txt
3_internal_17091	3	3787079	4027447	+	8202	383087	rs11915920	3	4410534	0.311773	0.868595	1.89539e-10	FDR_0.05_hist_mono_CRD_QTL.txt
3_internal_14135	3	3878301	4365523	+	8809	38314	rs2633852	3	4403837	0.21644	0.707507	4.03803e-06	FDR_0.05_hist_mono_CRD_QTL.txt
3_internal_13257	3	4511858	4521194	+	6740	0	rs304090	3	4519867	0.478976	1.02757	3.39112e-21	FDR_0.05_hist_mono_CRD_QTL.txt
3_internal_12045	3	4544402	4632097	+	6992	0	rs304022	3	4565257	0.226868	-1.17898	6.02928e-07	FDR_0.05_hist_mono_CRD_QTL.txt
3_internal_11053	3	4584386	4591520	+	6636	0	rs12639183	3	4589707	0.569638	1.46868	1.15639e-28	FDR_0.05_hist_mono_CRD_QTL.txt
3_internal_16730	3	4880882	4911761	+	6768	0	rs6794513	3	4906373	0.488536	-0.964461	1.20004e-19	FDR_0.05_hist_mono_CRD_QTL.txt
3_internal_14066	3	5017379	5049779	+	6980	1942	rs11719134	3	5051721	0.116365	0.705358	0.0221883	FDR_0.05_hist_mono_CRD_QTL.txt
3_internal_13793	3	5025275	5098302	+	7117	-191451	rs115857754	3	4833824	0.0903435	1.72059	0.199245	FDR_0.05_hist_mono_CRD_QTL.txt
3_internal_13363	3	5070363	5100294	+	7001	-534	rs6803795	3	5069829	0.191553	-0.647122	1.13625e-05	FDR_0.05_hist_mono_CRD_QTL.txt
3_internal_14419	3	5163226	5212148	+	7181	0	rs13062913	3	5173799	0.0976078	-0.462025	0.117159	FDR_0.05_hist_mono_CRD_QTL.txt
3_internal_13281	3	5297141	5340633	+	7213	0	rs1039262	3	5313079	0.477723	1.04496	2.38007e-19	FDR_0.05_hist_mono_CRD_QTL.txt
3_internal_14967	3	5463735	5797396	+	8396	0	rs6789992	3	5507585	0.27861	-0.904158	1.95011e-09	FDR_0.05_hist_mono_CRD_QTL.txt
3_internal_16551	3	5503830	6264966	+	9710	0	rs6768550	3	5528618	0.141366	0.512529	0.00256946	FDR_0.05_hist_mono_CRD_QTL.txt
3_internal_14449	3	6257713	6325475	+	7610	0	rs9812037	3	6258473	0.433687	-0.933614	2.66841e-17	FDR_0.05_hist_mono_CRD_QTL.txt
3_internal_15351	3	7247399	7726671	+	8514	-19574	rs9826819	3	7227825	0.171698	-0.629893	9.73454e-05	FDR_0.05_hist_mono_CRD_QTL.txt
3_internal_17785	3	7648583	8138108	+	8619	0	rs146667493	3	7649747	0.461316	-0.962884	1.22763e-19	FDR_0.05_hist_mono_CRD_QTL.txt
3_internal_12621	3	8530560	8707420	+	7116	0	rs9831647	3	8571110	0.606865	1.08399	6.28204e-28	FDR_0.05_hist_mono_CRD_QTL.txt
3_internal_14664	3	9214148	9223176	+	5518	-1441	rs450779	3	9212707	0.281038	-0.893029	2.32282e-09	FDR_0.05_hist_mono_CRD_QTL.txt
3_internal_17109	3	9756212	9959651	+	6126	-2273	rs466120	3	9753939	0.296417	-1.1679	4.95074e-10	FDR_0.05_hist_mono_CRD_QTL.txt
3_internal_12852	3	9790360	9840067	+	5680	-514277	rs938116	3	9276083	0.0926129	-0.441651	0.133007	FDR_0.05_hist_mono_CRD_QTL.txt
3_internal_12590	3	9903236	9954830	+	5532	2625	rs1056286	3	9957455	0.168693	-0.548161	0.000172857	FDR_0.05_hist_mono_CRD_QTL.txt
3_internal_16393	3	10017941	10060049	+	5467	0	rs9837307	3	10049861	0.545137	-1.24554	1.0217e-24	FDR_0.05_hist_mono_CRD_QTL.txt
3_internal_17117	3	10202168	10329245	+	5603	0	rs11465909	3	10261295	0.596703	1.13151	1.18422e-28	FDR_0.05_hist_mono_CRD_QTL.txt
3_internal_14581	3	10300587	10352164	+	5367	0	rs73030434	3	10307772	0.114441	0.564178	0.0208232	FDR_0.05_hist_mono_CRD_QTL.txt
3_internal_14382	3	10592502	10709219	+	5554	0	rs754016	3	10594938	0.0898249	-1.3697	0.154226	FDR_0.05_hist_mono_CRD_QTL.txt
3_internal_12515	3	10825375	10889001	+	5574	0	rs6798171	3	10886607	0.436642	1.02945	1.41674e-17	FDR_0.05_hist_mono_CRD_QTL.txt
3_internal_13003	3	11137687	11337363	+	6158	243839	rs76439720	3	11581202	0.0877879	-1.70047	0.19228	FDR_0.05_hist_mono_CRD_QTL.txt
3_internal_14096	3	11195337	11203027	+	5693	375564	rs9811482	3	11578591	0.0906302	0.468129	0.141359	FDR_0.05_hist_mono_CRD_QTL.txt
3_internal_13869	3	11210843	11243934	+	5734	0	rs347626	3	11230197	0.458136	-1.00812	4.85402e-20	FDR_0.05_hist_mono_CRD_QTL.txt
3_internal_11254	3	11258771	11268354	+	5653	0	rs55854132	3	11264732	0.111865	-0.456956	0.0274343	FDR_0.05_hist_mono_CRD_QTL.txt
3_internal_16573	3	11260890	11500656	+	6184	0	rs59736174	3	11432232	0.5959	-1.26215	5.84928e-28	FDR_0.05_hist_mono_CRD_QTL.txt
3_internal_16474	3	11271346	11593387	+	6363	1543	rs2596815	3	11594930	0.457945	1.06591	4.90128e-19	FDR_0.05_hist_mono_CRD_QTL.txt
3_internal_15759	3	11591146	11599781	+	5399	907620	rs17036788	3	12507401	0.0949308	-0.524484	0.104036	FDR_0.05_hist_mono_CRD_QTL.txt
3_internal_11785	3	11648343	11668984	+	5350	0	rs3856802	3	11667714	0.515643	-1.15132	7.43677e-22	FDR_0.05_hist_mono_CRD_QTL.txt
3_internal_12806	3	12210852	12237380	+	5153	325033	rs2264371	3	12562413	0.0863317	-0.410314	0.180832	FDR_0.05_hist_mono_CRD_QTL.txt
3_internal_17397	3	12227633	12704632	+	6559	0	rs1619599	3	12504290	0.600707	-1.11828	4.75106e-29	FDR_0.05_hist_mono_CRD_QTL.txt
3_internal_11350	3	12263405	12272994	+	5129	0	rs9810259	3	12268191	0.511466	-0.990407	1.78149e-22	FDR_0.05_hist_mono_CRD_QTL.txt
3_internal_12320	3	13081260	13117800	+	5338	0	rs360873	3	13107597	0.397162	0.964462	3.10167e-15	FDR_0.05_hist_mono_CRD_QTL.txt
3_internal_12485	3	13229629	13239222	+	5224	0	rs2349557	3	13231551	0.116246	-0.523788	0.0149497	FDR_0.05_hist_mono_CRD_QTL.txt
3_internal_14981	3	13387484	13424813	+	5534	0	rs3796320	3	13418383	0.223432	0.925052	4.41067e-07	FDR_0.05_hist_mono_CRD_QTL.txt
3_internal_11044	3	13427017	13471295	+	5562	-933835	rs111445686	3	12493182	0.0950026	-1.94575	0.110932	FDR_0.05_hist_mono_CRD_QTL.txt
3_internal_12300	3	13518562	13538381	+	5547	-374	rs2655216	3	13518188	0.267255	-0.751578	1.09515e-08	FDR_0.05_hist_mono_CRD_QTL.txt
3_internal_10988	3	14404846	14408562	+	5412	-5143	rs71306093	3	14399703	0.574184	1.21246	1.72258e-27	FDR_0.05_hist_mono_CRD_QTL.txt
3_internal_11694	3	14410630	14444169	+	5468	0	rs34200660	3	14411417	0.14922	0.869669	0.000657872	FDR_0.05_hist_mono_CRD_QTL.txt
3_internal_13171	3	14845609	14848998	+	4869	369639	rs200704159	3	15218637	0.103504	-1.00313	0.0505566	FDR_0.05_hist_mono_CRD_QTL.txt
3_internal_12636	3	14990094	14995353	+	4844	63977	rs11128731	3	15059330	0.175749	-1.65051	6.35506e-05	FDR_0.05_hist_mono_CRD_QTL.txt
3_internal_13380	3	15142746	15150320	+	5196	-777480	rs9851340	3	14365266	0.112751	0.668193	0.019259	FDR_0.05_hist_mono_CRD_QTL.txt
3_internal_15372	3	15306513	15411208	+	5629	0	rs2688668	3	15313598	0.439787	-0.958836	7.62879e-18	FDR_0.05_hist_mono_CRD_QTL.txt
3_internal_10897	3	15414782	15447337	+	5364	0	rs7640510	3	15417197	0.332723	-1.34153	1.15261e-11	FDR_0.05_hist_mono_CRD_QTL.txt
3_internal_13250	3	15530977	15572108	+	5327	0	rs76797881	3	15545210	0.39665	-1.67669	7.74341e-15	FDR_0.05_hist_mono_CRD_QTL.txt
3_internal_12152	3	16222421	16282604	+	5579	0	rs1039634	3	16281862	0.148304	-0.562524	0.000708069	FDR_0.05_hist_mono_CRD_QTL.txt
3_internal_12782	3	16293926	16334675	+	5591	0	rs842273	3	16328356	0.428142	-0.971914	2.1142e-16	FDR_0.05_hist_mono_CRD_QTL.txt
3_internal_16074	3	16878962	17077773	+	5407	0	rs7616882	3	16909785	0.664719	1.21271	3.83669e-34	FDR_0.05_hist_mono_CRD_QTL.txt
3_internal_12182	3	17086855	17096032	+	4800	-26652	rs13083189	3	17060203	0.290587	0.850416	8.11466e-10	FDR_0.05_hist_mono_CRD_QTL.txt
3_internal_14538	3	17670793	17681844	+	4191	-812231	rs114687225	3	16858562	0.11136	-1.91026	0.0128015	FDR_0.05_hist_mono_CRD_QTL.txt
3_internal_12551	3	18121160	18266547	+	4114	0	rs142698481	3	18238783	0.542961	1.12705	2.81882e-24	FDR_0.05_hist_mono_CRD_QTL.txt
3_internal_15982	3	18155111	18170194	+	3991	225224	rs73819445	3	18395418	0.0873839	-0.919805	0.102642	FDR_0.05_hist_mono_CRD_QTL.txt
3_internal_12707	3	18620621	18790130	+	4059	0	rs453585	3	18634872	0.700966	1.218	2.42846e-37	FDR_0.05_hist_mono_CRD_QTL.txt
3_internal_11514	3	21525877	22776989	+	11340	0	rs73039246	3	22362489	0.107769	-1.35094	0.0560851	FDR_0.05_hist_mono_CRD_QTL.txt
3_internal_12277	3	23294430	23372361	+	5884	0	rs2132145	3	23302649	0.141891	0.559306	0.00183756	FDR_0.05_hist_mono_CRD_QTL.txt
3_internal_12395	3	23418484	23497772	+	5851	144188	rs34970845	3	23641960	0.20235	-1.11696	5.89594e-06	FDR_0.05_hist_mono_CRD_QTL.txt
3_internal_12615	3	23768203	23782985	+	5619	0	rs751481	3	23768866	0.311297	-0.797208	6.09187e-11	FDR_0.05_hist_mono_CRD_QTL.txt
3_internal_11711	3	23969829	23974588	+	5915	0	rs9843244	3	23971770	0.575227	1.21404	4.10091e-26	FDR_0.05_hist_mono_CRD_QTL.txt
3_internal_15473	3	24406616	24564258	+	6868	0	rs13098564	3	24464718	0.41957	-1.15437	8.82684e-16	FDR_0.05_hist_mono_CRD_QTL.txt
4_internal_11815	4	119939	478002	+	3720	-2488	rs67576438	4	117451	0.129991	-0.568931	0.00232943	FDR_0.05_hist_mono_CRD_QTL.txt
4_internal_8868	4	666499	678644	+	4430	858750	rs147620272	4	1537394	0.0863138	-1.34272	0.138097	FDR_0.05_hist_mono_CRD_QTL.txt
4_internal_7274	4	697638	721612	+	4532	2270	rs4317149	4	723882	0.654949	-1.27415	5.82585e-33	FDR_0.05_hist_mono_CRD_QTL.txt
4_internal_8032	4	908041	920737	+	4864	-30332	rs3736083	4	877709	0.212197	-0.635266	2.08357e-06	FDR_0.05_hist_mono_CRD_QTL.txt
4_internal_9778	4	1074791	1179454	+	5172	0	rs878324	4	1169851	0.466001	1.20478	2.36844e-18	FDR_0.05_hist_mono_CRD_QTL.txt
4_internal_8609	4	1180145	1197227	+	5040	415760	rs28578087	4	1612987	0.110817	-0.533303	0.0173126	FDR_0.05_hist_mono_CRD_QTL.txt
4_internal_7219	4	1209575	1223135	+	4986	0	rs900020	4	1222302	0.103662	-0.687864	0.0431827	FDR_0.05_hist_mono_CRD_QTL.txt
4_internal_8507	4	1512846	1515533	+	5078	0	rs111222196	4	1514423	0.0967898	-0.442838	0.0720067	FDR_0.05_hist_mono_CRD_QTL.txt
4_internal_8149	4	1701594	1710404	+	5002	998140	rs16843240	4	2708544	0.0861734	1.269	0.175987	FDR_0.05_hist_mono_CRD_QTL.txt
4_internal_9315	4	1753627	1765704	+	5008	-38624	rs79974263	4	1715003	0.296877	-1.10286	6.98804e-10	FDR_0.05_hist_mono_CRD_QTL.txt
4_internal_11414	4	2365133	2422002	+	4650	0	rs10016059	4	2405007	0.397098	0.942383	3.21747e-16	FDR_0.05_hist_mono_CRD_QTL.txt
4_internal_8998	4	2765344	2774209	+	4567	0	rs231179	4	2769594	0.278159	0.696245	5.10847e-10	FDR_0.05_hist_mono_CRD_QTL.txt
4_internal_8935	4	2818558	2847927	+	4781	-18302	rs28532194	4	2800256	0.0988384	-0.553185	0.0631485	FDR_0.05_hist_mono_CRD_QTL.txt
4_internal_9312	4	2845991	3077754	+	5567	0	rs2857851	4	3043512	0.368853	0.918129	6.90142e-14	FDR_0.05_hist_mono_CRD_QTL.txt
4_internal_9790	4	3059610	3087750	+	5419	-11915	rs2857846	4	3047695	0.138711	0.560839	0.00248753	FDR_0.05_hist_mono_CRD_QTL.txt
4_internal_7686	4	3292595	3308708	+	5660	9705	rs2236052	4	3318413	0.347926	-0.850198	8.37197e-13	FDR_0.05_hist_mono_CRD_QTL.txt
4_internal_8443	4	3356432	3405860	+	5856	30591	rs13131153	4	3436451	0.0958832	-0.620599	0.102212	FDR_0.05_hist_mono_CRD_QTL.txt
4_internal_7620	4	3528786	3559753	+	5672	3571	rs6851708	4	3563324	0.104592	0.452413	0.0443733	FDR_0.05_hist_mono_CRD_QTL.txt
4_internal_10974	4	3554919	3710370	+	6058	-447	rs1730792	4	3554472	0.31048	-0.809573	2.98869e-10	FDR_0.05_hist_mono_CRD_QTL.txt
4_internal_9478	4	4249091	4318039	+	6863	0	rs11723339	4	4271886	0.330995	-0.779966	1.07709e-11	FDR_0.05_hist_mono_CRD_QTL.txt
4_internal_8038	4	4261435	4494677	+	7509	0	rs7658993	4	4354712	0.137289	-0.663495	0.00321688	FDR_0.05_hist_mono_CRD_QTL.txt
4_internal_8285	4	5019796	5048439	+	7347	0	rs6446312	4	5019932	0.428631	-1.16729	1.32403e-16	FDR_0.05_hist_mono_CRD_QTL.txt
4_internal_7292	4	5709089	5734180	+	7468	0	rs4234714	4	5722309	0.133853	0.936089	0.00486798	FDR_0.05_hist_mono_CRD_QTL.txt
4_internal_7710	4	6683225	6713806	+	7694	0	rs3822260	4	6697822	0.564485	-1.26711	1.35984e-25	FDR_0.05_hist_mono_CRD_QTL.txt
4_internal_9076	4	6734028	6784318	+	7798	0	rs9995180	4	6776212	0.304047	-0.703659	1.55072e-10	FDR_0.05_hist_mono_CRD_QTL.txt
4_internal_7672	4	6886106	6950452	+	7843	0	rs7668673	4	6919674	0.119228	-0.497924	0.0209754	FDR_0.05_hist_mono_CRD_QTL.txt
4_internal_7123	4	6900441	6908141	+	7665	0	rs7682697	4	6906099	0.547552	-1.20605	2.04713e-25	FDR_0.05_hist_mono_CRD_QTL.txt
4_internal_7337	4	6983917	7073114	+	7863	0	rs4689584	4	7061219	0.199328	1.35425	1.72723e-05	FDR_0.05_hist_mono_CRD_QTL.txt
4_internal_8761	4	7526081	7676790	+	8023	0	rs61514129	4	7601711	0.345582	-0.931508	8.31125e-13	FDR_0.05_hist_mono_CRD_QTL.txt
4_internal_7032	4	7639956	7652348	+	7629	3345	rs6826370	4	7655693	0.281397	1.51343	4.64809e-09	FDR_0.05_hist_mono_CRD_QTL.txt
4_internal_9390	4	7744268	7973386	+	8316	0	rs62290601	4	7939008	0.679061	1.1805	1.66398e-34	FDR_0.05_hist_mono_CRD_QTL.txt
4_internal_7717	4	8198922	8244748	+	7642	-1276	rs55727461	4	8197646	0.154544	0.803221	0.00073169	FDR_0.05_hist_mono_CRD_QTL.txt
4_internal_10162	4	8247495	8413070	+	7644	0	rs4696791	4	8286916	0.509823	-1.01922	5.4692e-22	FDR_0.05_hist_mono_CRD_QTL.txt
4_internal_9304	4	8420091	8446190	+	6876	0	rs2631762	4	8423122	0.678923	-1.15503	1.34339e-35	FDR_0.05_hist_mono_CRD_QTL.txt
4_internal_9124	4	9876938	9897440	+	6706	6802	rs13129080	4	9904242	0.433132	-0.940175	2.47171e-16	FDR_0.05_hist_mono_CRD_QTL.txt
4_internal_9147	4	9992106	10010158	+	6782	121889	rs10009493	4	10132047	0.157126	0.716507	0.000285331	FDR_0.05_hist_mono_CRD_QTL.txt
4_internal_8162	4	10061836	10247928	+	7435	0	rs2241473	4	10085949	0.674618	1.3145	1.38451e-33	FDR_0.05_hist_mono_CRD_QTL.txt
4_internal_7565	4	10950941	10985949	+	7329	0	rs35685069	4	10969182	0.58474	-1.11749	1.20697e-27	FDR_0.05_hist_mono_CRD_QTL.txt
4_internal_8936	4	11101292	11109205	+	7064	-7960	rs17220945	4	11093332	0.113819	-1.7687	0.0204786	FDR_0.05_hist_mono_CRD_QTL.txt
4_internal_10232	4	11441173	11476232	+	6765	0	rs434160	4	11442411	0.479982	1.02376	2.06769e-20	FDR_0.05_hist_mono_CRD_QTL.txt
4_internal_7479	4	11480762	11493087	+	6719	8239	rs4469144	4	11501326	0.145255	0.632151	0.000952653	FDR_0.05_hist_mono_CRD_QTL.txt
4_internal_8987	4	11481163	11492479	+	6718	776800	rs10013593	4	12269279	0.0972174	0.56987	0.0837113	FDR_0.05_hist_mono_CRD_QTL.txt
4_internal_8203	4	11793407	11869375	+	7083	45393	rs79374193	4	11914768	0.436723	-1.70963	8.80346e-17	FDR_0.05_hist_mono_CRD_QTL.txt
4_internal_7756	4	13528880	13547383	+	6908	705440	rs76540710	4	14252823	0.106557	1.34473	0.0289727	FDR_0.05_hist_mono_CRD_QTL.txt
4_internal_8048	4	13703439	13705961	+	6627	88455	rs10489087	4	13794416	0.101058	0.821406	0.0515479	FDR_0.05_hist_mono_CRD_QTL.txt
4_internal_8605	4	14009786	14181232	+	7110	0	rs3846415	4	14152937	0.399848	-0.955118	1.2072e-15	FDR_0.05_hist_mono_CRD_QTL.txt
4_internal_7820	4	14849319	14867206	+	6341	0	rs2315335	4	14857206	0.134843	0.528189	0.00350938	FDR_0.05_hist_mono_CRD_QTL.txt
4_internal_8388	4	15368459	15380836	+	6104	1725	rs7697446	4	15382561	0.339035	-0.888938	4.73518e-12	FDR_0.05_hist_mono_CRD_QTL.txt
4_internal_7570	4	15399897	15419777	+	6155	69945	rs2080177	4	15489722	0.190043	-0.620379	2.04711e-05	FDR_0.05_hist_mono_CRD_QTL.txt
4_internal_9267	4	16030608	16126020	+	5815	0	rs13107837	4	16036112	0.36765	-1.05006	7.17525e-14	FDR_0.05_hist_mono_CRD_QTL.txt
4_internal_9549	4	16193401	16242387	+	5747	0	rs35804424	4	16205747	0.531842	1.11629	5.94102e-24	FDR_0.05_hist_mono_CRD_QTL.txt
4_internal_9941	4	17478124	17515214	+	5640	0	rs67496406	4	17513757	0.492088	-1.1976	5.86674e-22	FDR_0.05_hist_mono_CRD_QTL.txt
4_internal_8257	4	17577641	17667131	+	5930	-151	rs2098151	4	17577490	0.643393	-1.07614	1.22915e-34	FDR_0.05_hist_mono_CRD_QTL.txt
4_internal_7418	4	19993493	20195595	+	6809	0	rs2322346	4	20097540	0.196438	-0.741071	8.86213e-06	FDR_0.05_hist_mono_CRD_QTL.txt
4_internal_9693	4	22789190	23948480	+	8172	0	rs2970876	4	23888619	0.145311	-0.537287	0.00136276	FDR_0.05_hist_mono_CRD_QTL.txt
4_internal_7712	4	23292977	23302767	+	5183	0	rs4697379	4	23293662	0.435727	1.20365	5.47198e-18	FDR_0.05_hist_mono_CRD_QTL.txt
4_internal_9806	4	24795022	24802623	+	5549	82003	rs28634371	4	24884626	0.110331	-0.448309	0.0253704	FDR_0.05_hist_mono_CRD_QTL.txt
4_internal_8623	4	24882879	24933042	+	5557	0	rs28634371	4	24884626	0.433468	-0.888603	5.19893e-17	FDR_0.05_hist_mono_CRD_QTL.txt
4_internal_10046	4	25160085	25184448	+	5532	0	rs60527077	4	25161539	0.357198	-1.39837	2.06909e-13	FDR_0.05_hist_mono_CRD_QTL.txt
4_internal_10236	4	25929047	26007828	+	4886	0	rs2015820	4	25970903	0.532182	-1.13754	1.78746e-24	FDR_0.05_hist_mono_CRD_QTL.txt
4_internal_11022	4	26051211	26091143	+	4594	0	rs17630194	4	26078157	0.407045	1.09186	2.85858e-17	FDR_0.05_hist_mono_CRD_QTL.txt
4_internal_8176	4	26142425	26210800	+	4687	0	rs77849807	4	26152727	0.139657	-2.14048	0.00129524	FDR_0.05_hist_mono_CRD_QTL.txt
4_internal_7373	4	26219028	26347906	+	4911	709763	rs55875508	4	27057669	0.127405	1.01466	0.00601768	FDR_0.05_hist_mono_CRD_QTL.txt
4_internal_8968	4	26319356	26853015	+	6346	0	rs7682512	4	26834488	0.284086	0.811528	2.71587e-09	FDR_0.05_hist_mono_CRD_QTL.txt
4_internal_7730	4	26812937	26841000	+	4864	0	rs113899953	4	26840307	0.145341	-1.0878	0.00101297	FDR_0.05_hist_mono_CRD_QTL.txt
4_internal_8610	4	26823050	26845692	+	4855	0	rs6821586	4	26828438	0.110689	0.544945	0.0237817	FDR_0.05_hist_mono_CRD_QTL.txt
4_internal_9768	4	26863300	26989404	+	5281	0	rs28391037	4	26866972	0.340979	0.890863	1.73011e-12	FDR_0.05_hist_mono_CRD_QTL.txt
4_internal_7974	4	31738588	32577732	+	9248	0	rs17335936	4	32571776	0.36973	-0.96177	2.12659e-14	FDR_0.05_hist_mono_CRD_QTL.txt
4_internal_8423	4	35644905	35655555	+	7205	-17008	rs16991282	4	35627897	0.25853	1.0405	2.77164e-08	FDR_0.05_hist_mono_CRD_QTL.txt
4_internal_8259	4	36111774	36120380	+	7165	-386319	rs1014149	4	35725455	0.123626	-1.3134	0.00544113	FDR_0.05_hist_mono_CRD_QTL.txt
4_internal_10841	4	36190378	36353620	+	7740	0	rs28530750	4	36312542	0.291987	-1.97042	1.50381e-09	FDR_0.05_hist_mono_CRD_QTL.txt
4_internal_9667	4	37368841	37391973	+	7300	0	rs13125584	4	37386958	0.170433	-1.09893	8.77355e-05	FDR_0.05_hist_mono_CRD_QTL.txt
4_internal_9885	4	37454528	37482820	+	7179	0	rs1552019	4	37473710	0.378957	-0.805189	4.68272e-14	FDR_0.05_hist_mono_CRD_QTL.txt
4_internal_9773	4	37600667	37613582	+	6991	-4134	rs62299701	4	37596533	0.0884212	-0.902911	0.195989	FDR_0.05_hist_mono_CRD_QTL.txt
4_internal_11184	4	37649231	37783720	+	7239	0	rs1364831	4	37759583	0.462986	1.12713	5.51534e-19	FDR_0.05_hist_mono_CRD_QTL.txt
4_internal_7772	4	37683971	37765192	+	7045	0	rs1364831	4	37759583	0.251644	0.830963	1.39504e-07	FDR_0.05_hist_mono_CRD_QTL.txt
4_internal_10481	4	37774552	37878111	+	7264	0	rs35704131	4	37850312	0.643514	-1.13356	1.62441e-33	FDR_0.05_hist_mono_CRD_QTL.txt
4_internal_7996	4	37909171	37924476	+	6973	0	rs2925949	4	37910423	0.503306	1.02122	1.29032e-22	FDR_0.05_hist_mono_CRD_QTL.txt
4_internal_7671	4	37946823	37954183	+	6948	0	rs7661459	4	37949855	0.27113	-0.743122	6.19371e-09	FDR_0.05_hist_mono_CRD_QTL.txt
4_internal_10911	4	37977610	38007717	+	7007	0	rs62298547	4	37986616	0.377472	1.43827	3.13806e-14	FDR_0.05_hist_mono_CRD_QTL.txt
5_internal_9552	5	214848	273145	+	3424	27614	rs55748905	5	300759	0.207375	-0.91894	3.84593e-06	FDR_0.05_hist_mono_CRD_QTL.txt
5_internal_11969	5	320522	449583	+	3909	0	rs2466287	5	420726	0.260396	-1.11775	9.16064e-09	FDR_0.05_hist_mono_CRD_QTL.txt
5_internal_10109	5	458768	615189	+	4426	932513	rs114252715	5	1547702	0.0866615	-1.68524	0.154788	FDR_0.05_hist_mono_CRD_QTL.txt
5_internal_12608	5	470641	545563	+	4181	0	rs13158034	5	488192	0.418886	-0.866196	4.04745e-16	FDR_0.05_hist_mono_CRD_QTL.txt
5_internal_9773	5	1003468	1169110	+	6691	0	rs35188965	5	1104938	0.781166	-1.26497	7.36403e-49	FDR_0.05_hist_mono_CRD_QTL.txt
5_internal_8955	5	1293973	1317646	+	6531	0	rs36115365	5	1313242	0.494365	1.20328	7.3162e-21	FDR_0.05_hist_mono_CRD_QTL.txt
5_internal_8828	5	1385372	1634759	+	7578	0	rs59610035	5	1591928	0.415935	1.26819	1.95097e-16	FDR_0.05_hist_mono_CRD_QTL.txt
5_internal_8844	5	1474216	1508790	+	6743	0	rs11952520	5	1495839	0.119753	0.491094	0.0140233	FDR_0.05_hist_mono_CRD_QTL.txt
5_internal_12063	5	1507107	1525430	+	6662	0	rs13160153	5	1517198	0.218696	-0.787699	1.98723e-06	FDR_0.05_hist_mono_CRD_QTL.txt
5_internal_9277	5	1568347	1595445	+	6808	100427	rs72721220	5	1695872	0.0931271	0.500614	0.155723	FDR_0.05_hist_mono_CRD_QTL.txt
5_internal_8673	5	3818363	3995526	+	7622	0	rs1873221	5	3833129	0.421397	1.38686	1.61332e-16	FDR_0.05_hist_mono_CRD_QTL.txt
5_internal_9287	5	5480269	5495560	+	6543	8275	rs719080	5	5503835	0.350168	0.894375	4.05625e-13	FDR_0.05_hist_mono_CRD_QTL.txt
5_internal_8581	5	6633681	6650304	+	6548	0	rs181807	5	6642942	0.289733	0.76299	9.75563e-10	FDR_0.05_hist_mono_CRD_QTL.txt
5_internal_12442	5	6714484	6738038	+	6576	16364	rs274677	5	6754402	0.302026	0.823476	4.00961e-10	FDR_0.05_hist_mono_CRD_QTL.txt
5_internal_10782	5	6774388	6794569	+	6493	0	rs9313169	5	6777007	0.240336	-0.699329	6.43522e-08	FDR_0.05_hist_mono_CRD_QTL.txt
5_internal_13077	5	7249125	7803947	+	8615	0	rs386589746	5	7757812	0.267724	0.733051	1.17743e-08	FDR_0.05_hist_mono_CRD_QTL.txt
5_internal_11629	5	10263587	10276574	+	6297	0	rs2607287	5	10266674	0.445354	-1.44402	7.40007e-18	FDR_0.05_hist_mono_CRD_QTL.txt
5_internal_13031	5	10501483	10611800	+	6383	0	rs11748218	5	10504083	0.117658	-0.485135	0.0154641	FDR_0.05_hist_mono_CRD_QTL.txt
5_internal_9461	5	10621700	10646198	+	5976	0	rs12153807	5	10643544	0.467371	-0.949733	6.29785e-20	FDR_0.05_hist_mono_CRD_QTL.txt
5_internal_9227	5	10681621	10857938	+	6371	-37538	rs11948093	5	10644083	0.109683	-0.520071	0.0315293	FDR_0.05_hist_mono_CRD_QTL.txt
5_internal_12698	5	10703431	10747983	+	6046	0	rs2930055	5	10710147	0.253644	-0.849635	1.60014e-08	FDR_0.05_hist_mono_CRD_QTL.txt
5_internal_8614	5	10796017	10801670	+	5942	0	rs7446484	5	10797516	0.226694	0.672326	2.77614e-07	FDR_0.05_hist_mono_CRD_QTL.txt
5_internal_9084	5	14241222	14252088	+	5376	19592	rs697558	5	14271680	0.290235	1.7886	7.5168e-10	FDR_0.05_hist_mono_CRD_QTL.txt
5_internal_13799	5	14462608	14602154	+	5125	0	rs11133789	5	14540396	0.37919	-1.13545	5.15412e-14	FDR_0.05_hist_mono_CRD_QTL.txt
5_internal_11624	5	14723756	14938274	+	5245	0	rs13155894	5	14857224	0.281311	0.707157	1.80754e-09	FDR_0.05_hist_mono_CRD_QTL.txt
5_internal_9805	5	14983701	15000386	+	4553	71342	rs113821750	5	15071728	0.103668	1.13493	0.0409907	FDR_0.05_hist_mono_CRD_QTL.txt
5_internal_12215	5	16507665	16631784	+	5259	1037	rs1687611	5	16632821	0.525175	1.11347	5.48057e-23	FDR_0.05_hist_mono_CRD_QTL.txt
5_internal_12825	5	17735468	18135146	+	6713	0	rs36032839	5	17749196	0.576521	1.16556	3.74736e-25	FDR_0.05_hist_mono_CRD_QTL.txt
5_internal_9170	5	18307274	18312641	+	5528	-993	rs2387222	5	18306281	0.111942	-0.55351	0.0144131	FDR_0.05_hist_mono_CRD_QTL.txt
5_internal_9840	5	18697761	18747484	+	6147	-909807	rs76690031	5	17787954	0.0865485	-0.687085	0.146056	FDR_0.05_hist_mono_CRD_QTL.txt
5_internal_13081	5	30725385	32034348	+	9950	0	rs12697252	5	31129429	0.294021	-0.780068	7.49952e-10	FDR_0.05_hist_mono_CRD_QTL.txt
5_internal_10056	5	31566698	31589897	+	5707	0	rs28463684	5	31573471	0.277992	-0.952908	3.09702e-09	FDR_0.05_hist_mono_CRD_QTL.txt
5_internal_10952	5	32019876	32034526	+	5701	0	rs7725120	5	32023320	0.479869	-1.11113	1.14734e-20	FDR_0.05_hist_mono_CRD_QTL.txt
5_internal_9155	5	32154340	32166721	+	5643	0	rs138609513	5	32156926	0.147281	2.012	0.00100229	FDR_0.05_hist_mono_CRD_QTL.txt
5_internal_10558	5	32230327	32240130	+	5735	-52296	rs114746916	5	32178031	0.121092	-1.22658	0.0119456	FDR_0.05_hist_mono_CRD_QTL.txt
5_internal_10919	5	32507841	32552367	+	5780	0	rs16889879	5	32531959	0.257013	-0.914542	3.85304e-08	FDR_0.05_hist_mono_CRD_QTL.txt
5_internal_8981	5	32514876	32524287	+	5688	0	rs35610779	5	32520475	0.460801	-1.0958	1.42255e-18	FDR_0.05_hist_mono_CRD_QTL.txt
5_internal_9416	5	32708861	32735461	+	5789	-233862	rs614630	5	32474999	0.121004	-0.553749	0.00875138	FDR_0.05_hist_mono_CRD_QTL.txt
5_internal_8780	5	33241625	33365203	+	5344	27011	rs112445992	5	33392214	0.505413	1.12477	2.8398e-21	FDR_0.05_hist_mono_CRD_QTL.txt
5_internal_10456	5	34000856	34008078	+	5558	10545	rs840390	5	34018623	0.37627	1.40123	4.01941e-14	FDR_0.05_hist_mono_CRD_QTL.txt
5_internal_10230	5	34179577	34194227	+	5603	-40858	rs297600	5	34138719	0.257949	0.783033	1.32282e-08	FDR_0.05_hist_mono_CRD_QTL.txt
5_internal_9271	5	34498048	34658235	+	6002	0	rs72747616	5	34501378	0.378849	1.07577	6.81912e-15	FDR_0.05_hist_mono_CRD_QTL.txt
5_internal_10157	5	35127655	35287930	+	6023	186564	rs284760	5	35474494	0.104672	0.591759	0.0334342	FDR_0.05_hist_mono_CRD_QTL.txt
5_internal_9915	5	35210655	35321132	+	6031	0	rs10052728	5	35212406	0.25811	0.794004	1.19541e-08	FDR_0.05_hist_mono_CRD_QTL.txt
5_internal_13577	5	35229779	35618755	+	7041	0	rs284747	5	35471581	0.261346	1.26861	1.37354e-08	FDR_0.05_hist_mono_CRD_QTL.txt
5_internal_9135	5	35311144	35314587	+	5869	10142	rs7718145	5	35324729	0.0884671	0.445854	0.140966	FDR_0.05_hist_mono_CRD_QTL.txt
5_internal_10004	5	35779342	35837189	+	5561	544003	rs60252517	5	36381192	0.0877554	-1.35378	0.145592	FDR_0.05_hist_mono_CRD_QTL.txt
5_internal_10315	5	35875857	35885683	+	5348	0	rs2194226	5	35883757	0.0907775	-0.448168	0.105658	FDR_0.05_hist_mono_CRD_QTL.txt
5_internal_9563	5	36065826	36072462	+	5077	0	rs1827370	5	36071442	0.460278	-1.03387	5.77725e-18	FDR_0.05_hist_mono_CRD_QTL.txt
5_internal_11053	5	36654381	36687593	+	4308	0	rs2229894	5	36686404	0.111609	0.520617	0.0140143	FDR_0.05_hist_mono_CRD_QTL.txt
5_internal_9164	5	36657110	36690909	+	4305	268	rs56407459	5	36691177	0.134408	0.571443	0.00236066	FDR_0.05_hist_mono_CRD_QTL.txt
5_internal_10676	5	36688578	36704214	+	4254	0	rs1025288	5	36702864	0.301444	-0.74508	8.90288e-11	FDR_0.05_hist_mono_CRD_QTL.txt
5_internal_10245	5	37109505	37208397	+	4757	-750046	rs7730756	5	36359459	0.0834555	-0.421298	0.175358	FDR_0.05_hist_mono_CRD_QTL.txt
5_internal_9340	5	37720945	37738923	+	4336	0	rs1862577	5	37721865	0.291448	0.791266	1.59009e-10	FDR_0.05_hist_mono_CRD_QTL.txt
5_internal_9309	5	39235279	39259543	+	5787	0	rs12653910	5	39252125	0.275087	-0.990507	3.76934e-09	FDR_0.05_hist_mono_CRD_QTL.txt
5_internal_13251	5	39410533	39556727	+	6032	0	rs16869048	5	39533992	0.358883	-1.42143	5.0925e-13	FDR_0.05_hist_mono_CRD_QTL.txt
5_internal_9236	5	39655017	39761512	+	6092	0	rs13155298	5	39668076	0.25818	0.857386	1.06534e-08	FDR_0.05_hist_mono_CRD_QTL.txt
5_internal_8728	5	40015368	40026584	+	5891	9757	rs11747957	5	40036341	0.365886	-0.900673	5.88358e-13	FDR_0.05_hist_mono_CRD_QTL.txt
5_internal_10723	5	40364273	40414353	+	6131	15765	rs1545334	5	40430118	0.525739	-1.06739	1.94727e-21	FDR_0.05_hist_mono_CRD_QTL.txt
5_internal_9139	5	40391306	40413580	+	6061	-59841	rs348605	5	40331465	0.132004	0.595741	0.00295395	FDR_0.05_hist_mono_CRD_QTL.txt
5_internal_9539	5	40498567	40580951	+	6188	-11671	rs7720838	5	40486896	0.181711	-0.620188	6.79885e-05	FDR_0.05_hist_mono_CRD_QTL.txt
5_internal_9688	5	40502494	40570797	+	6095	169249	rs6887174	5	40740046	0.0951918	0.503469	0.0714369	FDR_0.05_hist_mono_CRD_QTL.txt
5_internal_10373	5	40514123	40572574	+	6065	-6880	rs7734013	5	40507243	0.2904	0.846025	8.84917e-10	FDR_0.05_hist_mono_CRD_QTL.txt
5_internal_9276	5	40627529	40691290	+	6208	0	rs76506460	5	40658444	0.0888387	-1.3602	0.109455	FDR_0.05_hist_mono_CRD_QTL.txt
5_internal_9375	5	40652050	40692748	+	6128	-21106	rs11744700	5	40630944	0.0982525	0.435683	0.0592268	FDR_0.05_hist_mono_CRD_QTL.txt
5_internal_10512	5	41839492	41845511	+	4879	746286	rs62371988	5	42591797	0.0840497	0.479916	0.117659	FDR_0.05_hist_mono_CRD_QTL.txt
5_internal_9460	5	43014219	43043739	+	4762	148512	rs36106080	5	43192251	0.0980541	-0.639973	0.0320397	FDR_0.05_hist_mono_CRD_QTL.txt
5_internal_10802	5	43200600	43215669	+	4851	-694037	rs114437310	5	42506563	0.0819381	-1.19276	0.123142	FDR_0.05_hist_mono_CRD_QTL.txt
5_internal_12181	5	49658885	50266055	+	4257	0	rs34426073	5	49915907	0.651923	1.53016	8.58133e-33	FDR_0.05_hist_mono_CRD_QTL.txt
5_internal_10060	5	49702362	50030646	+	3661	0	rs34426073	5	49915907	0.104933	0.613895	0.0167048	FDR_0.05_hist_mono_CRD_QTL.txt
5_internal_9869	5	49809932	50128103	+	3810	596103	rs141462241	5	50724206	0.0814692	1.44292	0.107878	FDR_0.05_hist_mono_CRD_QTL.txt
5_internal_11083	5	50116518	50149053	+	3853	-164299	rs12654329	5	49952219	0.13658	0.70037	0.00121373	FDR_0.05_hist_mono_CRD_QTL.txt
5_internal_9494	5	52079192	52086712	+	5989	-153827	rs7712589	5	51925365	0.104688	-0.705664	0.0324649	FDR_0.05_hist_mono_CRD_QTL.txt
5_internal_9202	5	52302489	52349279	+	6110	20895	rs3212591	5	52370174	0.539575	-1.00973	1.08096e-22	FDR_0.05_hist_mono_CRD_QTL.txt
5_internal_9093	5	52974280	53027524	+	6709	0	rs113614846	5	52998994	0.402229	-0.960229	1.00296e-15	FDR_0.05_hist_mono_CRD_QTL.txt
5_internal_12997	5	53236211	53473822	+	6981	0	rs156825	5	53393456	0.222296	0.770875	6.49791e-07	FDR_0.05_hist_mono_CRD_QTL.txt
5_internal_12876	5	53544377	53601148	+	6198	0	rs10940375	5	53597285	0.5335	1.20877	7.72287e-24	FDR_0.05_hist_mono_CRD_QTL.txt
5_internal_13303	5	53814281	53988956	+	6480	0	rs2548627	5	53888168	0.288037	0.783167	1.13955e-09	FDR_0.05_hist_mono_CRD_QTL.txt
5_internal_9178	5	53845004	53878628	+	5892	-24466	rs1991006	5	53820538	0.122906	-0.543732	0.0066994	FDR_0.05_hist_mono_CRD_QTL.txt
5_internal_10030	5	53866670	53960768	+	6204	0	rs11742096	5	53946438	0.109389	-0.464652	0.0239593	FDR_0.05_hist_mono_CRD_QTL.txt
5_internal_8808	5	53940282	53973349	+	6061	-1723	rs4464651	5	53938559	0.179685	-0.649743	4.2549e-05	FDR_0.05_hist_mono_CRD_QTL.txt
5_internal_9385	5	54023050	54171380	+	6410	0	rs6876730	5	54091831	0.492845	1.13019	1.51865e-20	FDR_0.05_hist_mono_CRD_QTL.txt
5_internal_11776	5	54471424	54519931	+	5996	0	rs6879219	5	54516521	0.182751	0.622036	4.64692e-05	FDR_0.05_hist_mono_CRD_QTL.txt
5_internal_8970	5	54833983	54838379	+	5760	161977	rs7701969	5	55000356	0.101903	0.458982	0.0513825	FDR_0.05_hist_mono_CRD_QTL.txt
5_internal_10155	5	55148372	55162046	+	5532	0	rs115173341	5	55152608	0.117843	1.7998	0.0108882	FDR_0.05_hist_mono_CRD_QTL.txt
5_internal_12793	5	55269004	55502779	+	6117	0	rs13186299	5	55455645	0.355815	1.18319	5.6194e-13	FDR_0.05_hist_mono_CRD_QTL.txt
5_internal_9291	5	55621843	55643887	+	5592	0	rs158488	5	55625013	0.30887	-1.04169	1.89378e-11	FDR_0.05_hist_mono_CRD_QTL.txt
5_internal_9591	5	55859626	56154923	+	6563	0	rs3936511	5	55860781	0.139841	0.693935	0.00209521	FDR_0.05_hist_mono_CRD_QTL.txt
5_internal_9073	5	55961729	56116307	+	6062	0	rs34196215	5	55965964	0.210982	0.846438	2.98957e-06	FDR_0.05_hist_mono_CRD_QTL.txt
5_internal_11394	5	56012534	56061971	+	5645	0	rs12659430	5	56032619	0.436506	1.54633	2.2857e-17	FDR_0.05_hist_mono_CRD_QTL.txt
5_internal_9555	5	57507055	57591555	+	6126	0	rs2409006	5	57530030	0.576218	-1.08323	6.51664e-26	FDR_0.05_hist_mono_CRD_QTL.txt
5_internal_10045	5	57762378	58157206	+	6861	-13586	rs13174477	5	57748792	0.600747	1.28246	2.88996e-29	FDR_0.05_hist_mono_CRD_QTL.txt
5_internal_9129	5	58047404	58223778	+	6114	-400395	rs146656734	5	57647009	0.136037	2.11134	0.00176479	FDR_0.05_hist_mono_CRD_QTL.txt
5_internal_14184	5	58473391	59819633	+	8021	0	rs10471475	5	59554750	0.668182	1.19901	2.1939e-34	FDR_0.05_hist_mono_CRD_QTL.txt
5_internal_9797	5	58861196	59399204	+	6080	166915	rs12523473	5	59566119	0.181041	0.612904	4.82017e-05	FDR_0.05_hist_mono_CRD_QTL.txt
5_internal_11260	5	59457933	59564572	+	4701	0	rs60399456	5	59561981	0.215804	-0.704906	7.96104e-07	FDR_0.05_hist_mono_CRD_QTL.txt
5_internal_13152	5	59947096	59997761	+	4281	0	rs897672	5	59996101	0.246845	-0.707036	2.56191e-08	FDR_0.05_hist_mono_CRD_QTL.txt
5_internal_11228	5	60452746	60626899	+	4586	0	rs10041973	5	60576278	0.195984	-1.00183	5.76292e-06	FDR_0.05_hist_mono_CRD_QTL.txt
5_internal_8976	5	60456963	60479024	+	4357	0	rs159537	5	60467731	0.310531	0.817847	2.83952e-11	FDR_0.05_hist_mono_CRD_QTL.txt
5_internal_10679	5	61726500	61940367	+	5321	0	rs27931	5	61771044	0.556119	-1.09724	1.24193e-25	FDR_0.05_hist_mono_CRD_QTL.txt
5_internal_12153	5	61935876	62029109	+	5167	0	rs1862567	5	61986486	0.459816	-1.05633	3.10734e-18	FDR_0.05_hist_mono_CRD_QTL.txt
5_internal_9089	5	64330650	64338156	+	4117	38192	rs10434530	5	64376348	0.107399	-0.523534	0.016191	FDR_0.05_hist_mono_CRD_QTL.txt
5_internal_8737	5	64964621	64973230	+	4552	0	rs37329	5	64968874	0.668097	-1.2388	2.58211e-33	FDR_0.05_hist_mono_CRD_QTL.txt
5_internal_11945	5	65097118	65118578	+	4643	0	rs2250861	5	65115003	0.368621	-0.879106	2.03444e-13	FDR_0.05_hist_mono_CRD_QTL.txt
5_internal_10348	5	65576040	66055913	+	5869	0	rs10940072	5	65916784	0.386544	0.951711	3.65137e-14	FDR_0.05_hist_mono_CRD_QTL.txt
6_internal_10878	6	187217	189541	+	2951	33956	rs17744744	6	223497	0.0851471	1.33351	0.139673	FDR_0.05_hist_mono_CRD_QTL.txt
6_internal_11794	6	250402	379927	+	3664	454694	rs112851778	6	834621	0.0852547	1.95765	0.16631	FDR_0.05_hist_mono_CRD_QTL.txt
6_internal_16094	6	473492	1408690	+	6411	0	rs2788219	6	710558	0.219421	-0.771855	8.61036e-07	FDR_0.05_hist_mono_CRD_QTL.txt
6_internal_12765	6	602591	612802	+	4510	6491	rs1150855	6	619293	0.515848	-1.35838	4.77472e-24	FDR_0.05_hist_mono_CRD_QTL.txt
6_internal_12093	6	1523857	1556176	+	6167	2464	rs2745566	6	1558640	0.0984252	-0.509673	0.0812384	FDR_0.05_hist_mono_CRD_QTL.txt
6_internal_13282	6	1697994	1726602	+	6277	0	rs12206258	6	1709703	0.107309	-0.491884	0.0411158	FDR_0.05_hist_mono_CRD_QTL.txt
6_internal_15988	6	2479830	2739014	+	6645	0	rs1680839	6	2550028	0.511528	-1.01999	1.62475e-23	FDR_0.05_hist_mono_CRD_QTL.txt
6_internal_10999	6	2726035	2734691	+	5775	0	rs12197563	6	2731286	0.269199	0.87966	1.19828e-08	FDR_0.05_hist_mono_CRD_QTL.txt
6_internal_12394	6	2802606	2822780	+	5835	0	rs4351304	6	2814466	0.378243	1.21391	4.62644e-15	FDR_0.05_hist_mono_CRD_QTL.txt
6_internal_12179	6	2872099	2904330	+	5974	0	rs3799229	6	2902393	0.227372	0.99444	5.51507e-07	FDR_0.05_hist_mono_CRD_QTL.txt
6_internal_14974	6	2936250	2964263	+	6041	0	rs2756072	6	2952336	0.385212	0.93193	2.36519e-15	FDR_0.05_hist_mono_CRD_QTL.txt
6_internal_13533	6	2998417	3056786	+	6171	0	rs2092416	6	3038221	0.628496	-1.15947	4.1789e-31	FDR_0.05_hist_mono_CRD_QTL.txt
6_internal_11210	6	3157087	3166633	+	6204	-12717	rs9405613	6	3144370	0.140417	0.609694	0.00193545	FDR_0.05_hist_mono_CRD_QTL.txt
6_internal_10065	6	3337386	3368717	+	6403	0	rs9405193	6	3348816	0.359274	-1.04129	1.17072e-13	FDR_0.05_hist_mono_CRD_QTL.txt
6_internal_10084	6	3768003	3770564	+	6269	0	rs9503735	6	3770095	0.594689	-1.2757	1.79986e-29	FDR_0.05_hist_mono_CRD_QTL.txt
6_internal_15455	6	4582309	4806807	+	6901	0	rs1355825	6	4693902	0.0881327	0.422154	0.201715	FDR_0.05_hist_mono_CRD_QTL.txt
6_internal_10818	6	4687364	4694272	+	6342	2443	rs9504209	6	4696715	0.366802	-0.871155	1.62033e-13	FDR_0.05_hist_mono_CRD_QTL.txt
6_internal_11866	6	4788442	4805048	+	6208	74871	rs1771884	6	4879919	0.108493	0.478653	0.0347726	FDR_0.05_hist_mono_CRD_QTL.txt
6_internal_11253	6	4884420	4908574	+	6199	14837	rs34200379	6	4923411	0.0927952	-0.788802	0.123951	FDR_0.05_hist_mono_CRD_QTL.txt
6_internal_15733	6	5034061	5193696	+	6838	0	rs1247000	6	5061594	0.378215	1.53133	6.25302e-14	FDR_0.05_hist_mono_CRD_QTL.txt
6_internal_11623	6	5181416	5235788	+	6535	-9911	rs2746243	6	5171505	0.439755	1.12375	1.76839e-18	FDR_0.05_hist_mono_CRD_QTL.txt
6_internal_14790	6	5280261	5304100	+	6379	-13555	rs744758	6	5266706	0.484943	0.975166	6.97021e-21	FDR_0.05_hist_mono_CRD_QTL.txt
6_internal_10394	6	5524530	5533031	+	6305	-17509	rs74902247	6	5507021	0.258362	-1.21179	2.88718e-08	FDR_0.05_hist_mono_CRD_QTL.txt
6_internal_10733	6	5663829	5682731	+	6415	20407	rs9328328	6	5703138	0.109979	-0.487494	0.0349629	FDR_0.05_hist_mono_CRD_QTL.txt
6_internal_12228	6	5824352	5834494	+	6439	0	rs34559311	6	5831924	0.227769	0.688286	2.44907e-07	FDR_0.05_hist_mono_CRD_QTL.txt
6_internal_15257	6	5826905	6009819	+	7164	0	rs1009220	6	5985606	0.203703	0.650542	7.94948e-06	FDR_0.05_hist_mono_CRD_QTL.txt
6_internal_9880	6	5983664	5987671	+	6671	-202818	rs9504515	6	5780846	0.0950598	0.808264	0.112219	FDR_0.05_hist_mono_CRD_QTL.txt
6_internal_12065	6	6277707	6349521	+	6745	0	rs927332	6	6331873	0.483184	1.00454	7.87496e-21	FDR_0.05_hist_mono_CRD_QTL.txt
6_internal_10254	6	6383274	6398533	+	6581	-24460	rs1870308	6	6358814	0.102375	-0.563463	0.0700398	FDR_0.05_hist_mono_CRD_QTL.txt
6_internal_11383	6	6578122	6603199	+	6435	0	rs1334710	6	6583721	0.253619	0.901827	3.56465e-08	FDR_0.05_hist_mono_CRD_QTL.txt
6_internal_10865	6	6608360	6621092	+	6360	-668	rs9328379	6	6607692	0.251635	-0.880737	1.21842e-07	FDR_0.05_hist_mono_CRD_QTL.txt
6_internal_10917	6	6685631	7053754	+	7536	0	rs10458192	6	6715654	0.100561	-0.651777	0.087702	FDR_0.05_hist_mono_CRD_QTL.txt
6_internal_11493	6	6692985	6895750	+	7003	0	rs10458192	6	6715654	0.263385	-1.05482	1.05394e-08	FDR_0.05_hist_mono_CRD_QTL.txt
6_internal_14959	6	6727841	6760654	+	6485	547758	rs79709656	6	7308412	0.124011	-1.20226	0.00847825	FDR_0.05_hist_mono_CRD_QTL.txt
6_internal_10997	6	6746468	6758133	+	6436	0	rs12215619	6	6755384	0.274265	1.43678	2.59401e-09	FDR_0.05_hist_mono_CRD_QTL.txt
6_internal_14086	6	6798023	6877855	+	6693	0	rs7750083	6	6855609	0.204465	0.99527	6.20681e-06	FDR_0.05_hist_mono_CRD_QTL.txt
6_internal_10475	6	6822905	6843287	+	6527	6350	rs1286018	6	6849637	0.294839	0.770914	3.51337e-10	FDR_0.05_hist_mono_CRD_QTL.txt
6_internal_11820	6	6912813	6932478	+	6577	0	rs75025645	6	6931854	0.188185	-1.28907	1.55153e-05	FDR_0.05_hist_mono_CRD_QTL.txt
6_internal_11094	6	7073424	7088998	+	6552	-386536	rs13192562	6	6686888	0.110415	-1.21136	0.0381141	FDR_0.05_hist_mono_CRD_QTL.txt
6_internal_10532	6	7109145	7174740	+	6610	19671	rs4959430	6	7194411	0.118629	-0.524918	0.0153959	FDR_0.05_hist_mono_CRD_QTL.txt
6_internal_16346	6	7194453	7593773	+	7706	0	rs11753111	6	7445997	0.721286	1.29996	2.68285e-42	FDR_0.05_hist_mono_CRD_QTL.txt
6_internal_14149	6	7198926	7225866	+	6334	0	rs7769430	6	7223663	0.349568	0.946793	2.7718e-13	FDR_0.05_hist_mono_CRD_QTL.txt
6_internal_12900	6	7275846	7293383	+	6346	0	rs9502577	6	7278046	0.363045	-1.02752	1.26514e-13	FDR_0.05_hist_mono_CRD_QTL.txt
6_internal_10764	6	7615629	7625769	+	6416	0	rs9378496	6	7618813	0.6212	1.35331	1.54234e-30	FDR_0.05_hist_mono_CRD_QTL.txt
6_internal_10066	6	7644046	7650670	+	6415	1054	rs7752872	6	7651724	0.428073	0.973163	1.07872e-16	FDR_0.05_hist_mono_CRD_QTL.txt
6_internal_10919	6	7730621	7732810	+	6319	0	rs270416	6	7730836	0.347758	-1.68191	1.18917e-12	FDR_0.05_hist_mono_CRD_QTL.txt
6_internal_12424	6	7921858	7940181	+	6182	0	rs155487	6	7938773	0.139602	-0.672845	0.00266804	FDR_0.05_hist_mono_CRD_QTL.txt
6_internal_13809	6	8062814	8183208	+	6255	0	rs563179	6	8182469	0.235579	-0.655857	2.01456e-07	FDR_0.05_hist_mono_CRD_QTL.txt
6_internal_10645	6	8066430	8132040	+	6087	0	rs2815161	6	8075697	0.545196	-1.15714	1.02335e-24	FDR_0.05_hist_mono_CRD_QTL.txt
6_internal_10083	6	8724540	8733647	+	5969	-4223	rs11243270	6	8720317	0.556198	-1.17499	9.22466e-25	FDR_0.05_hist_mono_CRD_QTL.txt
6_internal_11852	6	10079470	10206791	+	5819	0	rs9358174	6	10093595	0.220715	-0.670183	1.28459e-06	FDR_0.05_hist_mono_CRD_QTL.txt
6_internal_10862	6	10434263	10473709	+	5665	-3285	rs303063	6	10430978	0.169447	0.70743	8.72695e-05	FDR_0.05_hist_mono_CRD_QTL.txt
6_internal_13312	6	10516932	10638962	+	6030	0	rs9295574	6	10531244	0.499788	1.0394	1.27817e-21	FDR_0.05_hist_mono_CRD_QTL.txt
6_internal_13836	6	10524158	10625625	+	5979	0	rs509227	6	10535591	0.574245	-1.1392	1.23779e-26	FDR_0.05_hist_mono_CRD_QTL.txt
6_internal_12973	6	10624606	10646129	+	5709	0	rs4712802	6	10642259	0.170261	0.593557	6.3304e-05	FDR_0.05_hist_mono_CRD_QTL.txt
6_internal_12293	6	10881976	10903048	+	5784	0	rs6910232	6	10902439	0.58849	1.16861	3.88265e-28	FDR_0.05_hist_mono_CRD_QTL.txt
6_internal_11121	6	11205108	11214579	+	5771	0	rs361521	6	11208815	0.160215	0.60373	0.000302586	FDR_0.05_hist_mono_CRD_QTL.txt
6_internal_10924	6	11212498	11219674	+	5774	5074	rs7769173	6	11224748	0.0950573	0.405895	0.0945635	FDR_0.05_hist_mono_CRD_QTL.txt
6_internal_11081	6	11217566	11226101	+	5782	-49270	rs7766869	6	11168296	0.187979	-0.61322	1.65092e-05	FDR_0.05_hist_mono_CRD_QTL.txt
6_internal_10269	6	11317731	11327480	+	5676	-3178	rs6918500	6	11314553	0.4113	0.896681	4.60529e-16	FDR_0.05_hist_mono_CRD_QTL.txt
6_internal_10747	6	11341034	11406592	+	5847	11844	rs4370358	6	11418436	0.119824	-0.475847	0.00979461	FDR_0.05_hist_mono_CRD_QTL.txt
6_internal_10447	6	11496301	11532949	+	5680	0	rs588948	6	11526172	0.387802	-0.956129	8.17607e-15	FDR_0.05_hist_mono_CRD_QTL.txt
6_internal_13402	6	11518254	11586014	+	5761	-37687	rs6907900	6	11480567	0.113426	0.578846	0.016583	FDR_0.05_hist_mono_CRD_QTL.txt
1_internal_16484	1	712971	763351	+	2218	0	rs116720794	1	729632	0.226306	2.02989	2.46833e-07	FDR_0.05_hist_mono_CRD_QTL.txt
1_internal_18817	1	793493	806008	+	2274	0	rs61768212	1	801467	0.328223	-1.18058	1.63871e-11	FDR_0.05_hist_mono_CRD_QTL.txt
1_internal_24607	1	833402	1016072	+	2818	0	rs2272757	1	881627	0.432136	0.988183	2.29357e-17	FDR_0.05_hist_mono_CRD_QTL.txt
1_internal_17801	1	947777	955468	+	2663	0	rs2341365	1	948692	0.148675	1.18729	0.000383115	FDR_0.05_hist_mono_CRD_QTL.txt
1_internal_18511	1	954214	1000183	+	2778	0	rs2488994	1	973668	0.347804	1.29784	5.60221e-13	FDR_0.05_hist_mono_CRD_QTL.txt
1_internal_20443	1	1118359	1151110	+	3101	0	rs6684820	1	1124663	0.463168	-1.04366	2.86229e-19	FDR_0.05_hist_mono_CRD_QTL.txt
1_internal_16681	1	1255921	1284601	+	3495	-93595	rs4970423	1	1162326	0.0821115	2.56903	0.195777	FDR_0.05_hist_mono_CRD_QTL.txt
1_internal_19480	1	1532645	1544087	+	4195	14705	rs12755088	1	1558792	0.217901	-1.11572	8.43775e-07	FDR_0.05_hist_mono_CRD_QTL.txt
1_internal_22206	1	1535393	1618788	+	4278	304178	rs143688958	1	1922966	0.100139	-1.36926	0.0572926	FDR_0.05_hist_mono_CRD_QTL.txt
1_internal_16714	1	1589309	1661897	+	4281	0	rs79113395	1	1590521	0.232204	0.785226	2.18639e-07	FDR_0.05_hist_mono_CRD_QTL.txt
1_internal_21154	1	1616348	1656879	+	4281	126353	rs148796517	1	1783232	0.23684	-1.80079	2.43271e-07	FDR_0.05_hist_mono_CRD_QTL.txt
1_internal_18203	1	1622683	1678203	+	4281	-1823	rs3737622	1	1620860	0.414866	0.923418	2.83516e-15	FDR_0.05_hist_mono_CRD_QTL.txt
1_internal_16412	1	1770117	1821575	+	4557	0	rs12125422	1	1787378	0.356347	1.09866	4.86207e-13	FDR_0.05_hist_mono_CRD_QTL.txt
1_internal_19040	1	2022722	2044737	+	4672	0	rs12059660	1	2041461	0.257191	-0.715165	1.43794e-08	FDR_0.05_hist_mono_CRD_QTL.txt
1_internal_16041	1	2042828	2085484	+	4752	-3592	rs1040231	1	2039236	0.16314	-0.789222	0.00020057	FDR_0.05_hist_mono_CRD_QTL.txt
1_internal_19705	1	2070818	2099171	+	4729	0	rs262649	1	2093746	0.49026	1.13461	7.04125e-21	FDR_0.05_hist_mono_CRD_QTL.txt
1_internal_22529	1	2176970	2235135	+	4816	0	rs60635488	1	2202572	0.169446	0.59342	0.000155862	FDR_0.05_hist_mono_CRD_QTL.txt
1_internal_25457	1	2506736	2629552	+	5391	90352	rs12725202	1	2719904	0.482611	0.991425	2.22919e-20	FDR_0.05_hist_mono_CRD_QTL.txt
1_internal_22595	1	2553902	2584070	+	5132	-866750	rs4648815	1	1687152	0.107648	0.466628	0.0438208	FDR_0.05_hist_mono_CRD_QTL.txt
1_internal_16152	1	2583457	2629534	+	5256	-9554	rs12726651	1	2573903	0.365631	0.867718	1.1127e-13	FDR_0.05_hist_mono_CRD_QTL.txt
1_internal_15969	1	3086393	3092526	+	5476	2146	rs12745073	1	3094672	0.33541	-0.993415	6.32971e-12	FDR_0.05_hist_mono_CRD_QTL.txt
1_internal_19764	1	3509515	3529116	+	6215	0	rs2821025	1	3512516	0.0948799	-0.639555	0.1104	FDR_0.05_hist_mono_CRD_QTL.txt
1_internal_19150	1	3546274	3566888	+	6301	-662	rs1128474	1	3545612	0.546768	-1.16541	7.04749e-25	FDR_0.05_hist_mono_CRD_QTL.txt
1_internal_18556	1	3562443	3612849	+	6534	0	rs1122723	1	3594105	0.169673	-0.549803	9.20365e-05	FDR_0.05_hist_mono_CRD_QTL.txt
1_internal_18369	1	3687714	3760240	+	7090	0	rs2154068	1	3720965	0.602753	-1.19727	6.75041e-29	FDR_0.05_hist_mono_CRD_QTL.txt
1_internal_18695	1	3806278	3810702	+	6993	18200	rs77851199	1	3828902	0.220142	-0.812886	8.06891e-07	FDR_0.05_hist_mono_CRD_QTL.txt
1_internal_16209	1	3817680	3823336	+	7033	0	rs6687869	1	3821216	0.463593	-1.09446	1.206e-18	FDR_0.05_hist_mono_CRD_QTL.txt
1_internal_20116	1	4784741	4798143	+	7037	0	rs436132	1	4796296	0.288484	1.16489	1.0697e-09	FDR_0.05_hist_mono_CRD_QTL.txt
1_internal_16739	1	5773315	5778335	+	5822	6800	rs1875037	1	5785135	0.289075	0.792855	2.75772e-10	FDR_0.05_hist_mono_CRD_QTL.txt
1_internal_19531	1	6066705	6076254	+	5420	3138	rs1295107	1	6079392	0.291403	0.780149	9.5436e-10	FDR_0.05_hist_mono_CRD_QTL.txt
1_internal_23711	1	6836704	6862527	+	4949	89799	rs12727063	1	6952326	0.433576	-1.35894	6.7127e-18	FDR_0.05_hist_mono_CRD_QTL.txt
1_internal_23602	1	6976779	7019026	+	5009	0	rs72638544	1	6996663	0.15447	1.11592	0.0003904	FDR_0.05_hist_mono_CRD_QTL.txt
1_internal_21837	1	7916186	7973330	+	4534	0	rs707475	1	7917076	0.275392	-0.729247	3.22626e-09	FDR_0.05_hist_mono_CRD_QTL.txt
1_internal_22497	1	7980429	8066201	+	4716	28440	rs11577776	1	8094641	0.402097	-0.921878	4.6784e-15	FDR_0.05_hist_mono_CRD_QTL.txt
1_internal_26198	1	8079766	8500418	+	5687	0	rs371782	1	8284862	0.325258	-1.14777	3.63421e-11	FDR_0.05_hist_mono_CRD_QTL.txt
1_internal_17281	1	8428778	8483262	+	4719	0	rs1763839	1	8473336	0.395512	0.890109	2.10795e-14	FDR_0.05_hist_mono_CRD_QTL.txt
1_internal_21505	1	8535245	8547832	+	4594	29353	rs6678982	1	8577185	0.243375	-0.933014	1.32376e-07	FDR_0.05_hist_mono_CRD_QTL.txt
1_internal_17960	1	8760666	8773807	+	4357	30430	rs4908777	1	8804237	0.189863	0.713848	1.86433e-05	FDR_0.05_hist_mono_CRD_QTL.txt
1_internal_19201	1	8948879	8961075	+	4018	0	rs7539600	1	8949480	0.260722	-0.861363	1.0372e-08	FDR_0.05_hist_mono_CRD_QTL.txt
1_internal_25318	1	9067039	9196051	+	4102	0	rs3004249	1	9121397	0.349865	-0.866821	2.70973e-13	FDR_0.05_hist_mono_CRD_QTL.txt
1_internal_16934	1	9202059	9244152	+	3963	0	rs797250	1	9224733	0.322218	0.794593	2.88267e-11	FDR_0.05_hist_mono_CRD_QTL.txt
1_internal_17501	1	9255818	9264474	+	3905	0	rs12727775	1	9259100	0.175432	-0.687415	5.56873e-05	FDR_0.05_hist_mono_CRD_QTL.txt
1_internal_19775	1	9331966	9499979	+	4310	0	rs72641835	1	9336748	0.60481	-1.24568	1.42862e-28	FDR_0.05_hist_mono_CRD_QTL.txt
1_internal_24528	1	9675606	9696628	+	4163	0	rs11121464	1	9695888	0.199332	0.834077	6.84601e-06	FDR_0.05_hist_mono_CRD_QTL.txt
1_internal_24401	1	9818840	9848745	+	4339	-408980	rs80237880	1	9409860	0.0864316	-1.20981	0.198783	FDR_0.05_hist_mono_CRD_QTL.txt
1_internal_25998	1	10263522	10576914	+	4804	0	rs684016	1	10537090	0.278571	0.753029	2.32567e-09	FDR_0.05_hist_mono_CRD_QTL.txt
1_internal_21313	1	10268061	10314463	+	4200	63953	rs6693965	1	10378416	0.418754	1.4412	5.65833e-17	FDR_0.05_hist_mono_CRD_QTL.txt
1_internal_22060	1	10963259	11001100	+	4636	0	rs1280972	1	10978062	0.445337	1.08872	3.88586e-19	FDR_0.05_hist_mono_CRD_QTL.txt
1_internal_23010	1	11397557	11853135	+	5509	0	rs11121820	1	11809402	0.217969	0.729709	1.40397e-06	FDR_0.05_hist_mono_CRD_QTL.txt
1_internal_19986	1	11722579	11853153	+	4808	0	rs17875970	1	11811886	0.0893417	-0.609846	0.141338	FDR_0.05_hist_mono_CRD_QTL.txt
1_internal_20231	1	11872016	11912451	+	4603	-288	rs116422234	1	11871728	0.417588	1.55845	2.02708e-16	FDR_0.05_hist_mono_CRD_QTL.txt
1_internal_25396	1	11952988	12099745	+	4403	0	rs873458	1	12046089	0.572261	-1.07364	1.7187e-26	FDR_0.05_hist_mono_CRD_QTL.txt
1_internal_17934	1	12109544	12112740	+	4022	-8559	rs7530770	1	12100985	0.224165	0.812232	4.90729e-07	FDR_0.05_hist_mono_CRD_QTL.txt
1_internal_18730	1	12440208	12469323	+	3677	-753184	rs11807257	1	11687024	0.0983704	0.64976	0.052936	FDR_0.05_hist_mono_CRD_QTL.txt
1_internal_18606	1	12493387	12586018	+	3548	59513	rs114934150	1	12645531	0.0878735	-1.55424	0.13406	FDR_0.05_hist_mono_CRD_QTL.txt
1_internal_23835	1	12654806	12679592	+	3109	0	rs4846126	1	12663304	0.262323	-0.699929	1.17888e-08	FDR_0.05_hist_mono_CRD_QTL.txt
1_internal_24109	1	13919284	14111765	+	4580	0	rs1261026	1	13920807	0.130588	0.578664	0.00360716	FDR_0.05_hist_mono_CRD_QTL.txt
1_internal_24708	1	14025312	14053797	+	4354	-35021	rs2495030	1	13990291	0.0996071	-0.577201	0.0654673	FDR_0.05_hist_mono_CRD_QTL.txt
1_internal_21965	1	15059128	15069550	+	6394	34249	rs10927547	1	15103799	0.184984	-0.618166	2.60411e-05	FDR_0.05_hist_mono_CRD_QTL.txt
1_internal_18275	1	15322966	15328475	+	5993	0	rs34783698	1	15323105	0.109182	-0.513843	0.0325148	FDR_0.05_hist_mono_CRD_QTL.txt
1_internal_26385	1	15410345	15624246	+	6435	0	rs72640774	1	15472304	0.477501	1.25538	7.3011e-20	FDR_0.05_hist_mono_CRD_QTL.txt
1_internal_17082	1	15550684	15588873	+	5873	-687029	.	1	14863655	0.0884896	1.89709	0.180353	FDR_0.05_hist_mono_CRD_QTL.txt
1_internal_19923	1	15655144	15674231	+	5754	0	rs7549599	1	15662606	0.185071	-0.738957	3.56433e-05	FDR_0.05_hist_mono_CRD_QTL.txt
1_internal_19600	1	15781880	16010746	+	5665	0	rs3753326	1	15790974	0.443757	-1.09451	3.22802e-18	FDR_0.05_hist_mono_CRD_QTL.txt
1_internal_18791	1	16149940	16295178	+	4638	-1340	rs28537253	1	16148600	0.694652	-1.19374	1.63176e-36	FDR_0.05_hist_mono_CRD_QTL.txt
1_internal_16616	1	16479794	16501321	+	4179	40641	rs3738630	1	16541962	0.218717	0.790195	9.74836e-07	FDR_0.05_hist_mono_CRD_QTL.txt
1_internal_17368	1	16553087	16646928	+	4430	0	rs4661727	1	16568613	0.550107	1.06646	1.41258e-24	FDR_0.05_hist_mono_CRD_QTL.txt
1_internal_20235	1	16618951	16630129	+	4067	64645	rs566724	1	16694774	0.318203	-0.988506	3.34407e-11	FDR_0.05_hist_mono_CRD_QTL.txt
1_internal_26892	1	16689516	17249274	+	5554	0	rs157127	1	16791384	0.305584	-0.884998	3.85492e-10	FDR_0.05_hist_mono_CRD_QTL.txt
1_internal_21073	1	16832410	16974963	+	4499	235362	rs61768147	1	17210325	0.0868957	-0.725082	0.150369	FDR_0.05_hist_mono_CRD_QTL.txt
1_internal_27240	1	16835237	17278823	+	5258	-24166	rs10907229	1	16811071	0.248843	0.74938	2.01518e-08	FDR_0.05_hist_mono_CRD_QTL.txt
1_internal_17121	1	17353562	17376214	+	4458	187753	rs2977306	1	17563967	0.0879959	-0.427158	0.138712	FDR_0.05_hist_mono_CRD_QTL.txt
1_internal_26488	1	17385786	17564298	+	5031	0	rs11203299	1	17428832	0.52446	1.09058	1.26863e-21	FDR_0.05_hist_mono_CRD_QTL.txt
1_internal_21534	1	17502757	17519827	+	4613	0	rs3123530	1	17517833	0.325108	-0.893741	1.64625e-11	FDR_0.05_hist_mono_CRD_QTL.txt
1_internal_24689	1	17602820	17692891	+	4915	0	rs2985376	1	17630857	0.235992	-0.689333	2.53767e-07	FDR_0.05_hist_mono_CRD_QTL.txt
1_internal_23798	1	17690014	17733108	+	4895	0	rs4920602	1	17721094	0.711321	-1.17921	1.44985e-40	FDR_0.05_hist_mono_CRD_QTL.txt
1_internal_23355	1	17755844	17923015	+	5398	0	rs12033102	1	17798980	0.462149	-0.963041	2.69668e-19	FDR_0.05_hist_mono_CRD_QTL.txt
1_internal_24690	1	19248143	19270009	+	6434	200653	rs4912050	1	19470662	0.0937809	-1.07946	0.135117	FDR_0.05_hist_mono_CRD_QTL.txt
1_internal_19782	1	19446664	19456998	+	6316	-77	rs6693149	1	19446587	0.479463	-1.51148	1.03972e-20	FDR_0.05_hist_mono_CRD_QTL.txt
1_internal_15997	1	19636835	19649894	+	6229	0	rs3762391	1	19639995	0.529986	-1.16507	4.66229e-23	FDR_0.05_hist_mono_CRD_QTL.txt
1_internal_19022	1	19671819	19701623	+	6267	52224	rs11583187	1	19753847	0.187477	-0.910428	1.64982e-05	FDR_0.05_hist_mono_CRD_QTL.txt
7_internal_8887	7	30694	130427	+	3700	101469	rs28619983	7	231896	0.136399	1.4192	0.00278148	FDR_0.05_hist_mono_CRD_QTL.txt
7_internal_10155	7	39152	74457	+	3499	0	rs75549916	7	68891	0.116303	1.5697	0.0133573	FDR_0.05_hist_mono_CRD_QTL.txt
7_internal_11719	7	80634	145171	+	3776	0	rs11761441	7	82377	0.459444	0.990182	4.60683e-19	FDR_0.05_hist_mono_CRD_QTL.txt
7_internal_10419	7	89703	144816	+	3774	14391	rs10234637	7	159207	0.0862653	-1.00732	0.171492	FDR_0.05_hist_mono_CRD_QTL.txt
7_internal_8308	7	112172	151634	+	3798	133945	rs140565333	7	285579	0.0909366	1.06294	0.118737	FDR_0.05_hist_mono_CRD_QTL.txt
7_internal_11941	7	163765	210558	+	4062	-20940	rs77773458	7	142825	0.153081	1.25989	0.000682764	FDR_0.05_hist_mono_CRD_QTL.txt
7_internal_12483	7	390225	512136	+	4948	0	rs150830980	7	472611	0.114637	-1.09437	0.0189091	FDR_0.05_hist_mono_CRD_QTL.txt
7_internal_13072	7	506933	826586	+	5764	0	rs112653255	7	631938	0.29458	1.00404	1.23747e-10	FDR_0.05_hist_mono_CRD_QTL.txt
7_internal_8327	7	946551	1016051	+	6448	0	rs4722409	7	947236	0.313966	0.7963	4.99415e-11	FDR_0.05_hist_mono_CRD_QTL.txt
7_internal_8694	7	948359	972490	+	6301	-1123	rs4722409	7	947236	0.104973	0.46061	0.0554253	FDR_0.05_hist_mono_CRD_QTL.txt
7_internal_12286	7	1063403	1102263	+	6561	0	rs78143408	7	1096846	0.340251	-1.15174	1.13767e-12	FDR_0.05_hist_mono_CRD_QTL.txt
7_internal_8865	7	1220866	1223160	+	6255	1916	rs7787534	7	1225076	0.309265	0.855384	3.27338e-11	FDR_0.05_hist_mono_CRD_QTL.txt
7_internal_9853	7	1569294	1596186	+	6068	-6010	rs6463899	7	1563284	0.252302	-0.709269	7.629e-08	FDR_0.05_hist_mono_CRD_QTL.txt
7_internal_12997	7	1858167	2160844	+	7291	0	rs4262234	7	1896331	0.14443	-1.63948	0.00189374	FDR_0.05_hist_mono_CRD_QTL.txt
7_internal_8488	7	2014066	2028327	+	6207	-727499	rs62435145	7	1286567	0.0958108	-0.43602	0.101017	FDR_0.05_hist_mono_CRD_QTL.txt
7_internal_9031	7	2133316	2135779	+	6286	39141	rs73039214	7	2174920	0.244533	1.57766	1.35516e-07	FDR_0.05_hist_mono_CRD_QTL.txt
7_internal_11489	7	2276056	2302438	+	6584	0	rs3735092	7	2287835	0.227246	-0.703803	6.62512e-07	FDR_0.05_hist_mono_CRD_QTL.txt
7_internal_9282	7	2641758	2654914	+	6917	0	rs4719599	7	2643100	0.384808	-0.831542	1.77832e-14	FDR_0.05_hist_mono_CRD_QTL.txt
7_internal_10214	7	2727121	2759243	+	7118	0	rs2041343	7	2729743	0.333046	0.801297	5.59013e-12	FDR_0.05_hist_mono_CRD_QTL.txt
7_internal_8816	7	2767138	2852110	+	7234	-19358	rs34579418	7	2747780	0.105149	0.476296	0.0538908	FDR_0.05_hist_mono_CRD_QTL.txt
7_internal_11610	7	2767855	2905193	+	7363	0	rs798498	7	2795882	0.378309	0.911734	8.18776e-14	FDR_0.05_hist_mono_CRD_QTL.txt
7_internal_8708	7	2876943	2904423	+	6999	26518	rs1713926	7	2930941	0.107857	0.472848	0.0306102	FDR_0.05_hist_mono_CRD_QTL.txt
7_internal_10266	7	2908835	2919356	+	6933	-35541	rs12540539	7	2873294	0.196537	1.06313	7.62815e-06	FDR_0.05_hist_mono_CRD_QTL.txt
7_internal_8603	7	2980486	2985202	+	6830	0	rs7810961	7	2982789	0.17006	-0.610342	0.000174929	FDR_0.05_hist_mono_CRD_QTL.txt
7_internal_11396	7	3267168	4501914	+	11061	0	rs12536527	7	3983402	0.212275	0.78434	3.97424e-06	FDR_0.05_hist_mono_CRD_QTL.txt
7_internal_10005	7	4658474	4666072	+	6620	0	rs6948170	7	4660384	0.343467	-0.972827	1.82525e-12	FDR_0.05_hist_mono_CRD_QTL.txt
7_internal_12235	7	4742386	4768013	+	6539	0	rs6973046	7	4765018	0.208766	-0.660475	6.06194e-06	FDR_0.05_hist_mono_CRD_QTL.txt
7_internal_12078	7	5180940	5213739	+	6522	0	rs10230313	7	5198674	0.359079	0.968339	7.39316e-13	FDR_0.05_hist_mono_CRD_QTL.txt
7_internal_12140	7	5257153	5308025	+	6338	-32063	rs112858081	7	5225090	0.294045	-1.11263	5.0066e-10	FDR_0.05_hist_mono_CRD_QTL.txt
7_internal_9603	7	5525851	5532890	+	5849	0	rs34636773	7	5532115	0.334936	1.21703	7.6277e-12	FDR_0.05_hist_mono_CRD_QTL.txt
7_internal_10136	7	5533884	5555008	+	5874	0	rs10227201	7	5534198	0.384968	-1.44318	3.82473e-14	FDR_0.05_hist_mono_CRD_QTL.txt
7_internal_10178	7	5637918	5650440	+	5832	111114	rs61405954	7	5761554	0.398216	0.870729	1.16593e-14	FDR_0.05_hist_mono_CRD_QTL.txt
7_internal_9209	7	5673681	5684803	+	5819	129980	rs61344986	7	5814783	0.106791	-0.80061	0.0404813	FDR_0.05_hist_mono_CRD_QTL.txt
7_internal_10084	7	6046885	6099542	+	5868	0	rs10249759	7	6065746	0.328922	0.890037	2.24444e-11	FDR_0.05_hist_mono_CRD_QTL.txt
7_internal_12285	7	6178140	6183735	+	5837	-4474	rs6961833	7	6173666	0.375274	-0.919883	5.80051e-14	FDR_0.05_hist_mono_CRD_QTL.txt
7_internal_9674	7	6256897	6297989	+	6082	0	rs35402521	7	6274636	0.124379	0.887387	0.00997197	FDR_0.05_hist_mono_CRD_QTL.txt
7_internal_10807	7	6386708	6466599	+	6362	0	rs9648590	7	6397631	0.61675	1.04456	8.18315e-29	FDR_0.05_hist_mono_CRD_QTL.txt
7_internal_9406	7	6616290	6680488	+	6335	0	rs13228621	7	6669926	0.195835	1.16051	1.30124e-05	FDR_0.05_hist_mono_CRD_QTL.txt
7_internal_10957	7	7165595	7217493	+	6800	0	rs35560629	7	7210794	0.145927	0.689835	0.00116958	FDR_0.05_hist_mono_CRD_QTL.txt
7_internal_10933	7	7195202	7230956	+	6739	3142	rs55751634	7	7234098	0.297952	0.910061	3.64961e-10	FDR_0.05_hist_mono_CRD_QTL.txt
7_internal_8832	7	7501279	7529870	+	7007	-5416	rs75544134	7	7495863	0.401409	1.66154	2.04209e-14	FDR_0.05_hist_mono_CRD_QTL.txt
7_internal_8997	7	7707675	7716099	+	7203	0	rs2057930	7	7709579	0.408794	0.948873	2.07264e-15	FDR_0.05_hist_mono_CRD_QTL.txt
7_internal_9225	7	11469299	11872407	+	9393	0	rs7782577	7	11561794	0.2067	-0.643411	5.03407e-06	FDR_0.05_hist_mono_CRD_QTL.txt
7_internal_11229	7	12105782	12298992	+	8926	0	rs7792410	7	12267614	0.568253	1.03867	7.72253e-27	FDR_0.05_hist_mono_CRD_QTL.txt
7_internal_8838	7	12725101	12771767	+	8829	0	rs35270991	7	12759896	0.362058	1.16424	7.83956e-13	FDR_0.05_hist_mono_CRD_QTL.txt
7_internal_9025	7	13889185	14031967	+	7895	0	rs2190326	7	13894624	0.427677	0.963293	2.83732e-17	FDR_0.05_hist_mono_CRD_QTL.txt
7_internal_7995	7	15257939	15280572	+	6314	0	rs6461161	7	15272715	0.746408	-1.26894	1.35225e-41	FDR_0.05_hist_mono_CRD_QTL.txt
8_internal_9267	8	579015	682000	+	6398	0	rs336417	8	585488	0.130807	-0.702307	0.00561941	FDR_0.05_hist_mono_CRD_QTL.txt
8_internal_7179	8	580880	588204	+	6025	0	rs17065199	8	588072	0.371354	-1.19125	6.07731e-13	FDR_0.05_hist_mono_CRD_QTL.txt
8_internal_10742	8	600745	689232	+	6418	0	rs12550549	8	649077	0.64342	-1.27078	1.24893e-30	FDR_0.05_hist_mono_CRD_QTL.txt
8_internal_10051	8	738522	820054	+	6921	-3158	rs10156336	8	735364	0.145087	0.533803	0.00176956	FDR_0.05_hist_mono_CRD_QTL.txt
8_internal_9449	8	1707466	1742297	+	8908	0	rs11778824	8	1729217	0.492757	1.37429	5.43415e-20	FDR_0.05_hist_mono_CRD_QTL.txt
8_internal_7367	8	1815794	1820337	+	8875	800	rs13277172	8	1821137	0.12204	-0.588399	0.0202059	FDR_0.05_hist_mono_CRD_QTL.txt
8_internal_10882	8	1840525	1931796	+	9372	0	rs2280822	8	1897727	0.447723	-1.00127	9.25788e-18	FDR_0.05_hist_mono_CRD_QTL.txt
8_internal_9604	8	1937651	1972575	+	9350	0	rs62478257	8	1968347	0.134109	0.726129	0.00573068	FDR_0.05_hist_mono_CRD_QTL.txt
8_internal_9780	8	2049139	2213552	+	10562	0	rs13273712	8	2070472	0.0983409	-0.504195	0.160975	FDR_0.05_hist_mono_CRD_QTL.txt
8_internal_8479	8	2087858	2095558	+	9445	-10786	rs2280902	8	2077072	0.131004	-0.55339	0.00690965	FDR_0.05_hist_mono_CRD_QTL.txt
8_internal_7474	8	2584603	2591961	+	11136	0	rs4273875	8	2585105	0.220103	0.721308	1.84709e-06	FDR_0.05_hist_mono_CRD_QTL.txt
8_internal_6864	8	2775129	3005754	+	13648	0	rs7838905	8	2954809	0.662715	1.14724	4.1333e-34	FDR_0.05_hist_mono_CRD_QTL.txt
8_internal_7593	8	6081440	6087757	+	11338	-579367	rs143923967	8	5502073	0.0991553	-1.09404	0.137718	FDR_0.05_hist_mono_CRD_QTL.txt
8_internal_7630	8	6273050	6549376	+	10067	165735	rs4841780	8	6715111	0.10546	-0.429859	0.0665157	FDR_0.05_hist_mono_CRD_QTL.txt
8_internal_9932	8	6281067	6420100	+	10027	0	rs2515565	8	6285621	0.357502	-1.15219	4.15843e-13	FDR_0.05_hist_mono_CRD_QTL.txt
8_internal_10524	8	6690948	6950556	+	7414	0	rs2951833	8	6696893	0.532287	-0.974334	2.17561e-23	FDR_0.05_hist_mono_CRD_QTL.txt
8_internal_6991	8	7212202	7252833	+	4339	502728	rs140937977	8	7755561	0.310926	0.861612	2.64113e-11	FDR_0.05_hist_mono_CRD_QTL.txt
8_internal_7049	8	8084894	8147942	+	4257	0	rs2980436	8	8092025	0.459084	-0.959551	1.25559e-18	FDR_0.05_hist_mono_CRD_QTL.txt
8_internal_8232	8	8095164	8102757	+	4067	412448	rs2177254	8	8515205	0.10096	0.537407	0.0414077	FDR_0.05_hist_mono_CRD_QTL.txt
8_internal_8592	8	8100636	8119277	+	4144	532390	rs34722673	8	8651667	0.132927	-0.639816	0.00225384	FDR_0.05_hist_mono_CRD_QTL.txt
8_internal_7974	8	8117457	8521014	+	5718	0	rs7814241	8	8520273	0.403107	1.07448	1.7259e-14	FDR_0.05_hist_mono_CRD_QTL.txt
8_internal_9971	8	8133918	8423639	+	5377	0	rs7841872	8	8375350	0.424557	1.24587	2.78903e-16	FDR_0.05_hist_mono_CRD_QTL.txt
8_internal_7947	8	8138773	8234129	+	4691	0	rs17602876	8	8145931	0.154371	-0.947028	0.00056656	FDR_0.05_hist_mono_CRD_QTL.txt
8_internal_8926	8	8153644	8207876	+	4572	0	rs2945839	8	8201372	0.462464	1.0886	2.87111e-19	FDR_0.05_hist_mono_CRD_QTL.txt
8_internal_8021	8	8167297	8664213	+	6188	0	rs17667287	8	8170294	0.155016	-1.62179	0.000544172	FDR_0.05_hist_mono_CRD_QTL.txt
8_internal_8525	8	8209057	8244574	+	4709	0	rs10097659	8	8241316	0.105306	0.479859	0.035514	FDR_0.05_hist_mono_CRD_QTL.txt
8_internal_9851	8	8540356	8581633	+	5860	-167	rs17149208	8	8540189	0.250757	0.932465	1.60642e-07	FDR_0.05_hist_mono_CRD_QTL.txt
8_internal_7255	8	8636783	8649810	+	6066	-11828	rs11779327	8	8624955	0.317885	1.07007	9.1438e-11	FDR_0.05_hist_mono_CRD_QTL.txt
8_internal_7304	8	8639626	10220992	+	11824	0	rs7832968	8	8652889	0.549171	-1.07143	1.24499e-23	FDR_0.05_hist_mono_CRD_QTL.txt
8_internal_11746	8	8701835	9048717	+	7541	0	rs1016512	8	8881820	0.568483	1.22732	7.63217e-25	FDR_0.05_hist_mono_CRD_QTL.txt
8_internal_10511	8	8931591	9106647	+	7808	18499	rs1381351	8	9125146	0.304206	-0.873637	7.5522e-10	FDR_0.05_hist_mono_CRD_QTL.txt
8_internal_8429	8	10457841	10574531	+	7741	0	rs7816990	8	10463944	0.407453	-1.03845	3.38675e-15	FDR_0.05_hist_mono_CRD_QTL.txt
8_internal_6956	8	10586364	10678173	+	7800	0	rs56122299	8	10662773	0.731415	1.35459	2.98165e-41	FDR_0.05_hist_mono_CRD_QTL.txt
8_internal_10619	8	10873071	11206238	+	7761	0	rs111171228	8	11099612	0.18594	0.713791	8.60767e-05	FDR_0.05_hist_mono_CRD_QTL.txt
8_internal_8002	8	11313428	11351800	+	6064	0	rs2736328	8	11332247	0.261514	-1.10982	2.63052e-08	FDR_0.05_hist_mono_CRD_QTL.txt
8_internal_7896	8	11653608	11682887	+	5565	-5667	rs2101914	8	11647941	0.341903	0.936476	2.52897e-12	FDR_0.05_hist_mono_CRD_QTL.txt
8_internal_7498	8	11674829	11708607	+	5570	0	rs2409832	8	11677458	0.51789	1.02334	8.73308e-22	FDR_0.05_hist_mono_CRD_QTL.txt
8_internal_7666	8	11690433	11695171	+	5409	-8595	rs17149412	8	11681838	0.166569	-0.653346	0.000191731	FDR_0.05_hist_mono_CRD_QTL.txt
8_internal_10815	8	11697155	11760692	+	5638	0	rs55894533	8	11749242	0.456878	-1.01813	1.15069e-17	FDR_0.05_hist_mono_CRD_QTL.txt
8_internal_9474	8	11700795	11708679	+	5420	40592	rs55933859	8	11749271	0.095468	-0.464442	0.0904403	FDR_0.05_hist_mono_CRD_QTL.txt
8_internal_7248	8	11731819	11749372	+	5495	0	rs2740601	8	11733165	0.117486	0.560673	0.0141427	FDR_0.05_hist_mono_CRD_QTL.txt
8_internal_8293	8	11812553	11844457	+	5716	0	rs35697449	8	11822903	0.307491	-0.873309	2.6688e-10	FDR_0.05_hist_mono_CRD_QTL.txt
8_internal_7385	8	12051613	12295586	+	7121	-742421	rs13255193	8	11309192	0.249637	-0.739806	8.65505e-08	FDR_0.05_hist_mono_CRD_QTL.txt
8_internal_9817	8	12588551	12625313	+	7092	7590	rs4474021	8	12632903	0.136795	-0.510109	0.00406946	FDR_0.05_hist_mono_CRD_QTL.txt
8_internal_9828	8	12884643	13424625	+	10639	0	rs12679773	8	13084143	0.19106	0.649441	2.89456e-05	FDR_0.05_hist_mono_CRD_QTL.txt
8_internal_9732	8	16019839	16490214	+	10832	0	rs55979812	8	16405213	0.470861	-1.00711	1.05011e-20	FDR_0.05_hist_mono_CRD_QTL.txt
8_internal_8502	8	16858093	16871695	+	8683	-691598	rs5008211	8	16166495	0.104472	-0.485077	0.0620511	FDR_0.05_hist_mono_CRD_QTL.txt
8_internal_9112	8	17011453	17062412	+	8862	0	rs3808645	8	17013199	0.28788	1.03396	2.32802e-10	FDR_0.05_hist_mono_CRD_QTL.txt
8_internal_7883	8	17433112	17556692	+	9704	211243	rs13272648	8	17767935	0.111787	1.14247	0.036092	FDR_0.05_hist_mono_CRD_QTL.txt
8_internal_8305	8	17487482	17708578	+	10104	0	rs432495	8	17636584	0.197866	1.40214	6.97145e-06	FDR_0.05_hist_mono_CRD_QTL.txt
8_internal_7522	8	17911292	17921580	+	9199	651255	rs7009615	8	18572835	0.0955152	0.721785	0.124303	FDR_0.05_hist_mono_CRD_QTL.txt
8_internal_7642	8	18053212	18070524	+	9345	0	rs2410477	8	18054479	0.599052	-1.17739	3.26363e-27	FDR_0.05_hist_mono_CRD_QTL.txt
8_internal_7965	8	18585687	18614083	+	8805	0	rs10093710	8	18611809	0.120231	-1.22224	0.0184147	FDR_0.05_hist_mono_CRD_QTL.txt
8_internal_7172	8	18696424	18706410	+	8700	0	rs17383616	8	18704800	0.210505	0.636879	1.54606e-06	FDR_0.05_hist_mono_CRD_QTL.txt
8_internal_7254	8	18814770	18837367	+	8440	12599	rs17384852	8	18849966	0.385646	1.22524	6.59639e-14	FDR_0.05_hist_mono_CRD_QTL.txt
8_internal_7731	8	18924927	18955385	+	8521	-4837	rs1027806	8	18920090	0.281734	0.785389	4.85355e-09	FDR_0.05_hist_mono_CRD_QTL.txt
8_internal_8139	8	19057768	19075453	+	8256	0	rs1193323	8	19072063	0.616458	1.15216	1.79025e-29	FDR_0.05_hist_mono_CRD_QTL.txt
8_internal_11060	8	19212124	19616576	+	9380	0	rs7835354	8	19564149	0.665744	1.20359	4.26733e-36	FDR_0.05_hist_mono_CRD_QTL.txt
8_internal_8965	8	19515046	19644581	+	8017	0	rs7835354	8	19564149	0.0934688	0.450981	0.148856	FDR_0.05_hist_mono_CRD_QTL.txt
8_internal_11632	8	19726649	20013761	+	8336	0	rs76722925	8	19931498	0.153195	1.04188	0.000826684	FDR_0.05_hist_mono_CRD_QTL.txt
8_internal_8792	8	19730923	19739112	+	7407	10771	rs17091651	8	19749883	0.264138	1.1736	2.1273e-08	FDR_0.05_hist_mono_CRD_QTL.txt
8_internal_9700	8	21022540	21554576	+	7474	0	rs4739291	8	21027147	0.120658	0.550198	0.0143585	FDR_0.05_hist_mono_CRD_QTL.txt
8_internal_7897	8	21621710	21647937	+	5711	116070	rs7461577	8	21764007	0.274104	0.720829	7.39307e-09	FDR_0.05_hist_mono_CRD_QTL.txt
8_internal_9280	8	21680437	21756598	+	5749	6764	rs1479057	8	21763362	0.140468	0.515005	0.0016138	FDR_0.05_hist_mono_CRD_QTL.txt
8_internal_7758	8	21807005	21820342	+	5525	49385	rs13282562	8	21869727	0.20221	-0.661524	7.13972e-06	FDR_0.05_hist_mono_CRD_QTL.txt
8_internal_8546	8	22067829	22092232	+	5237	0	rs13282783	8	22088975	0.56091	-1.22936	1.11027e-25	FDR_0.05_hist_mono_CRD_QTL.txt
8_internal_8138	8	22392912	22413118	+	5113	-25638	rs2469761	8	22367274	0.112179	0.476559	0.024747	FDR_0.05_hist_mono_CRD_QTL.txt
8_internal_7198	8	22549757	22564828	+	5305	-141142	rs74444464	8	22408615	0.103365	-1.32215	0.0495165	FDR_0.05_hist_mono_CRD_QTL.txt
8_internal_8303	8	22802389	22834312	+	5572	-2465	rs2430780	8	22799924	0.181227	-0.638796	4.37539e-05	FDR_0.05_hist_mono_CRD_QTL.txt
8_internal_7957	8	22837888	22853487	+	5508	0	rs12155842	8	22842672	0.1733	-0.650961	0.000116334	FDR_0.05_hist_mono_CRD_QTL.txt
8_internal_7433	8	22847869	22860036	+	5489	328068	rs4515553	8	23188104	0.0977915	-1.99496	0.092373	FDR_0.05_hist_mono_CRD_QTL.txt
8_internal_8914	8	22874795	22902782	+	5553	61475	rs12679877	8	22964257	0.0985461	-0.479963	0.0882074	FDR_0.05_hist_mono_CRD_QTL.txt
8_internal_7113	8	22940488	22978926	+	5509	0	rs58181527	8	22963722	0.243493	-0.716877	1.01521e-07	FDR_0.05_hist_mono_CRD_QTL.txt
8_internal_8124	8	23068139	23109099	+	5351	0	rs11777697	8	23088984	0.650653	-1.13798	1.86689e-32	FDR_0.05_hist_mono_CRD_QTL.txt
8_internal_6696	8	23219715	23224268	+	5448	0	rs11782589	8	23219881	0.694417	1.18232	1.62377e-37	FDR_0.05_hist_mono_CRD_QTL.txt
8_internal_8946	8	23257628	23262428	+	5398	0	rs56278650	8	23258332	0.207281	-0.728725	3.19445e-06	FDR_0.05_hist_mono_CRD_QTL.txt
8_internal_8763	8	23380817	23419765	+	5577	0	rs7015818	8	23402070	0.105551	0.595734	0.0416906	FDR_0.05_hist_mono_CRD_QTL.txt
8_internal_8179	8	23425828	23437601	+	5552	0	rs11779370	8	23431700	0.37676	-1.81048	4.0149e-14	FDR_0.05_hist_mono_CRD_QTL.txt
8_internal_8320	8	23563514	23567719	+	5511	30679	rs1438454	8	23598398	0.185167	-0.703602	3.01985e-05	FDR_0.05_hist_mono_CRD_QTL.txt
8_internal_8327	8	23583920	23620047	+	5612	0	rs192842	8	23613260	0.198978	0.69072	9.5673e-06	FDR_0.05_hist_mono_CRD_QTL.txt
8_internal_9287	8	23830792	23891551	+	5667	0	rs73214868	8	23883275	0.243125	-1.33424	9.81565e-08	FDR_0.05_hist_mono_CRD_QTL.txt
8_internal_8596	8	24205859	24245546	+	5544	9982	rs972823	8	24255528	0.227318	0.741631	2.6394e-07	FDR_0.05_hist_mono_CRD_QTL.txt
8_internal_7506	8	24770742	24899034	+	5277	0	rs4872278	8	24855584	0.232944	-0.690262	1.65497e-07	FDR_0.05_hist_mono_CRD_QTL.txt
8_internal_6862	8	25041178	25060285	+	5413	-193337	rs17830962	8	24847841	0.0953307	-0.618945	0.0800828	FDR_0.05_hist_mono_CRD_QTL.txt
8_internal_8556	8	25312121	25365977	+	5628	23905	rs73553503	8	25389882	0.573847	1.2161	6.97359e-27	FDR_0.05_hist_mono_CRD_QTL.txt
8_internal_9770	8	25900457	26197166	+	7452	0	rs111181766	8	26037725	0.452518	-1.27736	1.90008e-18	FDR_0.05_hist_mono_CRD_QTL.txt
8_internal_7906	8	26239528	26373065	+	7022	0	rs328087	8	26325081	0.537238	-1.15478	1.39803e-24	FDR_0.05_hist_mono_CRD_QTL.txt
8_internal_8717	8	26293509	26314170	+	6722	2824	rs58810643	8	26316994	0.303656	0.976083	3.22778e-10	FDR_0.05_hist_mono_CRD_QTL.txt
8_internal_7394	8	26464753	26471434	+	6761	0	rs7011131	8	26470222	0.316741	-0.956343	8.14425e-11	FDR_0.05_hist_mono_CRD_QTL.txt
9_internal_8633	9	28825	118560	+	4051	0	rs146876515	9	59358	0.113983	-0.50586	0.0133322	FDR_0.05_hist_mono_CRD_QTL.txt
9_internal_8083	9	176357	186547	+	4331	56	rs3008110	9	186603	0.192165	-0.725796	1.31262e-05	FDR_0.05_hist_mono_CRD_QTL.txt
9_internal_7096	9	178009	291351	+	4772	-3197	rs79198070	9	174812	0.184093	-0.6237	3.72812e-05	FDR_0.05_hist_mono_CRD_QTL.txt
9_internal_8405	9	208060	300420	+	4801	0	rs6475392	9	210128	0.128277	-0.685624	0.00539442	FDR_0.05_hist_mono_CRD_QTL.txt
9_internal_10745	9	208581	307393	+	4831	0	rs481905	9	215057	0.129558	-0.52829	0.00340618	FDR_0.05_hist_mono_CRD_QTL.txt
9_internal_9441	9	612919	709638	+	6549	0	rs7021495	9	654101	0.420606	-1.17102	2.92143e-15	FDR_0.05_hist_mono_CRD_QTL.txt
9_internal_7116	9	748888	759353	+	6826	0	rs10758866	9	750366	0.400957	0.881088	8.19637e-15	FDR_0.05_hist_mono_CRD_QTL.txt
9_internal_9145	9	969490	1053158	+	7745	0	rs10978159	9	1009282	0.42876	1.02938	6.78484e-17	FDR_0.05_hist_mono_CRD_QTL.txt
9_internal_8492	9	2208861	2321928	+	7975	0	rs10119172	9	2233969	0.530793	-1.40612	1.12959e-23	FDR_0.05_hist_mono_CRD_QTL.txt
9_internal_7738	9	2837993	4669040	+	12532	0	rs10758299	9	3526656	0.0969449	0.980833	0.187543	FDR_0.05_hist_mono_CRD_QTL.txt
9_internal_6663	9	3012402	3181990	+	7380	0	rs7862897	9	3013162	0.558826	1.12211	2.29726e-25	FDR_0.05_hist_mono_CRD_QTL.txt
9_internal_9558	9	3240639	3301164	+	7082	0	rs675234	9	3247690	0.10549	2.07201	0.0623104	FDR_0.05_hist_mono_CRD_QTL.txt
9_internal_7763	9	3575667	3579346	+	6528	9771	rs12236871	9	3589117	0.279791	1.1409	2.40056e-09	FDR_0.05_hist_mono_CRD_QTL.txt
9_internal_9630	9	3735716	4598478	+	8824	56485	rs6476884	9	4654963	0.252442	-0.658905	5.54954e-08	FDR_0.05_hist_mono_CRD_QTL.txt
9_internal_8720	9	4661113	4681224	+	6516	0	rs13300292	9	4670338	0.39501	0.934286	5.67129e-15	FDR_0.05_hist_mono_CRD_QTL.txt
9_internal_10899	9	5436728	5570942	+	5793	0	rs4742095	9	5445990	0.122075	0.790888	0.00980703	FDR_0.05_hist_mono_CRD_QTL.txt
9_internal_8744	9	5513921	5588324	+	5569	234818	rs117678868	9	5823142	0.085872	-1.86942	0.197048	FDR_0.05_hist_mono_CRD_QTL.txt
9_internal_9571	9	6562871	6717265	+	7270	0	rs10975797	9	6713987	0.415861	1.01911	1.50627e-15	FDR_0.05_hist_mono_CRD_QTL.txt
9_internal_6759	9	6868995	6875463	+	7085	-1884	rs9792577	9	6867111	0.443518	0.973795	1.1589e-17	FDR_0.05_hist_mono_CRD_QTL.txt
9_internal_10564	9	6889215	6974211	+	7391	0	rs78353200	9	6934853	0.356034	1.79715	5.02359e-13	FDR_0.05_hist_mono_CRD_QTL.txt
9_internal_8241	9	7104539	7121641	+	7384	0	rs4740872	9	7105223	0.36102	-0.896835	5.04477e-13	FDR_0.05_hist_mono_CRD_QTL.txt
9_internal_7203	9	7149000	7217212	+	7614	0	rs7020238	9	7209284	0.169717	0.573382	0.000223644	FDR_0.05_hist_mono_CRD_QTL.txt
9_internal_10491	9	7844009	7979140	+	8775	0	rs12351762	9	7968028	0.265971	-1.31607	1.50515e-08	FDR_0.05_hist_mono_CRD_QTL.txt
9_internal_7247	9	8365127	8858689	+	9810	0	rs7041298	9	8649429	0.49534	-1.09183	3.14757e-21	FDR_0.05_hist_mono_CRD_QTL.txt
9_internal_6910	9	15285850	15311454	+	6358	0	rs686030	9	15304782	0.531757	-1.62408	2.05658e-22	FDR_0.05_hist_mono_CRD_QTL.txt
9_internal_8302	9	16288447	16727325	+	7722	0	rs717267	9	16408826	0.283617	-0.761311	3.55723e-09	FDR_0.05_hist_mono_CRD_QTL.txt
9_internal_7482	9	16884121	16894313	+	6767	-1205	rs4644350	9	16882916	0.233399	-0.679845	2.71914e-07	FDR_0.05_hist_mono_CRD_QTL.txt
9_internal_10676	9	19096720	19175021	+	6468	0	rs72696501	9	19107043	0.165641	-1.35122	0.000167658	FDR_0.05_hist_mono_CRD_QTL.txt
9_internal_8779	9	19118535	19125001	+	6276	-15507	rs41269015	9	19103028	0.120521	-1.15285	0.0139371	FDR_0.05_hist_mono_CRD_QTL.txt
9_internal_7080	9	19153363	19164525	+	6235	-921327	rs12378796	9	18232036	0.0893852	0.609434	0.174465	FDR_0.05_hist_mono_CRD_QTL.txt
9_internal_8001	9	19229590	19238342	+	6319	-6875	rs7024997	9	19222715	0.425583	-0.997172	3.35419e-16	FDR_0.05_hist_mono_CRD_QTL.txt
9_internal_7952	9	19747752	19977133	+	6332	-2693	rs1327405	9	19745059	0.313118	0.833985	1.09219e-10	FDR_0.05_hist_mono_CRD_QTL.txt
9_internal_6643	9	20804218	20816666	+	5568	-33731	rs9298810	9	20770487	0.579499	-1.34172	1.88695e-27	FDR_0.05_hist_mono_CRD_QTL.txt
9_internal_7258	9	20980109	20992522	+	5378	-1236	rs10964779	9	20978873	0.283426	0.767349	3.07811e-09	FDR_0.05_hist_mono_CRD_QTL.txt
9_internal_7340	9	20987416	21032615	+	5435	-98194	rs62560511	9	20889222	0.142996	-0.593195	0.00141421	FDR_0.05_hist_mono_CRD_QTL.txt
9_internal_7518	9	20995126	21079468	+	5505	0	rs1857652	9	21064876	0.373135	-1.09507	2.53369e-14	FDR_0.05_hist_mono_CRD_QTL.txt
9_internal_7948	9	21743937	21806246	+	5468	-1121	rs1561652	9	21742816	0.693553	-1.21991	1.91173e-36	FDR_0.05_hist_mono_CRD_QTL.txt
9_internal_10637	9	21966861	22448016	+	6965	0	rs2025798	9	22278100	0.178495	-0.921818	5.49607e-05	FDR_0.05_hist_mono_CRD_QTL.txt
9_internal_6554	9	27194910	27228330	+	6408	-10155	rs590894	9	27184755	0.633031	1.34687	1.89676e-30	FDR_0.05_hist_mono_CRD_QTL.txt
9_internal_10159	9	27333143	27357129	+	6446	0	rs10757652	9	27334679	0.102769	-0.517694	0.0550001	FDR_0.05_hist_mono_CRD_QTL.txt
9_internal_10540	9	27437036	27529838	+	6832	0	rs117325057	9	27498999	0.101546	1.4762	0.0650934	FDR_0.05_hist_mono_CRD_QTL.txt
9_internal_6752	9	27561378	27592673	+	6644	-1645	rs1565948	9	27559733	0.141822	0.509273	0.00167738	FDR_0.05_hist_mono_CRD_QTL.txt
9_internal_7803	9	31210337	31349868	+	7218	0	rs1333610	9	31211159	0.433516	0.966901	2.4013e-17	FDR_0.05_hist_mono_CRD_QTL.txt
9_internal_7609	9	32596244	32928372	+	6824	0	rs1409693	9	32868571	0.50915	1.17963	4.00701e-22	FDR_0.05_hist_mono_CRD_QTL.txt
9_internal_7484	9	32992049	33013121	+	5698	-17164	rs10758176	9	32974885	0.139669	0.915604	0.00139318	FDR_0.05_hist_mono_CRD_QTL.txt
9_internal_8462	9	33414009	33459844	+	4934	0	rs3860985	9	33430585	0.0818344	-0.426232	0.202345	FDR_0.05_hist_mono_CRD_QTL.txt
9_internal_10005	9	33631102	33716143	+	5022	45992	rs10758227	9	33762135	0.304131	0.791148	1.13898e-10	FDR_0.05_hist_mono_CRD_QTL.txt
9_internal_8456	9	33748624	33752916	+	4832	0	rs62559230	9	33749450	0.145424	0.561908	0.00135103	FDR_0.05_hist_mono_CRD_QTL.txt
9_internal_9274	9	34139238	34199962	+	4344	0	rs10814071	9	34146645	0.468489	-0.976973	5.91605e-19	FDR_0.05_hist_mono_CRD_QTL.txt
9_internal_7261	9	34686602	34692530	+	3839	-12689	rs2812349	9	34673913	0.12884	0.543089	0.00291983	FDR_0.05_hist_mono_CRD_QTL.txt
9_internal_8657	9	35505166	35554548	+	3884	0	rs4879905	9	35551797	0.509692	-1.14281	1.17336e-21	FDR_0.05_hist_mono_CRD_QTL.txt
9_internal_8536	9	35707369	35713212	+	3730	-764362	rs6476471	9	34943007	0.0885748	0.422159	0.106791	FDR_0.05_hist_mono_CRD_QTL.txt
9_internal_9876	9	35828354	35858237	+	3842	0	rs77395154	9	35845118	0.119643	0.986832	0.0074326	FDR_0.05_hist_mono_CRD_QTL.txt
9_internal_7559	9	35890778	35912676	+	3961	0	rs72729412	9	35908183	0.394165	-1.53814	1.16725e-14	FDR_0.05_hist_mono_CRD_QTL.txt
9_internal_7274	9	36006937	36009537	+	4084	19643	rs10814322	9	36029180	0.391275	-1.01847	5.59981e-16	FDR_0.05_hist_mono_CRD_QTL.txt
9_internal_6890	9	36122500	36156133	+	4192	0	rs10814339	9	36154678	0.401405	-1.04808	2.02327e-15	FDR_0.05_hist_mono_CRD_QTL.txt
9_internal_9795	9	37024980	37343532	+	5277	0	rs2988011	9	37062077	0.190502	-0.621188	1.71512e-05	FDR_0.05_hist_mono_CRD_QTL.txt
9_internal_6962	9	37753145	37785986	+	5198	-1283	rs12379964	9	37751862	0.190018	-0.793536	1.15005e-05	FDR_0.05_hist_mono_CRD_QTL.txt
9_internal_8460	9	37781848	37814008	+	5164	-842492	rs10973133	9	36939356	0.0936466	0.4449	0.10839	FDR_0.05_hist_mono_CRD_QTL.txt
9_internal_10678	9	37925960	38049333	+	4754	0	rs4342708	9	38006757	0.353579	0.822496	4.94838e-13	FDR_0.05_hist_mono_CRD_QTL.txt
9_internal_6697	9	38078970	38085353	+	4323	-7229	rs55836506	9	38071741	0.425901	1.30916	6.42021e-18	FDR_0.05_hist_mono_CRD_QTL.txt
9_internal_9228	9	38196603	38228332	+	4303	0	rs13292819	9	38227878	0.338904	1.30078	4.90519e-13	FDR_0.05_hist_mono_CRD_QTL.txt
9_internal_9247	9	38625498	38673033	+	3398	0	rs62541431	9	38626133	0.111887	1.65087	0.0162034	FDR_0.05_hist_mono_CRD_QTL.txt
9_internal_7578	9	43445521	43464811	+	363	759440	rs28668013	9	44224251	0.102307	0.854821	0.00498146	FDR_0.05_hist_mono_CRD_QTL.txt
9_internal_7244	9	44877738	44993461	+	412	124191	rs3968878	9	45117652	0.0620105	0.974105	0.135047	FDR_0.05_hist_mono_CRD_QTL.txt
9_internal_10716	9	45355886	68434781	+	544	0	rs62561602	9	65618907	0.0733654	-0.48178	0.0824037	FDR_0.05_hist_mono_CRD_QTL.txt
9_internal_7473	9	67293034	67339730	+	208	-557317	rs62562015	9	66735717	0.144154	-0.550528	0.000103481	FDR_0.05_hist_mono_CRD_QTL.txt
9_internal_6749	9	67670054	67674193	+	236	514215	rs115695984	9	68188408	0.0742766	-0.768691	0.043839	FDR_0.05_hist_mono_CRD_QTL.txt
9_internal_7334	9	70151873	70403440	+	1039	-986440	rs138782842	9	69165433	0.0760322	0.380784	0.105952	FDR_0.05_hist_mono_CRD_QTL.txt
1_internal_17647	1	110781663	110786909	+	4646	-829	rs2603590	1	110780834	0.373631	0.948644	1.11845e-13	FDR_0.05_hist_mono_CRD_QTL.txt
1_internal_20171	1	110796166	110803568	+	4691	25849	rs386602499	1	110829417	0.130729	0.555002	0.00296765	FDR_0.05_hist_mono_CRD_QTL.txt
1_internal_20159	1	110804338	110956246	+	5306	0	rs55651813	1	110805807	0.495308	1.07066	2.48699e-21	FDR_0.05_hist_mono_CRD_QTL.txt
1_internal_24973	1	110963045	110977833	+	5110	-930614	rs41279732	1	110032431	0.0875183	-0.872759	0.16471	FDR_0.05_hist_mono_CRD_QTL.txt
1_internal_23778	1	111158081	111234352	+	5445	0	rs72681752	1	111170591	0.175226	-2.19454	9.96745e-05	FDR_0.05_hist_mono_CRD_QTL.txt
1_internal_19571	1	111493415	111499925	+	5430	466761	rs116189342	1	111966686	0.0924803	-1.59423	0.111467	FDR_0.05_hist_mono_CRD_QTL.txt
1_internal_17742	1	111683199	111773409	+	5901	0	rs2282248	1	111736594	0.64791	1.22109	1.33172e-31	FDR_0.05_hist_mono_CRD_QTL.txt
1_internal_17759	1	111693831	111712828	+	5696	867054	rs4838936	1	112579882	0.0934547	-0.447752	0.104412	FDR_0.05_hist_mono_CRD_QTL.txt
1_internal_17080	1	111772566	111814459	+	5841	0	rs75230690	1	111773307	0.355507	1.38671	4.16663e-13	FDR_0.05_hist_mono_CRD_QTL.txt
1_internal_17619	1	112029140	112044562	+	5700	0	rs6684144	1	112038106	0.185915	0.582079	3.0521e-05	FDR_0.05_hist_mono_CRD_QTL.txt
1_internal_16339	1	113242308	113250717	+	4431	0	rs35221527	1	113247713	0.230723	-0.856615	1.94146e-07	FDR_0.05_hist_mono_CRD_QTL.txt
1_internal_19175	1	113423676	113527172	+	4255	0	rs10857979	1	113427679	0.481087	-0.908646	1.54415e-20	FDR_0.05_hist_mono_CRD_QTL.txt
1_internal_21197	1	113683096	113934461	+	4694	0	rs720137	1	113720313	0.172898	0.67761	0.000103907	FDR_0.05_hist_mono_CRD_QTL.txt
1_internal_23372	1	114204061	114245790	+	4152	45616	rs1230686	1	114291406	0.317994	-0.828535	7.68355e-12	FDR_0.05_hist_mono_CRD_QTL.txt
1_internal_24487	1	114420897	114452938	+	4110	0	rs17464525	1	114443899	0.412894	1.12806	2.0017e-16	FDR_0.05_hist_mono_CRD_QTL.txt
1_internal_20774	1	114623564	114710350	+	4466	0	rs17533023	1	114632071	0.387483	-0.890914	2.38174e-14	FDR_0.05_hist_mono_CRD_QTL.txt
1_internal_17769	1	114665084	114674742	+	4323	-433686	rs6696784	1	114231398	0.118164	-0.499713	0.00934143	FDR_0.05_hist_mono_CRD_QTL.txt
1_internal_17312	1	114895323	114913250	+	4537	0	rs9429738	1	114898102	0.253166	0.899121	3.83879e-08	FDR_0.05_hist_mono_CRD_QTL.txt
1_internal_18231	1	115258014	115644018	+	6113	0	rs11806315	1	115610746	0.0851684	1.20646	0.205415	FDR_0.05_hist_mono_CRD_QTL.txt
1_internal_17301	1	115589251	115619849	+	5558	0	rs1286366	1	115617856	0.538671	-1.30739	1.39812e-24	FDR_0.05_hist_mono_CRD_QTL.txt
1_internal_18067	1	115594139	115599715	+	5509	0	rs12026930	1	115597836	0.554583	-1.14817	2.50598e-24	FDR_0.05_hist_mono_CRD_QTL.txt
1_internal_15713	1	115874406	115884535	+	5249	-49891	rs7532754	1	115824515	0.295872	0.76124	7.82007e-10	FDR_0.05_hist_mono_CRD_QTL.txt
1_internal_18946	1	116355689	116373053	+	5062	3808	rs2797194	1	116376861	0.492232	-1.06607	6.60114e-21	FDR_0.05_hist_mono_CRD_QTL.txt
1_internal_22823	1	116517509	116568188	+	5096	0	rs1281689	1	116523830	0.460034	1.01237	3.01244e-18	FDR_0.05_hist_mono_CRD_QTL.txt
1_internal_23140	1	116547972	116558361	+	5032	-507633	rs138510177	1	116040339	0.0964223	-1.51213	0.065663	FDR_0.05_hist_mono_CRD_QTL.txt
1_internal_20470	1	116830394	116899978	+	4976	-144	rs10737767	1	116830250	0.200585	-0.620389	4.77699e-06	FDR_0.05_hist_mono_CRD_QTL.txt
1_internal_25034	1	117044749	117103981	+	4731	-660659	rs1418664	1	116384090	0.0961172	0.584351	0.0583031	FDR_0.05_hist_mono_CRD_QTL.txt
1_internal_18766	1	117119700	117133316	+	4603	3256	rs539964	1	117136572	0.312962	-0.781984	4.28619e-11	FDR_0.05_hist_mono_CRD_QTL.txt
1_internal_18818	1	117146802	117298961	+	4969	-116083	rs11812016	1	117030719	0.0857282	-1.32012	0.170188	FDR_0.05_hist_mono_CRD_QTL.txt
1_internal_22332	1	117528847	117595232	+	4313	0	rs3818446	1	117544184	0.241226	-0.675171	5.25023e-08	FDR_0.05_hist_mono_CRD_QTL.txt
1_internal_24271	1	118467617	119551735	+	7102	0	rs12125194	1	118581636	0.670903	1.10404	1.02675e-34	FDR_0.05_hist_mono_CRD_QTL.txt
1_internal_25695	1	120092327	120159778	+	3350	0	rs4659207	1	120111468	0.240101	-0.694656	7.95665e-08	FDR_0.05_hist_mono_CRD_QTL.txt
1_internal_17085	1	120424505	120525797	+	2715	0	rs2641316	1	120525554	0.22674	0.960995	2.47127e-07	FDR_0.05_hist_mono_CRD_QTL.txt
1_internal_25894	1	120536577	149606355	+	7466	0	rs139127276	1	120923449	0.60126	1.16464	1.83706e-28	FDR_0.05_hist_mono_CRD_QTL.txt
1_internal_21608	1	120551884	120696037	+	2383	229959	rs190680999	1	120925996	0.0864942	-1.11258	0.0788356	FDR_0.05_hist_mono_CRD_QTL.txt
1_internal_21280	1	120570843	120671515	+	2325	261692	rs78878271	1	120933207	0.115676	0.502714	0.00676982	FDR_0.05_hist_mono_CRD_QTL.txt
1_internal_22891	1	121351554	121485734	+	559	-992804	rs10494232	1	120358750	0.0798615	-1.44813	0.0435765	FDR_0.05_hist_mono_CRD_QTL.txt
1_internal_21620	1	142535416	142654879	+	83	55025	rs180846112	1	142709904	0.202237	0.755625	9.08733e-08	FDR_0.05_hist_mono_CRD_QTL.txt
1_internal_19695	1	143911812	143953693	+	115	-711916	rs141642286	1	143199896	0.123947	-1.33592	0.000306265	FDR_0.05_hist_mono_CRD_QTL.txt
1_internal_22861	1	143926612	144093903	+	121	-687092	rs185711317	1	143239520	0.059016	-1.54979	0.131605	FDR_0.05_hist_mono_CRD_QTL.txt
1_internal_24519	1	144838779	144944200	+	473	-228338	rs185713942	1	144610441	0.122356	2.24498	0.00115741	FDR_0.05_hist_mono_CRD_QTL.txt
1_internal_22178	1	144870392	144978417	+	473	0	rs682536	1	144954851	0.213352	0.843117	1.64018e-07	FDR_0.05_hist_mono_CRD_QTL.txt
1_internal_21069	1	145086328	145149307	+	467	-191717	rs611160	1	144894611	0.119828	-0.503709	0.00161293	FDR_0.05_hist_mono_CRD_QTL.txt
1_internal_16653	1	145095535	145123820	+	465	466631	rs143356515	1	145590451	0.0619167	1.30451	0.205237	FDR_0.05_hist_mono_CRD_QTL.txt
1_internal_17006	1	145128313	145140175	+	465	-230437	rs112427713	1	144897876	0.152256	0.844432	5.51563e-05	FDR_0.05_hist_mono_CRD_QTL.txt
1_internal_18081	1	145170743	145198512	+	465	219538	rs1535921	1	145418050	0.207793	-0.720789	3.70041e-07	FDR_0.05_hist_mono_CRD_QTL.txt
1_internal_19947	1	145175941	145192132	+	465	364854	rs56110740	1	145556986	0.0812095	0.446569	0.0433519	FDR_0.05_hist_mono_CRD_QTL.txt
1_internal_20436	1	145200166	145208369	+	465	346718	rs12402714	1	145555087	0.0834679	0.476578	0.0370943	FDR_0.05_hist_mono_CRD_QTL.txt
1_internal_18837	1	145223591	145228631	+	465	156554	rs75625937	1	145385185	0.0773105	0.574811	0.0555265	FDR_0.05_hist_mono_CRD_QTL.txt
1_internal_17861	1	145561541	145634787	+	911	-956072	rs145410235	1	144605469	0.070863	0.584445	0.155814	FDR_0.05_hist_mono_CRD_QTL.txt
1_internal_16195	1	146517724	146557109	+	3045	0	rs590354	1	146520738	0.668421	-1.35276	4.40894e-34	FDR_0.05_hist_mono_CRD_QTL.txt
1_internal_22559	1	146649403	146720063	+	2898	0	rs11239954	1	146717699	0.547751	-1.11465	4.47524e-25	FDR_0.05_hist_mono_CRD_QTL.txt
1_internal_17226	1	147096513	147124590	+	2975	0	rs12037951	1	147102854	0.0853137	0.548744	0.0780142	FDR_0.05_hist_mono_CRD_QTL.txt
1_internal_20064	1	147735129	147807788	+	2169	14424	rs526708	1	147822212	0.233225	-0.860809	1.37759e-07	FDR_0.05_hist_mono_CRD_QTL.txt
1_internal_19760	1	147750161	147780801	+	2121	378	rs77879755	1	147781179	0.0874491	-0.710478	0.0605976	FDR_0.05_hist_mono_CRD_QTL.txt
1_internal_20866	1	148853690	149738629	+	1785	0	rs192841338	1	149115762	0.130097	1.8916	0.00144076	FDR_0.05_hist_mono_CRD_QTL.txt
1_internal_16678	1	149215152	149225519	+	746	-28318	rs116029751	1	149186834	0.0646764	0.764121	0.203333	FDR_0.05_hist_mono_CRD_QTL.txt
1_internal_16728	1	149601068	149605213	+	1474	99531	rs149755396	1	149704744	0.507316	1.10004	4.04801e-23	FDR_0.05_hist_mono_CRD_QTL.txt
1_internal_16910	1	149671426	149712618	+	1712	102918	rs7531664	1	149815536	0.119256	0.791641	0.00248003	FDR_0.05_hist_mono_CRD_QTL.txt
1_internal_19627	1	150123160	150160906	+	2418	0	rs1105210	1	150152938	0.228541	1.4719	1.35008e-07	FDR_0.05_hist_mono_CRD_QTL.txt
1_internal_21400	1	150530690	150590256	+	2962	294520	rs2292166	1	150884776	0.121456	-0.629731	0.00404149	FDR_0.05_hist_mono_CRD_QTL.txt
1_internal_24596	1	150630746	150827132	+	3366	34097	rs6669855	1	150861229	0.458535	-1.02215	8.30117e-19	FDR_0.05_hist_mono_CRD_QTL.txt
1_internal_17576	1	150907526	150932191	+	3428	-999418	rs1868992	1	149908108	0.0936921	-0.565856	0.0525779	FDR_0.05_hist_mono_CRD_QTL.txt
1_internal_24962	1	151756022	151943130	+	3888	0	rs2338210	1	151904864	0.2308	-1.34001	2.14436e-07	FDR_0.05_hist_mono_CRD_QTL.txt
1_internal_21390	1	152487498	152596407	+	4348	-6844	rs1415432	1	152480654	0.506484	-1.05524	1.30169e-20	FDR_0.05_hist_mono_CRD_QTL.txt
1_internal_17152	1	153462519	153466110	+	3832	0	rs1409367	1	153463451	0.431345	1.44938	1.05934e-17	FDR_0.05_hist_mono_CRD_QTL.txt
1_internal_16150	1	153581884	153600617	+	3883	0	rs28754733	1	153598094	0.552584	-1.04094	2.50832e-25	FDR_0.05_hist_mono_CRD_QTL.txt
1_internal_17521	1	153740398	153752497	+	3761	0	rs12071801	1	153743949	0.0931193	0.837373	0.0688181	FDR_0.05_hist_mono_CRD_QTL.txt
1_internal_17288	1	154119658	154239889	+	3759	-324707	rs116605491	1	153794951	0.18245	1.46006	2.13602e-05	FDR_0.05_hist_mono_CRD_QTL.txt
1_internal_20147	1	154296600	154321133	+	3392	-492198	rs111779370	1	153804402	0.103732	-1.6885	0.0272136	FDR_0.05_hist_mono_CRD_QTL.txt
1_internal_17936	1	154345162	154364701	+	3253	-52663	rs1760798	1	154292499	0.214633	0.829087	6.76613e-07	FDR_0.05_hist_mono_CRD_QTL.txt
1_internal_17513	1	154410092	154445276	+	3183	-29606	rs6427641	1	154380486	0.110342	0.467163	0.0231034	FDR_0.05_hist_mono_CRD_QTL.txt
1_internal_24922	1	154580847	154601662	+	2903	0	rs9426827	1	154589965	0.346054	-0.852387	1.5014e-12	FDR_0.05_hist_mono_CRD_QTL.txt
1_internal_21199	1	154641875	154733783	+	2913	0	rs11264251	1	154693538	0.768946	1.2262	2.58699e-46	FDR_0.05_hist_mono_CRD_QTL.txt
1_internal_21116	1	155033154	155103106	+	2871	0	rs1462855	1	155053719	0.126395	-0.514196	0.00380693	FDR_0.05_hist_mono_CRD_QTL.txt
1_internal_20418	1	155878171	155905413	+	2811	-839415	rs4045192	1	155038756	0.116192	-0.480548	0.00886042	FDR_0.05_hist_mono_CRD_QTL.txt
1_internal_17643	1	155919652	155925553	+	2773	1640	rs12138833	1	155927193	0.360195	1.34502	2.79768e-13	FDR_0.05_hist_mono_CRD_QTL.txt
1_internal_23282	1	156052006	156131696	+	3194	547649	rs11264529	1	156679345	0.0797488	-0.41305	0.191743	FDR_0.05_hist_mono_CRD_QTL.txt
1_internal_20327	1	156059061	156100517	+	3129	0	rs2475758	1	156095848	0.335415	1.6225	2.57782e-12	FDR_0.05_hist_mono_CRD_QTL.txt
1_internal_24921	1	156211133	156354589	+	3818	0	rs12128955	1	156243821	0.777963	-1.25866	3.59236e-48	FDR_0.05_hist_mono_CRD_QTL.txt
1_internal_23457	1	156485475	156556992	+	4217	0	rs11807813	1	156550510	0.121596	1.37299	0.00809055	FDR_0.05_hist_mono_CRD_QTL.txt
1_internal_17556	1	156520787	156554529	+	4192	0	rs4661183	1	156532733	0.369911	-0.930966	3.88505e-14	FDR_0.05_hist_mono_CRD_QTL.txt
1_internal_19053	1	156876883	157087843	+	5346	803882	rs55854564	1	157891725	0.150256	0.711822	0.000823758	FDR_0.05_hist_mono_CRD_QTL.txt
1_internal_22801	1	156893072	157126329	+	5412	0	rs7551464	1	157055398	0.625964	-1.14509	2.24471e-33	FDR_0.05_hist_mono_CRD_QTL.txt
1_internal_19526	1	157218836	157240233	+	5349	-8881	rs7534195	1	157209955	0.106095	-0.517237	0.0318536	FDR_0.05_hist_mono_CRD_QTL.txt
1_internal_19827	1	157370852	157410369	+	5600	0	rs4246531	1	157378648	0.551464	1.13884	1.81713e-25	FDR_0.05_hist_mono_CRD_QTL.txt
1_internal_27406	1	157521916	157927440	+	7074	0	rs11264798	1	157661848	0.294026	0.829218	3.57963e-10	FDR_0.05_hist_mono_CRD_QTL.txt
1_internal_16587	1	158117094	158152042	+	6314	32218	rs34450196	1	158184260	0.101248	0.771559	0.0526363	FDR_0.05_hist_mono_CRD_QTL.txt
1_internal_24605	1	158173218	158605508	+	7385	0	rs12141449	1	158407110	0.447429	-0.935732	5.38053e-18	FDR_0.05_hist_mono_CRD_QTL.txt
1_internal_21627	1	158404304	158411761	+	5927	-1811	rs12136971	1	158402493	0.186738	-0.601215	1.7372e-05	FDR_0.05_hist_mono_CRD_QTL.txt
1_internal_26062	1	159130732	160054624	+	7955	0	rs6670382	1	159982551	0.376118	1.75254	2.57948e-14	FDR_0.05_hist_mono_CRD_QTL.txt
1_internal_22814	1	159244282	159417794	+	5998	0	rs2427825	1	159266066	0.498417	1.09828	2.27401e-21	FDR_0.05_hist_mono_CRD_QTL.txt
1_internal_17887	1	159615064	159635004	+	5283	2915	rs895582	1	159637919	0.347054	-1.0358	2.20231e-12	FDR_0.05_hist_mono_CRD_QTL.txt
1_internal_16239	1	160032489	160048665	+	4890	0	rs7512587	1	160033143	0.698035	-1.14849	6.7717e-41	FDR_0.05_hist_mono_CRD_QTL.txt
1_internal_25430	1	160065584	160470447	+	5779	0	rs10797062	1	160136208	0.700789	-1.26366	1.56348e-39	FDR_0.05_hist_mono_CRD_QTL.txt
1_internal_19780	1	160522923	160551948	+	4786	-380993	rs6665935	1	160141930	0.0958724	0.470198	0.0832133	FDR_0.05_hist_mono_CRD_QTL.txt
1_internal_17489	1	160526880	160656851	+	4960	-27030	rs11265424	1	160499850	0.29895	0.76547	3.58573e-10	FDR_0.05_hist_mono_CRD_QTL.txt
1_internal_20794	1	160625889	160646554	+	4632	0	rs72708877	1	160635251	0.168336	-1.34701	9.50162e-05	FDR_0.05_hist_mono_CRD_QTL.txt
1_internal_18824	1	160647681	160663798	+	4626	13063	rs3766369	1	160676861	0.353772	0.899233	1.62833e-12	FDR_0.05_hist_mono_CRD_QTL.txt
2_internal_19163	2	120020713	120160919	+	5263	0	rs34634082	2	120113607	0.47046	-1.04864	1.63852e-18	FDR_0.05_hist_mono_CRD_QTL.txt
2_internal_19338	2	120399075	120416235	+	5098	-68504	rs11676752	2	120330571	0.152884	-0.84637	0.000501789	FDR_0.05_hist_mono_CRD_QTL.txt
2_internal_15979	2	121353476	121364404	+	4687	-950101	rs12999064	2	120403375	0.0887304	0.424689	0.120554	FDR_0.05_hist_mono_CRD_QTL.txt
2_internal_14161	2	121945120	122062110	+	5104	0	rs61546260	2	121955532	0.448061	-1.04654	6.77481e-19	FDR_0.05_hist_mono_CRD_QTL.txt
2_internal_15339	2	122701237	122733453	+	4917	7055	rs61038084	2	122740508	0.558889	1.13721	1.90614e-25	FDR_0.05_hist_mono_CRD_QTL.txt
2_internal_17890	2	123295582	123832615	+	6922	0	rs1605496	2	123831906	0.229644	0.704588	5.42291e-07	FDR_0.05_hist_mono_CRD_QTL.txt
2_internal_15897	2	124449226	124671224	+	6641	0	rs1553996	2	124487878	0.474034	1.05388	3.51535e-19	FDR_0.05_hist_mono_CRD_QTL.txt
2_internal_21062	2	127375498	127773247	+	6727	0	rs62159608	2	127556979	0.708933	1.19922	7.85736e-38	FDR_0.05_hist_mono_CRD_QTL.txt
2_internal_19900	2	127821453	127978933	+	5948	0	rs11674215	2	127867669	0.385733	1.6356	3.25578e-15	FDR_0.05_hist_mono_CRD_QTL.txt
2_internal_16580	2	128013839	128037071	+	5647	-147030	rs72959067	2	127866809	0.0946276	0.809731	0.0766385	FDR_0.05_hist_mono_CRD_QTL.txt
2_internal_14498	2	128101143	128125894	+	5687	-95065	rs2174270	2	128006078	0.115884	0.492947	0.0113484	FDR_0.05_hist_mono_CRD_QTL.txt
2_internal_16386	2	128242559	128256704	+	5642	-292204	rs75986646	2	127950355	0.0923472	1.05778	0.110432	FDR_0.05_hist_mono_CRD_QTL.txt
2_internal_15227	2	128348747	128407981	+	5784	0	rs2288657	2	128395498	0.22699	-1.8754	3.61722e-07	FDR_0.05_hist_mono_CRD_QTL.txt
2_internal_15832	2	128648959	128659393	+	5598	9316	rs55682417	2	128668709	0.389181	-0.94315	2.60226e-14	FDR_0.05_hist_mono_CRD_QTL.txt
2_internal_13726	2	129199345	129217503	+	5484	0	rs7576269	2	129206950	0.653436	1.13722	3.35928e-33	FDR_0.05_hist_mono_CRD_QTL.txt
2_internal_18068	2	129267868	129279392	+	5471	14437	rs705068	2	129293829	0.363801	1.26652	2.04655e-13	FDR_0.05_hist_mono_CRD_QTL.txt
2_internal_16576	2	129314364	129361714	+	5602	0	rs72850709	2	129341822	0.158712	-1.325	0.000228799	FDR_0.05_hist_mono_CRD_QTL.txt
2_internal_21129	2	129379275	129495066	+	5920	0	rs7608720	2	129463670	0.290108	0.867382	5.61126e-10	FDR_0.05_hist_mono_CRD_QTL.txt
2_internal_15287	2	130609830	130633058	+	3847	6740	rs13383358	2	130639798	0.258407	1.0297	1.05419e-08	FDR_0.05_hist_mono_CRD_QTL.txt
2_internal_16068	2	131553015	131556501	+	2818	52755	rs11885506	2	131609256	0.101024	0.725184	0.023719	FDR_0.05_hist_mono_CRD_QTL.txt
2_internal_14318	2	131554902	131652461	+	3033	0	rs34467205	2	131609288	0.452081	1.6124	1.26232e-18	FDR_0.05_hist_mono_CRD_QTL.txt
2_internal_14396	2	131720604	131746089	+	2799	0	rs7591752	2	131742589	0.525103	-1.18626	3.28726e-24	FDR_0.05_hist_mono_CRD_QTL.txt
2_internal_13686	2	132425827	132560492	+	3765	0	rs6720375	2	132440073	0.738347	1.20811	9.93877e-43	FDR_0.05_hist_mono_CRD_QTL.txt
2_internal_17287	2	133011649	133039220	+	3934	-652571	rs72868304	2	132359078	0.0811786	0.638788	0.200126	FDR_0.05_hist_mono_CRD_QTL.txt
2_internal_14198	2	133058243	133174584	+	4122	0	rs4468865	2	133149379	0.234165	0.677552	1.18607e-07	FDR_0.05_hist_mono_CRD_QTL.txt
2_internal_18395	2	134876858	135021482	+	5125	0	rs10200576	2	134891373	0.395987	0.896428	2.487e-15	FDR_0.05_hist_mono_CRD_QTL.txt
2_internal_15666	2	134970213	134978986	+	4760	-6351	rs1257169	2	134963862	0.254154	0.726198	4.22656e-08	FDR_0.05_hist_mono_CRD_QTL.txt
2_internal_14625	2	135043556	135073296	+	4742	0	rs111133557	2	135054058	0.508263	1.20266	1.42158e-20	FDR_0.05_hist_mono_CRD_QTL.txt
2_internal_17621	2	135076760	135096919	+	4710	-2789	rs4954131	2	135073971	0.381072	-1.16755	5.63082e-14	FDR_0.05_hist_mono_CRD_QTL.txt
2_internal_14270	2	135148594	135170172	+	4737	0	rs1371133	2	135153547	0.105249	0.514718	0.0304137	FDR_0.05_hist_mono_CRD_QTL.txt
2_internal_15457	2	135424527	135516916	+	4358	16705	rs17652245	2	135533621	0.505353	-1.58576	7.70626e-23	FDR_0.05_hist_mono_CRD_QTL.txt
2_internal_13903	2	136577112	136598943	+	3510	0	rs12620033	2	136589612	0.492772	-1.20925	2.06242e-21	FDR_0.05_hist_mono_CRD_QTL.txt
2_internal_14416	2	136993966	137014836	+	4468	293175	rs150814656	2	137308011	0.0843971	1.66328	0.101017	FDR_0.05_hist_mono_CRD_QTL.txt
2_internal_19626	2	138710412	138846012	+	5600	0	rs7591597	2	138792443	0.656677	1.10271	2.27077e-33	FDR_0.05_hist_mono_CRD_QTL.txt
2_internal_19432	2	139260094	139294985	+	5534	40707	rs13385635	2	139335692	0.318411	0.872609	4.55004e-11	FDR_0.05_hist_mono_CRD_QTL.txt
2_internal_14076	2	139447348	139537983	+	5620	-5061	rs10928660	2	139442287	0.496489	-1.16701	3.96481e-21	FDR_0.05_hist_mono_CRD_QTL.txt
2_internal_18445	2	143999148	144022620	+	4326	0	rs7562611	2	144011591	0.398895	-1.25571	4.21019e-16	FDR_0.05_hist_mono_CRD_QTL.txt
2_internal_14914	2	144155197	144161112	+	4122	-114447	rs7605182	2	144040750	0.148742	-0.734872	0.000470603	FDR_0.05_hist_mono_CRD_QTL.txt
2_internal_15252	2	145128419	145144548	+	3521	-359869	rs62167040	2	144768550	0.0908642	-1.12594	0.0868987	FDR_0.05_hist_mono_CRD_QTL.txt
2_internal_21517	2	145316386	145591644	+	4075	0	rs1427499	2	145400317	0.320184	-0.93198	3.3194e-11	FDR_0.05_hist_mono_CRD_QTL.txt
2_internal_13447	2	145703578	145753993	+	3538	0	rs1371046	2	145716153	0.644707	-1.08771	2.68372e-31	FDR_0.05_hist_mono_CRD_QTL.txt
2_internal_15298	2	146351260	146446177	+	3899	0	rs116473503	2	146356963	0.0880306	0.891162	0.102443	FDR_0.05_hist_mono_CRD_QTL.txt
2_internal_14865	2	146450972	146501363	+	3864	31405	rs10496988	2	146532768	0.102448	-0.588466	0.0251029	FDR_0.05_hist_mono_CRD_QTL.txt
2_internal_15138	2	148670768	148676119	+	4072	0	rs77423955	2	148674554	0.205243	1.78329	1.58282e-06	FDR_0.05_hist_mono_CRD_QTL.txt
2_internal_15150	2	148774480	148800204	+	3921	-214891	rs13024567	2	148559589	0.320759	0.990542	1.41111e-11	FDR_0.05_hist_mono_CRD_QTL.txt
2_internal_18422	2	148971919	149267780	+	4520	-530107	rs10497017	2	148441812	0.083014	-0.456972	0.157747	FDR_0.05_hist_mono_CRD_QTL.txt
2_internal_15269	2	149278616	149305601	+	4031	368	rs10928401	2	149305969	0.457388	0.948025	7.12832e-19	FDR_0.05_hist_mono_CRD_QTL.txt
2_internal_19914	2	149632277	149845393	+	4449	-34777	rs12691810	2	149597500	0.230403	-1.22342	7.55362e-08	FDR_0.05_hist_mono_CRD_QTL.txt
2_internal_14348	2	149873594	150187747	+	4803	0	rs16826443	2	149925901	0.67511	1.26222	7.81838e-34	FDR_0.05_hist_mono_CRD_QTL.txt
2_internal_15362	2	150007408	150025487	+	4209	-722	rs403864	2	150006686	0.562725	-1.06778	3.03989e-24	FDR_0.05_hist_mono_CRD_QTL.txt
2_internal_18210	2	150457851	150716082	+	4825	3943	rs2889515	2	150720025	0.569319	0.99323	2.053e-27	FDR_0.05_hist_mono_CRD_QTL.txt
2_internal_16648	2	152146419	152222832	+	5136	0	rs4664021	2	152196333	0.427334	-1.02972	2.71849e-16	FDR_0.05_hist_mono_CRD_QTL.txt
2_internal_14555	2	152181456	152221743	+	5030	0	rs4664021	2	152196333	0.160809	-0.631675	0.000180853	FDR_0.05_hist_mono_CRD_QTL.txt
2_internal_22506	2	152489406	153033502	+	6472	0	rs7582644	2	152899395	0.486877	-0.998693	1.36274e-19	FDR_0.05_hist_mono_CRD_QTL.txt
2_internal_20168	2	152663952	152772961	+	5249	6035	rs4524119	2	152778996	0.152939	-0.567241	0.000489856	FDR_0.05_hist_mono_CRD_QTL.txt
2_internal_16418	2	152760039	152786180	+	4997	0	rs4524119	2	152778996	0.143083	-0.548658	0.000792515	FDR_0.05_hist_mono_CRD_QTL.txt
2_internal_15243	2	153274708	153326429	+	4927	0	rs7600624	2	153282375	0.127383	0.684962	0.00455266	FDR_0.05_hist_mono_CRD_QTL.txt
2_internal_15940	2	153287617	153345565	+	4937	-579261	rs72868013	2	152708356	0.0878792	-0.802679	0.121624	FDR_0.05_hist_mono_CRD_QTL.txt
2_internal_13107	2	155767763	155772216	+	5247	-488215	rs147285860	2	155279548	0.0865716	-0.946231	0.116742	FDR_0.05_hist_mono_CRD_QTL.txt
2_internal_14273	2	156489633	156549135	+	4678	0	rs1400703	2	156490894	0.666899	1.20336	2.67344e-34	FDR_0.05_hist_mono_CRD_QTL.txt
2_internal_15045	2	156543350	156549946	+	4533	-58164	rs182323999	2	156485186	0.165992	-1.98395	0.000127233	FDR_0.05_hist_mono_CRD_QTL.txt
2_internal_19576	2	157176174	157348133	+	4447	3555	rs297582	2	157351688	0.744515	1.23907	1.83365e-43	FDR_0.05_hist_mono_CRD_QTL.txt
2_internal_20079	2	158886079	159367619	+	6144	0	rs6709528	2	158970425	0.749617	-1.27633	4.14834e-47	FDR_0.05_hist_mono_CRD_QTL.txt
2_internal_16412	2	159767311	159856419	+	6172	0	rs57615384	2	159773594	0.383742	0.891153	6.70161e-14	FDR_0.05_hist_mono_CRD_QTL.txt
2_internal_15100	2	159986678	159997283	+	6077	51014	rs998273	2	160048297	0.130114	0.532227	0.00280982	FDR_0.05_hist_mono_CRD_QTL.txt
3_internal_11859	3	112649968	112698550	+	5766	0	rs62263759	3	112693753	0.315408	0.887302	2.39597e-11	FDR_0.05_hist_mono_CRD_QTL.txt
3_internal_13338	3	112814875	112894671	+	5521	0	rs9816697	3	112816192	0.0967818	-0.504652	0.0675719	FDR_0.05_hist_mono_CRD_QTL.txt
3_internal_12223	3	113931305	113946425	+	3982	904365	rs13087012	3	114850790	0.0937637	-0.426771	0.0674351	FDR_0.05_hist_mono_CRD_QTL.txt
3_internal_16559	3	114009712	114016469	+	3882	0	rs62265703	3	114013479	0.439762	1.08557	3.09744e-18	FDR_0.05_hist_mono_CRD_QTL.txt
3_internal_12431	3	114423886	114446694	+	3913	-9098	rs79350898	3	114414788	0.116239	0.790825	0.00933096	FDR_0.05_hist_mono_CRD_QTL.txt
3_internal_16894	3	114930437	117442100	+	11258	0	rs7632761	3	117200255	0.149247	0.873548	0.000724772	FDR_0.05_hist_mono_CRD_QTL.txt
3_internal_11267	3	116800652	116804097	+	5698	0	rs2203818	3	116801048	0.597597	-1.08856	6.65317e-28	FDR_0.05_hist_mono_CRD_QTL.txt
3_internal_17506	3	118950831	119078986	+	5544	0	rs10934489	3	119017706	0.280453	-0.908141	3.46497e-10	FDR_0.05_hist_mono_CRD_QTL.txt
3_internal_11622	3	119011447	119420385	+	6387	-129778	rs114040817	3	118881669	0.0942392	0.856431	0.088967	FDR_0.05_hist_mono_CRD_QTL.txt
3_internal_13660	3	119019585	119062907	+	5351	-57889	rs181891254	3	118961696	0.114273	0.647953	0.0107086	FDR_0.05_hist_mono_CRD_QTL.txt
3_internal_13185	3	119280445	119358826	+	5326	0	rs2629402	3	119301915	0.177938	-0.796196	5.28921e-05	FDR_0.05_hist_mono_CRD_QTL.txt
3_internal_12302	3	119303914	119358756	+	5253	0	rs56197198	3	119346276	0.279588	-0.988199	2.22098e-09	FDR_0.05_hist_mono_CRD_QTL.txt
3_internal_15046	3	119854403	120138332	+	6097	0	rs34720062	3	119890183	0.564654	-1.11185	2.50101e-25	FDR_0.05_hist_mono_CRD_QTL.txt
3_internal_14828	3	120377490	120398730	+	4976	0	rs2551570	3	120381175	0.15535	0.559522	0.000492781	FDR_0.05_hist_mono_CRD_QTL.txt
3_internal_12580	3	121708732	121723303	+	5110	0	rs2332036	3	121714391	0.175967	-0.594619	4.4794e-05	FDR_0.05_hist_mono_CRD_QTL.txt
3_internal_13118	3	121963743	121978187	+	5021	0	rs77199337	3	121971438	0.156105	0.728479	0.000174618	FDR_0.05_hist_mono_CRD_QTL.txt
3_internal_12440	3	121978770	121994095	+	5042	-427	rs62269091	3	121978343	0.341227	-1.13431	1.32966e-12	FDR_0.05_hist_mono_CRD_QTL.txt
3_internal_15800	3	121982225	121985519	+	5015	23989	rs9821958	3	122009508	0.318355	1.22997	8.17631e-12	FDR_0.05_hist_mono_CRD_QTL.txt
3_internal_14010	3	122024429	122073164	+	5066	0	rs71329268	3	122059688	0.456082	1.66244	7.38918e-19	FDR_0.05_hist_mono_CRD_QTL.txt
3_internal_13909	3	122073794	122137360	+	5102	0	rs1127343	3	122128394	0.388706	-0.910689	7.59302e-15	FDR_0.05_hist_mono_CRD_QTL.txt
3_internal_12854	3	122203725	122233210	+	4989	44058	rs34006803	3	122277268	0.17385	0.952662	4.36891e-05	FDR_0.05_hist_mono_CRD_QTL.txt
3_internal_13196	3	122396901	122408433	+	4896	0	rs16833397	3	122406314	0.147627	0.824211	0.000648697	FDR_0.05_hist_mono_CRD_QTL.txt
3_internal_10823	3	122657190	122660551	+	4709	0	rs34671208	3	122659162	0.626473	1.31654	5.68419e-31	FDR_0.05_hist_mono_CRD_QTL.txt
3_internal_12644	3	122799912	122810511	+	4646	22492	rs3804749	3	122833003	0.352636	-0.876239	2.87459e-13	FDR_0.05_hist_mono_CRD_QTL.txt
3_internal_12041	3	122901113	122910318	+	4611	-10099	rs7631519	3	122891014	0.10013	-0.5426	0.0396469	FDR_0.05_hist_mono_CRD_QTL.txt
3_internal_18460	3	124769161	124885811	+	6004	0	rs2176444	3	124867838	0.127442	-0.687889	0.00572947	FDR_0.05_hist_mono_CRD_QTL.txt
3_internal_11647	3	124864287	124883391	+	5844	23097	rs28986277	3	124906488	0.0892921	-0.575121	0.148477	FDR_0.05_hist_mono_CRD_QTL.txt
3_internal_15116	3	124957374	124977906	+	6072	28104	rs17330607	3	125006010	0.314219	-0.833091	7.39325e-11	FDR_0.05_hist_mono_CRD_QTL.txt
3_internal_14013	3	125350771	125363410	+	6191	0	rs2979323	3	125353759	0.148793	0.650414	0.000850352	FDR_0.05_hist_mono_CRD_QTL.txt
3_internal_12747	3	125690728	125710639	+	5968	16251	rs1875682	3	125726890	0.588644	-1.21974	1.23871e-27	FDR_0.05_hist_mono_CRD_QTL.txt
3_internal_13455	3	126202124	126450499	+	6640	-3397	rs777512	3	126198727	0.0956659	0.420202	0.0825664	FDR_0.05_hist_mono_CRD_QTL.txt
3_internal_11724	3	126240981	126269347	+	6240	0	rs744233	3	126249265	0.669357	-1.33319	4.23892e-33	FDR_0.05_hist_mono_CRD_QTL.txt
3_internal_14946	3	126629303	126702072	+	5894	-230474	rs9289282	3	126398829	0.105057	-0.601848	0.040109	FDR_0.05_hist_mono_CRD_QTL.txt
3_internal_11732	3	127326990	127332945	+	4989	61335	rs782455	3	127394280	0.408513	-0.913068	2.56188e-16	FDR_0.05_hist_mono_CRD_QTL.txt
3_internal_17132	3	127389614	127543143	+	5298	0	rs664910	3	127474030	0.506423	1.04665	1.80896e-21	FDR_0.05_hist_mono_CRD_QTL.txt
3_internal_11908	3	127626443	127797281	+	5214	0	rs9865083	3	127627327	0.662499	1.17663	2.70757e-32	FDR_0.05_hist_mono_CRD_QTL.txt
3_internal_14241	3	127841084	127865131	+	4584	262563	rs9681231	3	128127694	0.0978353	0.929797	0.0574382	FDR_0.05_hist_mono_CRD_QTL.txt
3_internal_15738	3	127847003	127890486	+	4590	-911742	rs35423378	3	126935261	0.0932307	0.873586	0.0728364	FDR_0.05_hist_mono_CRD_QTL.txt
3_internal_16597	3	127913818	128251872	+	5025	-190621	rs7611426	3	127723197	0.168518	0.723536	0.000100037	FDR_0.05_hist_mono_CRD_QTL.txt
3_internal_14724	3	128106325	128418421	+	4894	0	rs67790930	3	128310036	0.57776	-1.1788	2.06477e-26	FDR_0.05_hist_mono_CRD_QTL.txt
3_internal_16836	3	128215886	128318233	+	4362	0	rs151152550	3	128275416	0.110163	1.90379	0.0176054	FDR_0.05_hist_mono_CRD_QTL.txt
3_internal_17794	3	128386190	128439138	+	4347	-36814	rs55683935	3	128349376	0.168918	1.53732	8.20549e-05	FDR_0.05_hist_mono_CRD_QTL.txt
3_internal_11645	3	128463299	128514708	+	4208	27901	rs61292315	3	128542609	0.125768	-0.892116	0.00387059	FDR_0.05_hist_mono_CRD_QTL.txt
3_internal_11634	3	128517297	128601746	+	4146	0	rs4927896	3	128565039	0.345319	1.61348	1.57801e-12	FDR_0.05_hist_mono_CRD_QTL.txt
3_internal_12823	3	128719538	128737469	+	4033	0	rs139969893	3	128734746	0.133027	-1.77426	0.00200731	FDR_0.05_hist_mono_CRD_QTL.txt
3_internal_12750	3	129067620	129169435	+	4319	0	rs73202264	3	129118877	0.422086	1.48965	4.52907e-17	FDR_0.05_hist_mono_CRD_QTL.txt
3_internal_11827	3	129243759	129319705	+	4271	-100682	rs4128191	3	129143077	0.099011	0.721932	0.0445217	FDR_0.05_hist_mono_CRD_QTL.txt
3_internal_11565	3	129266983	129274969	+	4125	-1643	rs2625957	3	129265340	0.14853	0.855996	0.000884776	FDR_0.05_hist_mono_CRD_QTL.txt
3_internal_14740	3	129294603	129348312	+	4195	942794	rs116544381	3	130291106	0.107825	-1.59916	0.0172527	FDR_0.05_hist_mono_CRD_QTL.txt
3_internal_14029	3	129666238	129817543	+	4012	0	rs9856606	3	129680366	0.464417	0.990176	2.04372e-18	FDR_0.05_hist_mono_CRD_QTL.txt
3_internal_12421	3	129801943	129826801	+	3863	0	rs10934906	3	129813062	0.488469	-1.03596	3.28561e-21	FDR_0.05_hist_mono_CRD_QTL.txt
3_internal_17266	3	129897480	130074155	+	4255	-74122	rs183280842	3	129823358	0.0848135	1.86956	0.12058	FDR_0.05_hist_mono_CRD_QTL.txt
3_internal_11835	3	130568319	130614063	+	4831	915799	rs11705732	3	131529862	0.0989452	0.624559	0.0437033	FDR_0.05_hist_mono_CRD_QTL.txt
3_internal_11399	3	130939939	130942825	+	5264	139495	rs79536927	3	131082320	0.196198	-1.23927	1.00839e-05	FDR_0.05_hist_mono_CRD_QTL.txt
3_internal_11281	3	131513698	131754337	+	6119	0	rs1225068	3	131679304	0.705489	1.24397	1.67251e-39	FDR_0.05_hist_mono_CRD_QTL.txt
3_internal_13523	3	131929413	132105858	+	6510	0	rs7653274	3	131964644	0.58785	-1.23179	3.20122e-28	FDR_0.05_hist_mono_CRD_QTL.txt
3_internal_11604	3	131980005	131993279	+	6045	0	rs7645134	3	131986980	0.116133	-0.476471	0.00978784	FDR_0.05_hist_mono_CRD_QTL.txt
3_internal_12555	3	132149521	132179109	+	6239	0	rs74281872	3	132162334	0.368147	1.32091	1.42027e-14	FDR_0.05_hist_mono_CRD_QTL.txt
3_internal_16749	3	133243992	133292220	+	5373	0	rs11919850	3	133289924	0.110005	0.652765	0.0265339	FDR_0.05_hist_mono_CRD_QTL.txt
3_internal_14021	3	133521841	133526917	+	5452	0	rs13079426	3	133522334	0.0988878	0.453353	0.064697	FDR_0.05_hist_mono_CRD_QTL.txt
6_internal_10414	6	71375988	71464469	+	6044	101009	rs2504756	6	71565478	0.394365	0.866466	3.85342e-15	FDR_0.05_hist_mono_CRD_QTL.txt
6_internal_11070	6	73442467	73458706	+	5077	0	rs3005765	6	73449218	0.323245	0.900972	1.52088e-11	FDR_0.05_hist_mono_CRD_QTL.txt
6_internal_15614	6	73523282	73738438	+	5619	0	rs4707996	6	73527994	0.317995	-0.760013	2.74767e-11	FDR_0.05_hist_mono_CRD_QTL.txt
6_internal_10872	6	73617658	73627041	+	5057	0	rs12197188	6	73621620	0.421008	1.29598	8.34271e-17	FDR_0.05_hist_mono_CRD_QTL.txt
6_internal_11613	6	74098137	74105094	+	5379	-25456	rs9446890	6	74072681	0.101294	-0.451202	0.0402873	FDR_0.05_hist_mono_CRD_QTL.txt
6_internal_11404	6	74270069	74279286	+	5352	0	rs642722	6	74270574	0.51678	-1.17143	8.43983e-23	FDR_0.05_hist_mono_CRD_QTL.txt
6_internal_14267	6	74399315	74435969	+	5521	0	rs7739455	6	74420628	0.361331	-0.843049	7.83293e-14	FDR_0.05_hist_mono_CRD_QTL.txt
6_internal_14488	6	74405366	74457950	+	5631	10624	rs45474895	6	74468574	0.148284	-0.765172	0.000418118	FDR_0.05_hist_mono_CRD_QTL.txt
6_internal_12193	6	75980226	76012449	+	4238	0	rs2207600	6	76010563	0.511265	-1.22976	8.52125e-22	FDR_0.05_hist_mono_CRD_QTL.txt
6_internal_9860	6	78171982	78176996	+	5577	0	rs10806098	6	78176009	0.205784	-0.688098	3.49388e-06	FDR_0.05_hist_mono_CRD_QTL.txt
6_internal_11980	6	80487028	80513605	+	5639	0	rs6936044	6	80507865	0.187367	0.717439	1.68751e-05	FDR_0.05_hist_mono_CRD_QTL.txt
6_internal_15087	6	80577649	80615828	+	5856	0	rs62411145	6	80584579	0.159149	0.709482	0.00028949	FDR_0.05_hist_mono_CRD_QTL.txt
6_internal_10810	6	80655461	80714996	+	6176	57647	rs6924930	6	80772643	0.555294	1.03523	1.42129e-24	FDR_0.05_hist_mono_CRD_QTL.txt
6_internal_10387	6	82527851	82531186	+	5760	596	rs6931358	6	82531782	0.554975	1.19685	9.95e-25	FDR_0.05_hist_mono_CRD_QTL.txt
6_internal_12341	6	84139935	84222601	+	4506	159857	rs77798593	6	84382458	0.115577	0.880269	0.0111858	FDR_0.05_hist_mono_CRD_QTL.txt
6_internal_11553	6	84152355	84301336	+	4684	4337	rs1033656	6	84305673	0.578478	-1.04398	6.29439e-26	FDR_0.05_hist_mono_CRD_QTL.txt
6_internal_13936	6	84568798	84586081	+	4270	-91870	rs62419648	6	84476928	0.0879597	2.17792	0.0942146	FDR_0.05_hist_mono_CRD_QTL.txt
6_internal_12111	6	85353570	85484802	+	5329	0	rs10498948	6	85405761	0.105195	0.775771	0.0267119	FDR_0.05_hist_mono_CRD_QTL.txt
6_internal_9918	6	86170024	86175929	+	5600	-33561	rs9344521	6	86136463	0.168777	-0.89742	0.000112292	FDR_0.05_hist_mono_CRD_QTL.txt
6_internal_9844	6	87811163	87825562	+	5501	2566	rs9450620	6	87828128	0.644163	-1.10023	7.6886e-32	FDR_0.05_hist_mono_CRD_QTL.txt
6_internal_9813	6	88189920	88205145	+	5307	-138868	rs397516	6	88051052	0.131763	-0.502242	0.00235377	FDR_0.05_hist_mono_CRD_QTL.txt
6_internal_16202	6	88419542	88470165	+	5205	-667414	rs187270822	6	87752128	0.114345	-1.89678	0.015591	FDR_0.05_hist_mono_CRD_QTL.txt
6_internal_11465	6	88426353	89634837	+	7722	412176	rs1065657	6	90047013	0.0873503	0.420449	0.193352	FDR_0.05_hist_mono_CRD_QTL.txt
6_internal_13187	6	88506174	88514122	+	5127	0	rs2763282	6	88507425	0.398853	0.898613	1.2086e-15	FDR_0.05_hist_mono_CRD_QTL.txt
6_internal_14101	6	88608932	89166761	+	6372	0	rs4707468	6	89153477	0.699026	-1.18931	4.32809e-37	FDR_0.05_hist_mono_CRD_QTL.txt
6_internal_12180	6	89692443	89842294	+	4910	0	rs9451139	6	89777631	0.692728	1.2434	1.9435e-39	FDR_0.05_hist_mono_CRD_QTL.txt
6_internal_15027	6	89991680	90034849	+	4482	32053	rs9451208	6	90066902	0.326202	-0.872146	4.02996e-11	FDR_0.05_hist_mono_CRD_QTL.txt
6_internal_12771	6	90018030	90034117	+	4445	996324	rs56258221	6	91030441	0.0930631	0.530189	0.0847299	FDR_0.05_hist_mono_CRD_QTL.txt
6_internal_15279	6	90053617	90123846	+	4623	0	rs754608	6	90116102	0.15547	-0.546224	0.000428487	FDR_0.05_hist_mono_CRD_QTL.txt
6_internal_15598	6	90709264	91013010	+	5549	0	rs12199079	6	90852258	0.583583	-1.10426	2.89366e-27	FDR_0.05_hist_mono_CRD_QTL.txt
6_internal_10595	6	92819147	92858566	+	5935	-18919	rs62418443	6	92800228	0.282761	-1.5611	1.53571e-09	FDR_0.05_hist_mono_CRD_QTL.txt
6_internal_10704	6	96016461	96027759	+	5652	43329	rs9481950	6	96071088	0.443761	0.975755	5.27325e-19	FDR_0.05_hist_mono_CRD_QTL.txt
6_internal_12214	6	99379455	99383292	+	4751	0	rs195830	6	99382407	0.478556	-1.02446	2.98382e-19	FDR_0.05_hist_mono_CRD_QTL.txt
6_internal_10122	6	99461299	99466006	+	4765	0	rs9388921	6	99461569	0.261404	-0.922337	1.43677e-08	FDR_0.05_hist_mono_CRD_QTL.txt
6_internal_10354	6	100036152	100063272	+	4879	-6986	rs35857683	6	100029166	0.384062	-1.82794	8.41737e-15	FDR_0.05_hist_mono_CRD_QTL.txt
6_internal_9710	6	101251077	101255968	+	4974	-11142	rs9390693	6	101239935	0.733949	1.23243	3.76647e-41	FDR_0.05_hist_mono_CRD_QTL.txt
6_internal_14596	6	104774394	105245808	+	6750	0	rs6918940	6	105153084	0.591026	1.43597	9.65074e-29	FDR_0.05_hist_mono_CRD_QTL.txt
6_internal_11702	6	105936261	106002182	+	5080	265531	rs9320134	6	106267713	0.11216	-0.630555	0.0209333	FDR_0.05_hist_mono_CRD_QTL.txt
6_internal_12620	6	106000710	106050340	+	5121	0	rs35468067	6	106037381	0.28291	-0.773257	1.85866e-09	FDR_0.05_hist_mono_CRD_QTL.txt
6_internal_16277	6	106196226	106443270	+	5737	0	rs12216190	6	106280692	0.461973	1.04423	1.51803e-20	FDR_0.05_hist_mono_CRD_QTL.txt
6_internal_10840	6	106238555	106575164	+	5931	0	rs77846660	6	106561908	0.15535	1.01827	0.00053013	FDR_0.05_hist_mono_CRD_QTL.txt
6_internal_10388	6	106354637	106359628	+	5224	0	rs12203972	6	106358865	0.27623	0.866459	1.16208e-09	FDR_0.05_hist_mono_CRD_QTL.txt
6_internal_11793	6	106829237	106862181	+	5228	0	rs9398083	6	106832645	0.555781	1.13614	1.91631e-26	FDR_0.05_hist_mono_CRD_QTL.txt
6_internal_11549	6	106978001	107011670	+	5234	0	rs1111830	6	106982560	0.122682	0.762479	0.00736368	FDR_0.05_hist_mono_CRD_QTL.txt
6_internal_11598	6	106984063	107004666	+	5204	0	rs2066201	6	106992844	0.215022	-0.975006	1.59144e-06	FDR_0.05_hist_mono_CRD_QTL.txt
6_internal_11298	6	107429050	107438606	+	5047	2648	rs62427983	6	107441254	0.393098	-0.932333	2.86996e-14	FDR_0.05_hist_mono_CRD_QTL.txt
6_internal_10644	6	108136885	108158125	+	4238	-3136	rs10580340	6	108133744	0.261058	-0.997593	1.34679e-08	FDR_0.05_hist_mono_CRD_QTL.txt
6_internal_11162	6	108434319	108498400	+	4078	437515	rs4317448	6	108935915	0.0815177	-0.508214	0.196826	FDR_0.05_hist_mono_CRD_QTL.txt
6_internal_12737	6	109121685	109127983	+	4238	496980	rs13209277	6	109624963	0.0915241	0.415419	0.0703929	FDR_0.05_hist_mono_CRD_QTL.txt
7_internal_10504	7	80550682	80573580	+	4793	0	rs917191	7	80570871	0.339679	0.818363	2.9612e-12	FDR_0.05_hist_mono_CRD_QTL.txt
7_internal_10430	7	81380706	81401143	+	5255	429397	rs79262198	7	81830540	0.0867629	-1.34609	0.17119	FDR_0.05_hist_mono_CRD_QTL.txt
7_internal_9318	7	81402151	81420549	+	5248	0	rs6972704	7	81413337	0.109213	0.455971	0.0260858	FDR_0.05_hist_mono_CRD_QTL.txt
7_internal_9370	7	82224334	82227998	+	5594	1963	rs11974300	7	82229961	0.171708	-1.19841	0.000111548	FDR_0.05_hist_mono_CRD_QTL.txt
7_internal_11802	7	83537461	83577078	+	5135	0	rs696873	7	83566002	0.319867	0.911556	4.47087e-11	FDR_0.05_hist_mono_CRD_QTL.txt
7_internal_10208	7	84733411	85351428	+	6038	0	rs10246934	7	85345910	0.761773	1.26213	1.02142e-45	FDR_0.05_hist_mono_CRD_QTL.txt
7_internal_11313	7	87885801	87988418	+	4720	0	rs34035935	7	87915226	0.651013	-1.36782	4.33331e-33	FDR_0.05_hist_mono_CRD_QTL.txt
7_internal_9155	7	87939948	87960075	+	4569	0	rs2888576	7	87959782	0.19499	-0.746819	1.28075e-05	FDR_0.05_hist_mono_CRD_QTL.txt
7_internal_9013	7	89747843	89841804	+	6051	0	rs2190228	7	89836742	0.308732	-0.956183	1.86341e-11	FDR_0.05_hist_mono_CRD_QTL.txt
7_internal_9835	7	90207947	90330673	+	5600	-180900	rs79339927	7	90027046	0.0931908	-0.565123	0.0833275	FDR_0.05_hist_mono_CRD_QTL.txt
7_internal_10420	7	90284598	90357736	+	5569	0	rs1987866	7	90285762	0.446465	1.1357	3.95655e-18	FDR_0.05_hist_mono_CRD_QTL.txt
7_internal_9062	7	90769970	90810549	+	4650	0	rs2518778	7	90797314	0.0829699	0.907945	0.144994	FDR_0.05_hist_mono_CRD_QTL.txt
7_internal_8848	7	90793323	91149998	+	5023	0	rs1429535	7	90955960	0.622254	1.38907	7.88573e-32	FDR_0.05_hist_mono_CRD_QTL.txt
7_internal_10637	7	91601415	91690700	+	3708	0	rs6951972	7	91689446	0.541859	1.05924	9.54459e-26	FDR_0.05_hist_mono_CRD_QTL.txt
7_internal_12800	7	92250163	92326015	+	3583	0	rs42046	7	92252203	0.49325	1.14357	5.66365e-21	FDR_0.05_hist_mono_CRD_QTL.txt
7_internal_10972	7	92825349	92858653	+	3818	87357	rs59874704	7	92946010	0.559845	1.33983	3.00129e-25	FDR_0.05_hist_mono_CRD_QTL.txt
7_internal_10356	7	93672101	93718462	+	4071	0	rs28373455	7	93678329	0.714496	1.18539	2.91655e-41	FDR_0.05_hist_mono_CRD_QTL.txt
7_internal_9826	7	93911465	94538331	+	5604	0	rs3763469	7	94021475	0.273355	0.964036	1.59014e-09	FDR_0.05_hist_mono_CRD_QTL.txt
7_internal_11400	7	95912905	95958260	+	4524	8947	rs17167473	7	95967207	0.689734	-1.25739	3.07875e-35	FDR_0.05_hist_mono_CRD_QTL.txt
7_internal_8823	7	96465512	96636813	+	4869	0	rs17656761	7	96581553	0.299481	1.16591	2.75308e-10	FDR_0.05_hist_mono_CRD_QTL.txt
7_internal_10760	7	96813380	96816831	+	4638	-312121	rs75012740	7	96501259	0.0869222	1.21309	0.132601	FDR_0.05_hist_mono_CRD_QTL.txt
7_internal_9235	7	97735219	97796069	+	4933	-41557	rs66706435	7	97693662	0.173279	-1.0494	6.42434e-05	FDR_0.05_hist_mono_CRD_QTL.txt
7_internal_8430	7	97735750	97764910	+	4835	65678	rs13228463	7	97830588	0.152795	-0.997489	0.000439044	FDR_0.05_hist_mono_CRD_QTL.txt
7_internal_11871	7	97813350	97925340	+	5112	60075	rs6944262	7	97985415	0.585413	-1.03606	1.3914e-29	FDR_0.05_hist_mono_CRD_QTL.txt
7_internal_9303	7	98462367	98469018	+	4113	153055	rs61126535	7	98622073	0.25581	-1.34703	3.99555e-09	FDR_0.05_hist_mono_CRD_QTL.txt
7_internal_9008	7	99603982	99611734	+	3011	21248	rs1133790	7	99632982	0.0769413	-0.391267	0.201586	FDR_0.05_hist_mono_CRD_QTL.txt
7_internal_9161	7	99872245	99910310	+	3127	61812	rs7792525	7	99972122	0.425063	-1.09544	9.66558e-18	FDR_0.05_hist_mono_CRD_QTL.txt
7_internal_12039	7	99914461	99933435	+	3120	155950	rs7787825	7	100089385	0.106838	-0.528767	0.0165747	FDR_0.05_hist_mono_CRD_QTL.txt
7_internal_9139	7	100396263	100435673	+	4117	0	rs314363	7	100414386	0.383973	1.07637	1.54981e-13	FDR_0.05_hist_mono_CRD_QTL.txt
7_internal_9335	7	100492126	100610684	+	4277	0	rs17880573	7	100492412	0.106236	0.555572	0.030768	FDR_0.05_hist_mono_CRD_QTL.txt
7_internal_8849	7	100507477	100514246	+	4067	-2573	rs28852509	7	100504904	0.532803	1.02396	7.65902e-24	FDR_0.05_hist_mono_CRD_QTL.txt
7_internal_10225	7	100777292	100782750	+	4263	-2587	rs2227666	7	100774705	0.157446	-1.26565	0.000370619	FDR_0.05_hist_mono_CRD_QTL.txt
7_internal_11775	7	100812381	100848443	+	4356	-440056	rs2571603	7	100372325	0.0903929	-1.04662	0.11422	FDR_0.05_hist_mono_CRD_QTL.txt
7_internal_10285	7	100873624	100889758	+	4368	5083	rs6979286	7	100894841	0.204236	-1.22703	4.6981e-06	FDR_0.05_hist_mono_CRD_QTL.txt
7_internal_9903	7	101014101	101055570	+	4542	0	rs12671249	7	101015507	0.50339	-0.999794	4.0264e-22	FDR_0.05_hist_mono_CRD_QTL.txt
7_internal_9435	7	101331017	101364310	+	4391	0	rs78367501	7	101359729	0.115873	-1.40288	0.012179	FDR_0.05_hist_mono_CRD_QTL.txt
7_internal_10903	7	101375895	101388336	+	4363	115021	rs117598150	7	101503357	0.118248	-1.05898	0.0108486	FDR_0.05_hist_mono_CRD_QTL.txt
7_internal_9289	7	101386535	101453028	+	4438	0	rs12670631	7	101440124	0.466831	1.35631	3.60498e-18	FDR_0.05_hist_mono_CRD_QTL.txt
7_internal_9060	7	101704296	101710437	+	4282	0	rs420709	7	101705521	0.521415	-1.22004	6.87133e-23	FDR_0.05_hist_mono_CRD_QTL.txt
7_internal_8073	7	101775034	101785203	+	4152	-691193	rs58559992	7	101083841	0.103771	-0.799388	0.0304027	FDR_0.05_hist_mono_CRD_QTL.txt
7_internal_9295	7	101942709	101951660	+	4029	0	rs803090	7	101950500	0.422469	0.969796	1.84713e-16	FDR_0.05_hist_mono_CRD_QTL.txt
10_internal_8527	10	71932816	71953938	+	7042	0	rs7908356	10	71952040	0.417283	-1.46183	8.78861e-17	FDR_0.05_hist_mono_CRD_QTL.txt
10_internal_11532	10	71991959	72124952	+	7425	0	rs10740339	10	72115305	0.405751	-0.964413	1.81324e-15	FDR_0.05_hist_mono_CRD_QTL.txt
10_internal_8943	10	72252327	72269528	+	6998	0	rs4746040	10	72253926	0.447132	-1.17669	3.50811e-17	FDR_0.05_hist_mono_CRD_QTL.txt
10_internal_12670	10	72320449	72505194	+	7504	0	rs4746060	10	72476784	0.238938	1.10624	1.37123e-07	FDR_0.05_hist_mono_CRD_QTL.txt
10_internal_11682	10	72522064	72559368	+	6869	0	rs77389056	10	72549203	0.183932	0.944314	6.86654e-05	FDR_0.05_hist_mono_CRD_QTL.txt
10_internal_11566	10	72968508	73060073	+	6488	0	rs1124397	10	72995213	0.510282	1.07423	1.7289e-22	FDR_0.05_hist_mono_CRD_QTL.txt
10_internal_9121	10	73136249	73143287	+	6050	0	rs2894151	10	73138304	0.166578	-0.645686	0.000269458	FDR_0.05_hist_mono_CRD_QTL.txt
10_internal_11359	10	73382712	73420915	+	5735	0	rs2394833	10	73392926	0.348359	-0.933901	1.45646e-12	FDR_0.05_hist_mono_CRD_QTL.txt
10_internal_8800	10	73394999	73539274	+	5792	0	rs76959136	10	73529327	0.171844	0.599547	6.98953e-05	FDR_0.05_hist_mono_CRD_QTL.txt
10_internal_8356	10	73460163	73480922	+	5511	292680	rs4148954	10	73773602	0.0872024	0.585792	0.197556	FDR_0.05_hist_mono_CRD_QTL.txt
10_internal_8486	10	73616383	73657092	+	5012	0	rs111769221	10	73624288	0.119554	-0.572112	0.00977963	FDR_0.05_hist_mono_CRD_QTL.txt
10_internal_11731	10	73860705	73882737	+	4311	-470973	rs61851976	10	73389732	0.0828678	0.656771	0.192109	FDR_0.05_hist_mono_CRD_QTL.txt
10_internal_8387	10	74002159	74097728	+	4364	0	rs10733886	10	74039074	0.0945921	-0.458326	0.0733099	FDR_0.05_hist_mono_CRD_QTL.txt
10_internal_8206	10	74018642	74098349	+	4315	-276857	rs76423969	10	73741785	0.0881033	1.12275	0.11139	FDR_0.05_hist_mono_CRD_QTL.txt
10_internal_8644	10	74228601	74301492	+	3859	-239417	rs10823909	10	73989184	0.0787345	-0.652865	0.205974	FDR_0.05_hist_mono_CRD_QTL.txt
10_internal_8259	10	74258176	74273591	+	3751	210630	rs61864406	10	74484221	0.0968786	0.750812	0.0563878	FDR_0.05_hist_mono_CRD_QTL.txt
10_internal_10464	10	74348231	74370615	+	3595	-893323	rs3752753	10	73454908	0.0767706	-0.400073	0.20497	FDR_0.05_hist_mono_CRD_QTL.txt
10_internal_9483	10	74836238	74851811	+	2798	85082	rs112745577	10	74936893	0.417707	1.5672	3.14359e-17	FDR_0.05_hist_mono_CRD_QTL.txt
10_internal_11922	10	75565665	75633845	+	2949	0	rs12221230	10	75604972	0.479744	1.15084	1.21613e-20	FDR_0.05_hist_mono_CRD_QTL.txt
10_internal_12994	10	75789165	76350634	+	3879	0	rs35273093	10	76248814	0.41038	1.44205	1.66592e-16	FDR_0.05_hist_mono_CRD_QTL.txt
10_internal_9031	10	75954558	76060810	+	3142	0	rs16931332	10	76046923	0.116917	0.69017	0.00637	FDR_0.05_hist_mono_CRD_QTL.txt
10_internal_9461	10	76141175	76516146	+	3435	0	rs386616975	10	76515579	0.156466	0.682966	0.000113242	FDR_0.05_hist_mono_CRD_QTL.txt
10_internal_10188	10	76246467	76500366	+	3321	-514023	rs4746162	10	75732444	0.0915311	0.510381	0.067707	FDR_0.05_hist_mono_CRD_QTL.txt
10_internal_8618	10	77118222	77787139	+	4858	-2268	rs6480780	10	77115954	0.625911	1.12159	5.06019e-32	FDR_0.05_hist_mono_CRD_QTL.txt
10_internal_8834	10	77154676	77165651	+	3343	985034	rs1907335	10	78150685	0.0973331	-0.830474	0.0448497	FDR_0.05_hist_mono_CRD_QTL.txt
10_internal_7908	10	77159727	77169535	+	3345	27635	rs17769639	10	77197170	0.322407	-0.800272	1.09264e-11	FDR_0.05_hist_mono_CRD_QTL.txt
10_internal_11963	10	77186301	77409785	+	3875	0	rs111541817	10	77279505	0.373649	0.836068	1.18184e-14	FDR_0.05_hist_mono_CRD_QTL.txt
10_internal_8920	10	78065536	78078606	+	4182	9465	rs2758988	10	78088071	0.152675	0.70008	0.00031919	FDR_0.05_hist_mono_CRD_QTL.txt
10_internal_8906	10	78163084	78168691	+	4236	-3136	rs1907339	10	78159948	0.20589	-0.940117	2.37137e-06	FDR_0.05_hist_mono_CRD_QTL.txt
10_internal_9813	10	78639458	78841102	+	5209	-7923	rs79745479	10	78631535	0.183739	1.3028	2.8722e-05	FDR_0.05_hist_mono_CRD_QTL.txt
10_internal_11381	10	78904001	79459585	+	6275	0	rs59158082	10	78935003	0.421258	1.6539	4.88332e-16	FDR_0.05_hist_mono_CRD_QTL.txt
10_internal_8806	10	79291001	79401965	+	5309	0	rs816868	10	79312114	0.736411	-1.20139	4.62358e-43	FDR_0.05_hist_mono_CRD_QTL.txt
10_internal_12125	10	79594490	79606940	+	5105	-62555	rs16935355	10	79531935	0.202302	-1.58552	5.29781e-06	FDR_0.05_hist_mono_CRD_QTL.txt
10_internal_8365	10	80327216	80402601	+	5837	0	rs164228	10	80327360	0.3261	1.5201	2.1483e-12	FDR_0.05_hist_mono_CRD_QTL.txt
10_internal_8415	10	80500775	80512412	+	5494	0	rs28318	10	80501409	0.383521	-1.19463	3.0316e-14	FDR_0.05_hist_mono_CRD_QTL.txt
10_internal_8451	10	80521279	80525005	+	5446	-966	rs11596052	10	80520313	0.114179	-0.603316	0.0193674	FDR_0.05_hist_mono_CRD_QTL.txt
10_internal_9107	10	80696632	80758557	+	5657	0	rs10762818	10	80729072	0.392468	-0.904258	2.61307e-15	FDR_0.05_hist_mono_CRD_QTL.txt
10_internal_10884	10	80806308	80912279	+	6020	226488	rs112767468	10	81138767	0.0921987	-1.40356	0.142214	FDR_0.05_hist_mono_CRD_QTL.txt
10_internal_8394	10	80830348	80916653	+	6004	0	rs11002818	10	80862603	0.110139	0.677557	0.030863	FDR_0.05_hist_mono_CRD_QTL.txt
10_internal_9255	10	80939283	80947780	+	5913	813	rs703974	10	80948593	0.301202	-0.833791	1.37749e-10	FDR_0.05_hist_mono_CRD_QTL.txt
10_internal_9295	10	80995751	81061227	+	6025	0	rs151184786	10	81026514	0.118034	-2.09133	0.0175771	FDR_0.05_hist_mono_CRD_QTL.txt
10_internal_7733	10	81000929	81060409	+	6008	0	rs1250545	10	81032817	0.101339	0.458748	0.0688584	FDR_0.05_hist_mono_CRD_QTL.txt
10_internal_9816	10	81103065	81117128	+	5891	2433	rs1923368	10	81119561	0.546561	1.03126	3.36052e-25	FDR_0.05_hist_mono_CRD_QTL.txt
10_internal_12820	10	81134313	81233842	+	6161	0	rs143191049	10	81188111	0.104478	-0.565355	0.0487815	FDR_0.05_hist_mono_CRD_QTL.txt
10_internal_9526	10	81701855	81710054	+	6127	308425	rs11202356	10	82018479	0.0885445	-0.791195	0.155645	FDR_0.05_hist_mono_CRD_QTL.txt
10_internal_12835	10	81891964	81966785	+	6215	-3270	rs61859980	10	81888694	0.26798	-1.26931	6.36324e-09	FDR_0.05_hist_mono_CRD_QTL.txt
10_internal_8647	10	82009544	82020791	+	6062	0	rs12411806	10	82013119	0.380891	-0.929689	1.68175e-14	FDR_0.05_hist_mono_CRD_QTL.txt
10_internal_10248	10	82147296	82189795	+	6290	0	rs11202832	10	82174949	0.552343	1.02406	3.31937e-24	FDR_0.05_hist_mono_CRD_QTL.txt
10_internal_7832	10	82214716	82272063	+	6406	-295940	rs112550067	10	81918776	0.0891675	-0.598742	0.142618	FDR_0.05_hist_mono_CRD_QTL.txt
10_internal_11631	10	82277798	82369789	+	6575	0	rs11186047	10	82318802	0.38454	0.956946	4.17049e-14	FDR_0.05_hist_mono_CRD_QTL.txt
10_internal_8386	10	86067995	86185223	+	7441	88026	rs11557865	10	86273249	0.660864	-1.37753	2.863e-33	FDR_0.05_hist_mono_CRD_QTL.txt
10_internal_8773	10	87984144	88127821	+	5398	0	rs10887562	10	87984457	0.370161	1.55255	6.02411e-14	FDR_0.05_hist_mono_CRD_QTL.txt
10_internal_8506	10	88617046	88649429	+	4388	0	rs74538469	10	88630933	0.347802	1.59521	8.29237e-13	FDR_0.05_hist_mono_CRD_QTL.txt
10_internal_11777	10	88715082	88892684	+	4640	0	rs3858288	10	88732030	0.18634	-0.58479	2.87636e-05	FDR_0.05_hist_mono_CRD_QTL.txt
10_internal_8988	10	88842944	88856011	+	4228	300602	rs9421624	10	89156613	0.125956	0.536723	0.00301142	FDR_0.05_hist_mono_CRD_QTL.txt
10_internal_10508	10	88963343	89104672	+	4488	-244510	rs3793900	10	88718833	0.091061	-0.464579	0.1091	FDR_0.05_hist_mono_CRD_QTL.txt
10_internal_12062	10	89416391	89522359	+	4103	0	rs1058798	10	89507288	0.420748	0.998216	7.91133e-16	FDR_0.05_hist_mono_CRD_QTL.txt
10_internal_8460	10	89784559	89799958	+	3921	0	rs4933464	10	89785888	0.33204	-1.05333	1.76561e-12	FDR_0.05_hist_mono_CRD_QTL.txt
10_internal_10287	10	89872486	89887796	+	4056	563835	rs139030596	10	90451631	0.0863069	-2.15718	0.153563	FDR_0.05_hist_mono_CRD_QTL.txt
10_internal_8598	10	90038621	90042893	+	4358	1452	rs10749571	10	90044345	0.224902	1.10999	5.34807e-07	FDR_0.05_hist_mono_CRD_QTL.txt
10_internal_8778	10	90163707	90169937	+	4569	0	rs792207	10	90167065	0.244895	0.735267	7.39224e-08	FDR_0.05_hist_mono_CRD_QTL.txt
10_internal_9652	10	90216201	90220667	+	4664	178265	rs113784286	10	90398932	0.0881667	-1.55644	0.147794	FDR_0.05_hist_mono_CRD_QTL.txt
10_internal_8570	10	90248391	90256860	+	4736	-113062	rs79426024	10	90135329	0.0885759	-1.70366	0.12825	FDR_0.05_hist_mono_CRD_QTL.txt
10_internal_8952	10	90515339	90527238	+	4874	0	rs10509554	10	90525792	0.487152	1.11892	3.4256e-20	FDR_0.05_hist_mono_CRD_QTL.txt
10_internal_12496	10	90584049	90763040	+	5499	0	rs1926196	10	90753748	0.524634	-0.996992	8.15518e-23	FDR_0.05_hist_mono_CRD_QTL.txt
10_internal_9058	10	90590454	90626409	+	5091	0	rs1214555	10	90596934	0.127283	-0.550384	0.00484065	FDR_0.05_hist_mono_CRD_QTL.txt
10_internal_10368	10	90789232	90924428	+	5730	0	rs7094057	10	90857198	0.509487	1.14502	1.87262e-21	FDR_0.05_hist_mono_CRD_QTL.txt
10_internal_11618	10	90915468	91499603	+	7100	0	rs304410	10	91186842	0.11773	-0.533345	0.01534	FDR_0.05_hist_mono_CRD_QTL.txt
10_internal_12036	10	90976735	91309559	+	6346	0	rs1320496	10	91002845	0.622348	1.11136	2.12258e-30	FDR_0.05_hist_mono_CRD_QTL.txt
10_internal_8765	10	91596801	91673840	+	5946	0	rs1886410	10	91647955	0.115483	-0.477473	0.011839	FDR_0.05_hist_mono_CRD_QTL.txt
10_internal_9644	10	92534751	92549910	+	5428	-98367	rs10509605	10	92436384	0.16278	1.24221	0.000108342	FDR_0.05_hist_mono_CRD_QTL.txt
10_internal_10056	10	92948570	92986510	+	4751	982099	rs10748575	10	93968609	0.100206	1.30251	0.0440764	FDR_0.05_hist_mono_CRD_QTL.txt
10_internal_7921	10	93818483	93843498	+	4007	0	rs833380	10	93822193	0.656503	-1.34153	7.6539e-32	FDR_0.05_hist_mono_CRD_QTL.txt
10_internal_12239	10	94506594	94527116	+	4938	0	rs2488066	10	94507612	0.416707	1.16088	4.21042e-17	FDR_0.05_hist_mono_CRD_QTL.txt
10_internal_9948	10	94819863	94835511	+	4983	138239	rs1927463	10	94973750	0.123432	-0.498206	0.00574484	FDR_0.05_hist_mono_CRD_QTL.txt
10_internal_9857	10	94875091	94969937	+	5143	0	rs12264655	10	94951798	0.542743	1.03327	5.2541e-24	FDR_0.05_hist_mono_CRD_QTL.txt
10_internal_9914	10	95222618	95232128	+	5134	-7527	rs2985075	10	95215091	0.11763	-0.61271	0.00992965	FDR_0.05_hist_mono_CRD_QTL.txt
10_internal_8340	10	95230241	95243288	+	5138	3951	rs10786105	10	95247239	0.425391	-0.913648	6.21001e-17	FDR_0.05_hist_mono_CRD_QTL.txt
10_internal_11543	10	95273357	95378197	+	5275	0	rs10786109	10	95274528	0.426017	-1.10387	5.25536e-17	FDR_0.05_hist_mono_CRD_QTL.txt
10_internal_9392	10	95461186	95507932	+	5059	0	rs7084701	10	95482249	0.461442	-1.18939	6.88776e-19	FDR_0.05_hist_mono_CRD_QTL.txt
10_internal_11973	10	96120467	96187259	+	5144	-644920	rs7080445	10	95475547	0.0942406	0.576291	0.0664019	FDR_0.05_hist_mono_CRD_QTL.txt
10_internal_11586	10	97474854	97602703	+	5691	0	rs114811515	10	97554351	0.348047	1.87431	4.16113e-13	FDR_0.05_hist_mono_CRD_QTL.txt
10_internal_12471	10	97540056	97737293	+	5660	0	rs56365500	10	97687184	0.612295	-1.17078	4.8725e-29	FDR_0.05_hist_mono_CRD_QTL.txt
10_internal_10059	10	97570519	97625535	+	5460	-16168	rs114811515	10	97554351	0.0828515	0.914473	0.195838	FDR_0.05_hist_mono_CRD_QTL.txt
10_internal_9142	10	97576713	97598678	+	5411	-22362	rs114811515	10	97554351	0.130067	1.14578	0.00358642	FDR_0.05_hist_mono_CRD_QTL.txt
10_internal_11757	10	97881266	97892260	+	5039	56346	rs10748664	10	97948606	0.0811769	-0.456087	0.206331	FDR_0.05_hist_mono_CRD_QTL.txt
10_internal_10430	10	97995182	98019692	+	5050	0	rs117791247	10	98015470	0.161567	-1.58223	0.000126117	FDR_0.05_hist_mono_CRD_QTL.txt
10_internal_9407	10	98050258	98068342	+	5025	65120	rs61740993	10	98133462	0.0885681	-1.7153	0.132363	FDR_0.05_hist_mono_CRD_QTL.txt
10_internal_9765	10	98139323	98201953	+	5109	169056	rs117720019	10	98371009	0.123021	-2.00447	0.00762537	FDR_0.05_hist_mono_CRD_QTL.txt
10_internal_11472	10	99037482	99175161	+	4734	0	rs7923385	10	99117097	0.591368	1.18899	8.53001e-29	FDR_0.05_hist_mono_CRD_QTL.txt
10_internal_8515	10	99043423	99151254	+	4618	8561	rs9887994	10	99159815	0.176936	-0.697407	4.6059e-05	FDR_0.05_hist_mono_CRD_QTL.txt
10_internal_9270	10	99301017	99332509	+	4522	33670	rs10786358	10	99366179	0.090507	-0.466538	0.125692	FDR_0.05_hist_mono_CRD_QTL.txt
10_internal_12322	10	99436564	99479630	+	4599	0	rs76677598	10	99449503	0.141846	-1.97448	0.00148633	FDR_0.05_hist_mono_CRD_QTL.txt
10_internal_8771	10	100018666	100024800	+	4448	-13670	rs2025625	10	100004996	0.305428	-0.808415	1.78826e-10	FDR_0.05_hist_mono_CRD_QTL.txt
5_internal_9080	5	114819013	114830570	+	6645	-24900	rs1002682	5	114794113	0.0946653	0.708896	0.0796216	FDR_0.05_hist_mono_CRD_QTL.txt
5_internal_9514	5	115276671	115375369	+	6739	0	rs2115041	5	115304252	0.310898	1.85198	7.21144e-11	FDR_0.05_hist_mono_CRD_QTL.txt
5_internal_9145	5	115788465	115912787	+	7395	0	rs728530	5	115791297	0.477861	-1.06205	1.25206e-20	FDR_0.05_hist_mono_CRD_QTL.txt
5_internal_10729	5	118351390	118400298	+	5763	0	rs299222	5	118385691	0.561062	0.996944	7.60337e-24	FDR_0.05_hist_mono_CRD_QTL.txt
5_internal_9475	5	118407049	118431232	+	5688	-18033	rs299221	5	118389016	0.139269	0.510654	0.00183077	FDR_0.05_hist_mono_CRD_QTL.txt
5_internal_8771	5	118604765	118730167	+	5682	0	rs3797339	5	118691693	0.0835605	0.418894	0.193961	FDR_0.05_hist_mono_CRD_QTL.txt
5_internal_9049	5	118730743	118741902	+	5377	0	rs6894901	5	118739748	0.579694	-1.26636	4.59152e-26	FDR_0.05_hist_mono_CRD_QTL.txt
5_internal_13060	5	118746748	118775865	+	5460	0	rs2455467	5	118763042	0.475661	-1.06621	9.50397e-20	FDR_0.05_hist_mono_CRD_QTL.txt
5_internal_9763	5	118960644	119018079	+	5489	-46376	rs246964	5	118914268	0.0824115	0.548719	0.182533	FDR_0.05_hist_mono_CRD_QTL.txt
5_internal_10450	5	119372307	119380190	+	5676	0	rs12513455	5	119378385	0.32461	0.784444	2.016e-11	FDR_0.05_hist_mono_CRD_QTL.txt
5_internal_9441	5	119428385	120103900	+	8689	-28731	rs10062229	5	119399654	0.331012	-1.15184	2.38724e-11	FDR_0.05_hist_mono_CRD_QTL.txt
5_internal_9099	5	121412053	121713186	+	7039	10881	rs1056793	5	121724067	0.336732	1.22711	7.94323e-13	FDR_0.05_hist_mono_CRD_QTL.txt
5_internal_12727	5	122105988	122435848	+	5851	0	rs154504	5	122204086	0.466327	-1.10105	1.57384e-19	FDR_0.05_hist_mono_CRD_QTL.txt
5_internal_9602	5	122755286	122792419	+	5421	-4439	rs6595447	5	122750847	0.322735	-1.07784	5.92937e-12	FDR_0.05_hist_mono_CRD_QTL.txt
5_internal_9182	5	123983275	123996261	+	5732	0	rs76891971	5	123988651	0.12001	0.577574	0.012349	FDR_0.05_hist_mono_CRD_QTL.txt
5_internal_13598	5	124043262	124288040	+	6697	0	rs28401606	5	124248451	0.300255	0.864662	1.35274e-10	FDR_0.05_hist_mono_CRD_QTL.txt
5_internal_8381	5	124213504	124249474	+	5969	3184	rs10041789	5	124252658	0.121861	0.482451	0.00992698	FDR_0.05_hist_mono_CRD_QTL.txt
5_internal_10789	5	125689658	125846764	+	5839	-9710	rs59102081	5	125679948	0.357909	-1.06865	7.07315e-13	FDR_0.05_hist_mono_CRD_QTL.txt
5_internal_9585	5	126014793	126052938	+	5541	0	rs10039317	5	126048874	0.394748	-0.863943	8.54399e-16	FDR_0.05_hist_mono_CRD_QTL.txt
5_internal_8906	5	126087804	126119998	+	5353	44191	rs2973596	5	126164189	0.224225	0.742448	1.44636e-06	FDR_0.05_hist_mono_CRD_QTL.txt
5_internal_10349	5	126121942	126159867	+	5336	23427	rs1110322	5	126183294	0.284484	-0.902379	1.169e-09	FDR_0.05_hist_mono_CRD_QTL.txt
5_internal_9032	5	126180552	126190419	+	5128	-3931	rs113234315	5	126176621	0.115497	-0.56315	0.0124555	FDR_0.05_hist_mono_CRD_QTL.txt
5_internal_10498	5	126204223	126207756	+	5007	-24896	rs6875880	5	126179327	0.0810257	-0.414812	0.202963	FDR_0.05_hist_mono_CRD_QTL.txt
5_internal_9388	5	127038299	127177025	+	4739	-167	rs248726	5	127038132	0.304754	-0.754417	1.5676e-10	FDR_0.05_hist_mono_CRD_QTL.txt
5_internal_8790	5	127675550	127875318	+	5971	0	rs111303290	5	127836329	0.284768	1.34258	5.34308e-10	FDR_0.05_hist_mono_CRD_QTL.txt
5_internal_10786	5	129239593	130420885	+	6767	0	rs10065536	5	129908196	0.105187	0.49015	0.0231354	FDR_0.05_hist_mono_CRD_QTL.txt
5_internal_12420	5	130541474	130642884	+	3541	-13890	rs6880300	5	130527584	0.33603	-1.20429	6.49902e-12	FDR_0.05_hist_mono_CRD_QTL.txt
5_internal_9480	5	130805400	130816338	+	3522	798643	rs7737937	5	131614981	0.0827968	-0.596168	0.0735029	FDR_0.05_hist_mono_CRD_QTL.txt
5_internal_11068	5	130822054	130842320	+	3555	-18570	rs2040821	5	130803484	0.0758877	1.04179	0.14924	FDR_0.05_hist_mono_CRD_QTL.txt
5_internal_9842	5	130833893	130842388	+	3541	-67799	rs386430321	5	130766094	0.0708643	1.9295	0.194939	FDR_0.05_hist_mono_CRD_QTL.txt
5_internal_10375	5	131404821	131451631	+	3540	0	rs31467	5	131436838	0.403903	0.884746	6.14621e-16	FDR_0.05_hist_mono_CRD_QTL.txt
5_internal_10165	5	131704359	131733227	+	3716	0	rs2631367	5	131705458	0.481116	0.974034	2.72712e-20	FDR_0.05_hist_mono_CRD_QTL.txt
5_internal_9321	5	131720613	131837680	+	3930	0	rs13165038	5	131813350	0.193166	-0.672609	8.06417e-06	FDR_0.05_hist_mono_CRD_QTL.txt
5_internal_9201	5	131938718	131993196	+	4179	-30606	rs58760622	5	131908112	0.549934	-1.33667	1.74342e-24	FDR_0.05_hist_mono_CRD_QTL.txt
5_internal_9526	5	132147920	132178056	+	4540	0	rs201172644	5	132177290	0.553178	-1.42737	1.83518e-25	FDR_0.05_hist_mono_CRD_QTL.txt
5_internal_9171	5	132465863	132577745	+	5022	0	rs4282364	5	132474654	0.59192	1.41266	1.28302e-27	FDR_0.05_hist_mono_CRD_QTL.txt
5_internal_9864	5	132791204	132857236	+	4669	-5402	rs17166705	5	132785802	0.125451	1.21052	0.00600045	FDR_0.05_hist_mono_CRD_QTL.txt
5_internal_9559	5	132795095	132948816	+	4841	-7344	rs11738902	5	132787751	0.0989443	-0.426478	0.0629797	FDR_0.05_hist_mono_CRD_QTL.txt
5_internal_8786	5	133386370	133410353	+	4460	-3914	rs247459	5	133382456	0.593234	-1.35753	3.33421e-28	FDR_0.05_hist_mono_CRD_QTL.txt
5_internal_12037	5	133799203	133905087	+	4576	0	rs72798630	5	133830055	0.370162	-1.26451	7.07051e-13	FDR_0.05_hist_mono_CRD_QTL.txt
5_internal_8731	5	134440197	134497848	+	4677	0	rs519705	5	134462596	0.147817	-0.552617	0.000537913	FDR_0.05_hist_mono_CRD_QTL.txt
5_internal_11037	5	134546479	134583655	+	4622	0	rs75406364	5	134573703	0.160853	1.14496	0.00016478	FDR_0.05_hist_mono_CRD_QTL.txt
5_internal_9880	5	134581884	134611469	+	4568	0	rs890732	5	134582807	0.141617	1.47594	0.00107474	FDR_0.05_hist_mono_CRD_QTL.txt
5_internal_9690	5	134764707	134792920	+	4776	0	rs13185485	5	134792097	0.346108	-0.879777	1.18162e-12	FDR_0.05_hist_mono_CRD_QTL.txt
5_internal_9268	5	134824345	134872300	+	4785	-2165	rs55736030	5	134822180	0.134841	1.01023	0.0014152	FDR_0.05_hist_mono_CRD_QTL.txt
5_internal_11489	5	135326216	135361199	+	5213	0	rs10074474	5	135334847	0.249251	-1.10428	2.03731e-08	FDR_0.05_hist_mono_CRD_QTL.txt
5_internal_8822	5	135334501	135365573	+	5215	0	rs36113117	5	135335327	0.217632	-1.64498	1.2762e-06	FDR_0.05_hist_mono_CRD_QTL.txt
5_internal_8843	5	135363633	135379568	+	5164	-33718	rs12520800	5	135329915	0.11192	0.528981	0.0170125	FDR_0.05_hist_mono_CRD_QTL.txt
5_internal_8968	5	135382584	135393960	+	5142	-47005	rs112643449	5	135335579	0.0996456	0.73098	0.0493652	FDR_0.05_hist_mono_CRD_QTL.txt
5_internal_9737	5	136896794	136919366	+	4097	-13410	rs17537481	5	136883384	0.156249	0.679186	0.000213769	FDR_0.05_hist_mono_CRD_QTL.txt
5_internal_11762	5	137416376	137450238	+	3707	12	rs10070451	5	137450250	0.224005	-0.746667	2.21748e-07	FDR_0.05_hist_mono_CRD_QTL.txt
5_internal_9158	5	137843330	137850996	+	2876	866713	rs6886922	5	138717709	0.0827226	1.45704	0.108438	FDR_0.05_hist_mono_CRD_QTL.txt
5_internal_10905	5	138288257	138291806	+	2721	60749	rs58240059	5	138352555	0.138975	-0.557086	0.00085403	FDR_0.05_hist_mono_CRD_QTL.txt
5_internal_11752	5	138467082	138527224	+	2776	0	rs12153518	5	138501494	0.550032	1.15618	8.48071e-25	FDR_0.05_hist_mono_CRD_QTL.txt
5_internal_11689	5	139027921	139070082	+	2547	0	rs7730885	5	139042547	0.198464	-0.653044	5.88024e-06	FDR_0.05_hist_mono_CRD_QTL.txt
5_internal_9302	5	139283210	139348924	+	2742	0	rs6891100	5	139342418	0.167625	0.905825	5.62944e-05	FDR_0.05_hist_mono_CRD_QTL.txt
5_internal_12542	5	139324807	139423727	+	2793	0	rs6891100	5	139342418	0.413799	1.42329	7.16393e-17	FDR_0.05_hist_mono_CRD_QTL.txt
5_internal_9796	5	139559745	139603672	+	2835	-316355	rs74571966	5	139243390	0.0984247	0.741999	0.0324869	FDR_0.05_hist_mono_CRD_QTL.txt
5_internal_9627	5	139624093	139726866	+	3082	-484799	rs75277035	5	139139294	0.113298	-2.14741	0.00969375	FDR_0.05_hist_mono_CRD_QTL.txt
5_internal_9024	5	139628784	139728354	+	3081	0	rs10875633	5	139711132	0.191493	0.602341	1.24485e-05	FDR_0.05_hist_mono_CRD_QTL.txt
5_internal_9240	5	139925207	139950676	+	3410	24960	rs2569165	5	139975636	0.211808	-0.739669	1.7189e-06	FDR_0.05_hist_mono_CRD_QTL.txt
5_internal_10077	5	139959532	140003698	+	3473	-103041	rs72798881	5	139856491	0.0908695	-0.907832	0.0774944	FDR_0.05_hist_mono_CRD_QTL.txt
5_internal_10671	5	140794819	140811448	+	4602	169799	rs6880745	5	140981247	0.107442	-0.469956	0.0289683	FDR_0.05_hist_mono_CRD_QTL.txt
5_internal_13059	5	140854884	140903206	+	4823	122561	rs74910284	5	141025767	0.235345	1.76876	1.84711e-07	FDR_0.05_hist_mono_CRD_QTL.txt
5_internal_12874	5	141058898	141341466	+	5715	0	rs164083	5	141325637	0.274263	0.693962	2.41691e-08	FDR_0.05_hist_mono_CRD_QTL.txt
5_internal_9962	5	141255307	141286696	+	5202	1039	rs60144534	5	141287735	0.309902	-0.818382	1.22606e-10	FDR_0.05_hist_mono_CRD_QTL.txt
5_internal_11097	5	141390773	141405555	+	5290	0	rs17524593	5	141392794	0.334594	1.22886	7.07922e-13	FDR_0.05_hist_mono_CRD_QTL.txt
5_internal_9001	5	141482208	141516202	+	5423	23815	rs2338819	5	141540017	0.383408	0.94309	1.93114e-14	FDR_0.05_hist_mono_CRD_QTL.txt
5_internal_9013	5	142301227	142316520	+	5121	0	rs712167	5	142305674	0.498135	-1.11811	2.38654e-21	FDR_0.05_hist_mono_CRD_QTL.txt
5_internal_10739	5	142303702	142316190	+	5110	78826	rs7723504	5	142395016	0.0895873	-0.762709	0.130568	FDR_0.05_hist_mono_CRD_QTL.txt
5_internal_9126	5	142429329	142437957	+	5190	-59335	rs245719	5	142369994	0.168398	-0.729731	0.000110617	FDR_0.05_hist_mono_CRD_QTL.txt
5_internal_9041	5	142489223	142507808	+	5221	4451	rs246608	5	142512259	0.276485	-1.08104	2.10296e-09	FDR_0.05_hist_mono_CRD_QTL.txt
5_internal_10364	5	142561625	142575947	+	5195	0	rs258765	5	142574063	0.349492	-0.827704	4.04654e-13	FDR_0.05_hist_mono_CRD_QTL.txt
5_internal_9061	5	142961935	142966233	+	4809	0	rs17403531	5	142962608	0.474799	1.27041	1.58364e-20	FDR_0.05_hist_mono_CRD_QTL.txt
5_internal_11847	5	143510418	143572311	+	5084	0	rs6864309	5	143550217	0.2401	-0.952628	7.60224e-08	FDR_0.05_hist_mono_CRD_QTL.txt
5_internal_9767	5	145319280	145456494	+	4869	0	rs12652772	5	145326699	0.430806	-1.42717	8.55595e-17	FDR_0.05_hist_mono_CRD_QTL.txt
5_internal_10956	5	145581985	145595083	+	4431	-9321	rs13161488	5	145572664	0.156432	0.55374	0.000217357	FDR_0.05_hist_mono_CRD_QTL.txt
5_internal_9251	5	145778471	145782984	+	4600	3471	rs6882174	5	145786455	0.329683	-1.60776	3.23848e-12	FDR_0.05_hist_mono_CRD_QTL.txt
5_internal_9708	5	146078137	146270876	+	4988	0	rs3797629	5	146198914	0.3918	1.18893	5.33586e-15	FDR_0.05_hist_mono_CRD_QTL.txt
5_internal_12247	5	146582998	146817942	+	5286	0	rs17096644	5	146686028	0.246192	-0.712367	7.35565e-08	FDR_0.05_hist_mono_CRD_QTL.txt
5_internal_8833	5	147306650	147311357	+	4971	85	rs4321741	5	147311442	0.386585	-0.936252	1.17996e-15	FDR_0.05_hist_mono_CRD_QTL.txt
5_internal_9428	5	148112905	148121786	+	5257	0	rs888956	5	148120217	0.53044	1.18826	1.89469e-23	FDR_0.05_hist_mono_CRD_QTL.txt
5_internal_10511	5	148153046	148157069	+	5292	8883	rs3097815	5	148165952	0.223453	0.66924	2.53203e-07	FDR_0.05_hist_mono_CRD_QTL.txt
5_internal_10200	5	148238078	148262581	+	5371	7016	rs142833737	5	148269597	0.472375	1.43371	6.499e-20	FDR_0.05_hist_mono_CRD_QTL.txt
5_internal_9610	5	148289985	148295292	+	5290	2531	rs59176216	5	148297823	0.0999945	0.538306	0.0517313	FDR_0.05_hist_mono_CRD_QTL.txt
10_internal_10433	10	119542	122867	+	2300	29183	rs9286071	10	152050	0.218588	-0.739123	6.27029e-07	FDR_0.05_hist_mono_CRD_QTL.txt
10_internal_10000	10	205272	213570	+	2563	132730	rs3132008	10	346300	0.0819204	-0.465767	0.121889	FDR_0.05_hist_mono_CRD_QTL.txt
10_internal_9459	10	849949	899308	+	4890	-61250	rs144146760	10	788699	0.116674	-1.57077	0.0129147	FDR_0.05_hist_mono_CRD_QTL.txt
10_internal_10275	10	916184	925552	+	5061	316803	rs7074332	10	1242355	0.117266	0.649735	0.0140505	FDR_0.05_hist_mono_CRD_QTL.txt
10_internal_8613	10	1282198	1330889	+	6462	0	rs3793739	10	1282530	0.56871	1.14244	1.02973e-26	FDR_0.05_hist_mono_CRD_QTL.txt
10_internal_8134	10	1974755	2064944	+	7852	2579	rs11250995	10	2067523	0.580077	1.2196	4.93141e-27	FDR_0.05_hist_mono_CRD_QTL.txt
10_internal_10867	10	2927504	3079796	+	8509	0	rs7095637	10	2977379	0.118274	0.498058	0.0154348	FDR_0.05_hist_mono_CRD_QTL.txt
10_internal_11015	10	3109672	3142531	+	7774	0	rs2388595	10	3138009	0.583982	1.12035	4.70222e-29	FDR_0.05_hist_mono_CRD_QTL.txt
10_internal_9140	10	3372472	3467356	+	7634	-14420	rs1337380	10	3358052	0.598566	1.14089	5.2384e-29	FDR_0.05_hist_mono_CRD_QTL.txt
10_internal_12088	10	3609706	3759189	+	7563	0	rs12765657	10	3700290	0.207047	0.693151	5.59347e-06	FDR_0.05_hist_mono_CRD_QTL.txt
10_internal_12233	10	3771352	3793602	+	7116	-682	rs58393652	10	3770670	0.213685	0.802306	2.3464e-06	FDR_0.05_hist_mono_CRD_QTL.txt
10_internal_8960	10	3929733	3940041	+	7290	0	rs11252162	10	3931878	0.494696	1.27115	4.307e-21	FDR_0.05_hist_mono_CRD_QTL.txt
10_internal_10831	10	4092693	4097404	+	7146	403592	rs139198345	10	4500996	0.0908033	-1.72682	0.17163	FDR_0.05_hist_mono_CRD_QTL.txt
10_internal_9165	10	4849334	4863691	+	7155	-2468	rs2397988	10	4846866	0.34238	-0.835935	5.25713e-12	FDR_0.05_hist_mono_CRD_QTL.txt
10_internal_8536	10	4867741	4880398	+	7119	48085	rs74111794	10	4928483	0.161694	-0.905039	0.000188333	FDR_0.05_hist_mono_CRD_QTL.txt
10_internal_11580	10	5275133	5329198	+	7446	0	rs9423586	10	5315827	0.56789	-1.08106	1.05534e-27	FDR_0.05_hist_mono_CRD_QTL.txt
10_internal_7882	10	5325182	5341627	+	7363	0	.	10	5340722	0.0939212	-1.7649	0.144764	FDR_0.05_hist_mono_CRD_QTL.txt
10_internal_11326	10	5487673	5649365	+	7703	15350	rs11812356	10	5664715	0.144424	0.87565	0.0015782	FDR_0.05_hist_mono_CRD_QTL.txt
10_internal_8507	10	5705317	5722011	+	7194	0	rs2892074	10	5712162	0.547784	-1.20414	4.98215e-25	FDR_0.05_hist_mono_CRD_QTL.txt
10_internal_10423	10	5816776	5916163	+	7730	0	rs11255527	10	5888961	0.711499	-1.16594	4.53766e-40	FDR_0.05_hist_mono_CRD_QTL.txt
10_internal_12071	10	6075810	6129480	+	7361	19557	rs12778662	10	6149037	0.203421	1.2752	4.01487e-06	FDR_0.05_hist_mono_CRD_QTL.txt
10_internal_9130	10	6165172	6197163	+	7158	0	rs35272567	10	6167106	0.488968	1.02276	5.53366e-21	FDR_0.05_hist_mono_CRD_QTL.txt
10_internal_9335	10	6280341	6299080	+	7017	0	rs10795936	10	6288042	0.333777	1.51435	1.05157e-11	FDR_0.05_hist_mono_CRD_QTL.txt
10_internal_12275	10	6308471	6444176	+	7316	0	rs2387397	10	6390192	0.212428	-0.777797	1.40539e-06	FDR_0.05_hist_mono_CRD_QTL.txt
10_internal_8683	10	6387803	6406295	+	6862	0	rs725206	10	6394995	0.209786	0.692031	4.32509e-06	FDR_0.05_hist_mono_CRD_QTL.txt
10_internal_9651	10	6534751	6614563	+	7165	0	rs604919	10	6561565	0.448474	-1.20782	5.49705e-19	FDR_0.05_hist_mono_CRD_QTL.txt
10_internal_9604	10	6546012	6559156	+	6984	42760	rs72783721	10	6601916	0.137393	0.762633	0.0034752	FDR_0.05_hist_mono_CRD_QTL.txt
10_internal_11102	10	6629766	6650286	+	7015	0	rs4748197	10	6649267	0.232042	0.732811	2.96382e-07	FDR_0.05_hist_mono_CRD_QTL.txt
10_internal_12743	10	6885494	7453482	+	8907	0	rs61835060	10	7222457	0.587612	1.1804	1.76925e-28	FDR_0.05_hist_mono_CRD_QTL.txt
10_internal_9281	10	7077024	7080566	+	6801	3731	rs7909367	10	7084297	0.588158	-1.1019	8.80378e-28	FDR_0.05_hist_mono_CRD_QTL.txt
10_internal_9291	10	7211625	7536435	+	8080	0	rs10905165	10	7528107	0.309817	0.860306	5.65463e-11	FDR_0.05_hist_mono_CRD_QTL.txt
10_internal_9104	10	7347455	7380212	+	6998	-24350	rs4748806	10	7323105	0.169721	0.582209	0.000215231	FDR_0.05_hist_mono_CRD_QTL.txt
10_internal_9122	10	7499134	7515118	+	7118	0	rs2248188	10	7499994	0.241217	-0.78646	1.61758e-07	FDR_0.05_hist_mono_CRD_QTL.txt
10_internal_9728	10	8010559	8375518	+	7993	0	rs11814009	10	8223674	0.103936	-0.542882	0.0539648	FDR_0.05_hist_mono_CRD_QTL.txt
10_internal_10634	10	8075720	8088258	+	6905	400983	rs4749760	10	8489241	0.104932	-0.488666	0.0448215	FDR_0.05_hist_mono_CRD_QTL.txt
10_internal_8648	10	8090064	8231626	+	7256	0	rs35119492	10	8212924	0.271206	0.812276	8.29371e-09	FDR_0.05_hist_mono_CRD_QTL.txt
10_internal_11320	10	9331337	9995065	+	8196	16594	rs34484212	10	10011659	0.254969	0.718055	6.07241e-08	FDR_0.05_hist_mono_CRD_QTL.txt
10_internal_7989	10	10459863	10544398	+	6055	0	rs7912661	10	10460652	0.496319	-0.958525	3.97293e-20	FDR_0.05_hist_mono_CRD_QTL.txt
10_internal_8872	10	10927256	10954456	+	6161	0	rs6602462	10	10952245	0.272518	-0.951828	3.62497e-09	FDR_0.05_hist_mono_CRD_QTL.txt
10_internal_12495	10	11557500	11793733	+	6481	0	rs60608347	10	11752701	0.179601	0.713194	7.80235e-05	FDR_0.05_hist_mono_CRD_QTL.txt
10_internal_9739	10	11864031	11917481	+	6039	0	rs10906027	10	11892430	0.623001	1.44905	1.95751e-31	FDR_0.05_hist_mono_CRD_QTL.txt
10_internal_12410	10	12126134	12172510	+	6291	0	rs2062987	10	12140498	0.355734	-1.14286	3.79816e-12	FDR_0.05_hist_mono_CRD_QTL.txt
10_internal_8590	10	12279476	12289094	+	6150	-33875	rs386622291	10	12245601	0.108574	-0.67013	0.0381751	FDR_0.05_hist_mono_CRD_QTL.txt
10_internal_12997	10	12304371	12632713	+	6969	0	rs11257657	10	12309139	0.296437	0.905503	3.12534e-10	FDR_0.05_hist_mono_CRD_QTL.txt
10_internal_10751	10	12458359	12502626	+	6196	-196507	rs12780155	10	12261852	0.0942081	0.531442	0.141578	FDR_0.05_hist_mono_CRD_QTL.txt
10_internal_9174	10	12603406	12622514	+	6094	0	rs12764878	10	12603808	0.263792	0.704335	1.83645e-08	FDR_0.05_hist_mono_CRD_QTL.txt
10_internal_8925	10	13141030	13345005	+	7056	0	rs10752286	10	13160103	0.365811	-0.874214	3.74995e-13	FDR_0.05_hist_mono_CRD_QTL.txt
10_internal_8148	10	13612465	13621725	+	6599	-2400	rs4750384	10	13610065	0.469254	-1.09371	4.45701e-19	FDR_0.05_hist_mono_CRD_QTL.txt
10_internal_8734	10	13700227	13747556	+	6840	0	rs3750880	10	13741612	0.139365	0.533661	0.00344488	FDR_0.05_hist_mono_CRD_QTL.txt
10_internal_9006	10	13753840	13761602	+	6745	0	rs1571008	10	13760776	0.179806	0.625466	6.77234e-05	FDR_0.05_hist_mono_CRD_QTL.txt
10_internal_11769	10	13828112	14228195	+	7936	0	rs10906505	10	13874376	0.364473	1.01067	2.97556e-13	FDR_0.05_hist_mono_CRD_QTL.txt
10_internal_9536	10	14426538	14452973	+	6562	4274	rs1325894	10	14457247	0.295053	0.91307	2.40985e-10	FDR_0.05_hist_mono_CRD_QTL.txt
10_internal_9014	10	14561378	14704312	+	7086	6331	rs17351272	10	14710643	0.205159	-0.925959	7.78414e-06	FDR_0.05_hist_mono_CRD_QTL.txt
10_internal_10079	10	14663421	14692454	+	6822	0	rs61842739	10	14686487	0.372141	0.873027	2.19122e-14	FDR_0.05_hist_mono_CRD_QTL.txt
10_internal_11788	10	14666524	14800938	+	7126	0	rs59503663	10	14760123	0.237005	-1.19423	2.12309e-07	FDR_0.05_hist_mono_CRD_QTL.txt
10_internal_8473	10	15074528	15086325	+	6090	0	rs11259447	10	15082602	0.559287	-1.14447	4.50164e-25	FDR_0.05_hist_mono_CRD_QTL.txt
10_internal_12091	10	15130023	15252814	+	6250	0	rs6602823	10	15248452	0.435422	-1.17876	2.01708e-17	FDR_0.05_hist_mono_CRD_QTL.txt
10_internal_8118	10	15697680	15755315	+	5659	0	rs34812553	10	15706263	0.510914	1.31766	2.63841e-22	FDR_0.05_hist_mono_CRD_QTL.txt
10_internal_10466	10	15882704	15903366	+	5522	4990	rs10458807	10	15908356	0.106877	-0.531309	0.0353461	FDR_0.05_hist_mono_CRD_QTL.txt
10_internal_8517	10	16477914	16513473	+	6041	0	rs10904745	10	16513346	0.247871	0.765722	7.54737e-08	FDR_0.05_hist_mono_CRD_QTL.txt
10_internal_10648	10	16951866	17170441	+	5785	0	rs1687705	10	17008946	0.114563	0.504807	0.0184431	FDR_0.05_hist_mono_CRD_QTL.txt
10_internal_10871	10	16993171	17011235	+	5731	48591	rs4614335	10	17059826	0.124017	0.562624	0.00487794	FDR_0.05_hist_mono_CRD_QTL.txt
10_internal_11168	10	17037587	17278861	+	5873	-22443	rs2932908	10	17015144	0.235729	0.681808	9.38118e-08	FDR_0.05_hist_mono_CRD_QTL.txt
10_internal_8574	10	17116950	17127361	+	5466	0	rs1907368	10	17123351	0.57781	-1.05461	1.26229e-26	FDR_0.05_hist_mono_CRD_QTL.txt
10_internal_11993	10	17222261	17270722	+	5427	0	rs7903259	10	17259642	0.497208	1.06369	1.52271e-21	FDR_0.05_hist_mono_CRD_QTL.txt
10_internal_11727	10	17464736	17629814	+	6114	0	rs12266595	10	17507136	0.29045	-0.88145	5.45741e-10	FDR_0.05_hist_mono_CRD_QTL.txt
10_internal_9214	10	18428767	18493528	+	5856	12126	rs7897853	10	18505654	0.144816	-1.16119	0.00130361	FDR_0.05_hist_mono_CRD_QTL.txt
10_internal_10776	10	18550532	18708534	+	6255	0	rs17682059	10	18557547	0.169381	0.748639	0.000200126	FDR_0.05_hist_mono_CRD_QTL.txt
10_internal_7858	10	18939377	18949850	+	6440	-22997	rs55927700	10	18916380	0.12451	-0.713484	0.00835823	FDR_0.05_hist_mono_CRD_QTL.txt
10_internal_10268	10	20218392	20251062	+	7112	0	rs7895470	10	20235463	0.356637	-0.975896	9.44394e-14	FDR_0.05_hist_mono_CRD_QTL.txt
10_internal_9056	10	20280635	20283742	+	6975	16581	rs34522719	10	20300323	0.226549	1.16786	5.78498e-07	FDR_0.05_hist_mono_CRD_QTL.txt
10_internal_8509	10	20489187	20494981	+	6742	-680796	rs11593317	10	19808391	0.102973	-1.86036	0.0386882	FDR_0.05_hist_mono_CRD_QTL.txt
10_internal_8609	10	20840755	21065908	+	6034	0	rs149913982	10	21009016	0.346101	0.849669	4.44671e-13	FDR_0.05_hist_mono_CRD_QTL.txt
10_internal_9340	10	21311069	21662791	+	5188	0	rs10764310	10	21499877	0.502669	1.68226	3.94982e-22	FDR_0.05_hist_mono_CRD_QTL.txt
10_internal_8975	10	21813472	21824873	+	3449	-303526	rs12355581	10	21509946	0.0862125	0.739927	0.12959	FDR_0.05_hist_mono_CRD_QTL.txt
10_internal_11373	10	22283700	22448719	+	3531	0	rs11599410	10	22404288	0.392925	-1.07567	2.4434e-15	FDR_0.05_hist_mono_CRD_QTL.txt
10_internal_9094	10	22852580	22872580	+	3220	0	rs112038239	10	22855103	0.568493	1.10149	2.55329e-26	FDR_0.05_hist_mono_CRD_QTL.txt
10_internal_9693	10	22866326	22871443	+	3209	110	rs943198	10	22871553	0.128401	-0.550524	0.00395732	FDR_0.05_hist_mono_CRD_QTL.txt
10_internal_9327	10	22892342	23002634	+	3500	0	rs2765996	10	22894491	0.164901	-0.819724	0.000103646	FDR_0.05_hist_mono_CRD_QTL.txt
10_internal_9510	10	23359469	23404894	+	4163	0	rs77819795	10	23364127	0.205657	-1.53754	3.80168e-06	FDR_0.05_hist_mono_CRD_QTL.txt
10_internal_10421	10	23827269	23933975	+	4900	233994	rs10828561	10	24167969	0.0989065	-0.620806	0.0532005	FDR_0.05_hist_mono_CRD_QTL.txt
10_internal_8478	10	23981611	23992260	+	4511	160031	rs7903806	10	24152291	0.304808	-1.00922	2.05109e-10	FDR_0.05_hist_mono_CRD_QTL.txt
10_internal_8399	10	25189133	25202007	+	5551	0	rs10828721	10	25198222	0.34368	0.853609	8.48855e-13	FDR_0.05_hist_mono_CRD_QTL.txt
10_internal_8612	10	26041569	26110455	+	6459	0	rs723370	10	26043071	0.116402	-0.747378	0.0159837	FDR_0.05_hist_mono_CRD_QTL.txt
10_internal_8731	10	26660536	26676914	+	6728	30328	rs78971567	10	26707242	0.153139	-1.19614	0.000343831	FDR_0.05_hist_mono_CRD_QTL.txt
10_internal_8276	10	26696145	26702455	+	6673	17894	rs11595787	10	26720349	0.147314	-0.581548	0.00125555	FDR_0.05_hist_mono_CRD_QTL.txt
10_internal_8905	10	26718337	26781994	+	6743	0	rs10829000	10	26735568	0.1445	0.556106	0.000936082	FDR_0.05_hist_mono_CRD_QTL.txt
11_internal_8053	11	63840937	63863180	+	3449	0	rs2701543	11	63862123	0.316095	-0.934893	1.21211e-11	FDR_0.05_hist_mono_CRD_QTL.txt
11_internal_8056	11	63965378	63968737	+	3214	-721	rs2236648	11	63964657	0.171801	0.57746	6.97519e-05	FDR_0.05_hist_mono_CRD_QTL.txt
11_internal_7782	11	64098206	64129777	+	3087	66657	rs563536	11	64196434	0.0796842	-0.39213	0.180614	FDR_0.05_hist_mono_CRD_QTL.txt
11_internal_11465	11	64140306	64218486	+	3084	0	rs692842	11	64158683	0.747546	1.19494	5.46657e-44	FDR_0.05_hist_mono_CRD_QTL.txt
11_internal_9567	11	64420285	64457050	+	2896	-52696	rs2022051	11	64367589	0.122735	0.636441	0.00471033	FDR_0.05_hist_mono_CRD_QTL.txt
11_internal_9054	11	64956888	64983697	+	3051	0	rs11605576	11	64981522	0.405342	-0.915415	4.78734e-16	FDR_0.05_hist_mono_CRD_QTL.txt
11_internal_8954	11	65046567	65061935	+	3005	524550	rs58836187	11	65586485	0.0953229	-0.554548	0.0477868	FDR_0.05_hist_mono_CRD_QTL.txt
11_internal_8678	11	65063202	65131812	+	3104	-105841	rs150220996	11	64957361	0.114901	-1.23669	0.00841059	FDR_0.05_hist_mono_CRD_QTL.txt
11_internal_10203	11	65242474	65266269	+	3012	0	rs115495487	11	65255304	0.229031	1.80969	2.14592e-07	FDR_0.05_hist_mono_CRD_QTL.txt
11_internal_7912	11	65558509	65586492	+	2958	0	rs10791824	11	65559266	0.639692	-1.12845	1.08066e-30	FDR_0.05_hist_mono_CRD_QTL.txt
11_internal_8679	11	65587014	65649427	+	3001	0	rs2303385	11	65640562	0.548008	1.01174	2.46343e-23	FDR_0.05_hist_mono_CRD_QTL.txt
11_internal_8889	11	65753324	65771688	+	2872	-29033	rs386594751	11	65724291	0.56749	-1.01533	1.49894e-26	FDR_0.05_hist_mono_CRD_QTL.txt
11_internal_10238	11	66359381	66377863	+	2834	36955	rs474602	11	66414818	0.542925	1.0421	5.30805e-24	FDR_0.05_hist_mono_CRD_QTL.txt
11_internal_9119	11	66723735	66739876	+	3128	-233957	rs12788626	11	66489778	0.0960338	0.532715	0.0456827	FDR_0.05_hist_mono_CRD_QTL.txt
11_internal_7744	11	66838642	66846615	+	3069	0	rs12275815	11	66846004	0.155778	1.06744	0.000313034	FDR_0.05_hist_mono_CRD_QTL.txt
11_internal_8457	11	67115699	67150602	+	3162	0	rs3909167	11	67124992	0.181065	-1.34127	1.50043e-05	FDR_0.05_hist_mono_CRD_QTL.txt
11_internal_8559	11	67116821	67141986	+	3142	453145	rs111703696	11	67595131	0.0983313	-0.975543	0.0382393	FDR_0.05_hist_mono_CRD_QTL.txt
11_internal_11076	11	67349197	67418761	+	3326	0	rs640777	11	67354986	0.446175	-0.913101	1.02339e-17	FDR_0.05_hist_mono_CRD_QTL.txt
11_internal_9085	11	67894060	67917917	+	3947	0	rs74940239	11	67917030	0.200562	2.04662	4.49411e-06	FDR_0.05_hist_mono_CRD_QTL.txt
11_internal_8333	11	68094006	68105739	+	4169	-189308	rs2512624	11	67904698	0.0949504	-0.454387	0.0743337	FDR_0.05_hist_mono_CRD_QTL.txt
11_internal_8011	11	68293608	68310183	+	4416	0	rs11822059	11	68300822	0.523552	1.04058	4.85093e-23	FDR_0.05_hist_mono_CRD_QTL.txt
11_internal_12411	11	68636538	68731756	+	4749	-18259	rs1249359	11	68618279	0.406394	-1.02052	1.19557e-15	FDR_0.05_hist_mono_CRD_QTL.txt
11_internal_8253	11	68775873	68812735	+	4541	0	rs10736670	11	68795574	0.52807	-1.0197	6.99352e-23	FDR_0.05_hist_mono_CRD_QTL.txt
11_internal_8034	11	68813976	68849317	+	4682	0	rs142267067	11	68848050	0.153268	-2.23514	0.000403789	FDR_0.05_hist_mono_CRD_QTL.txt
11_internal_9644	11	68826531	68856200	+	4709	14196	rs11228499	11	68870396	0.283839	-0.723924	5.24629e-10	FDR_0.05_hist_mono_CRD_QTL.txt
11_internal_8146	11	69330066	69391929	+	5223	0	rs593679	11	69342650	0.608889	1.25091	1.67388e-30	FDR_0.05_hist_mono_CRD_QTL.txt
11_internal_8839	11	70261151	70285346	+	5644	-14159	rs7948535	11	70246992	0.182947	-0.969001	2.58302e-05	FDR_0.05_hist_mono_CRD_QTL.txt
11_internal_9115	11	71701175	71711914	+	4780	-981278	rs17346526	11	70719897	0.0810204	0.770052	0.190038	FDR_0.05_hist_mono_CRD_QTL.txt
11_internal_8090	11	71701759	71720110	+	4781	-148175	rs73540172	11	71553584	0.132223	-1.03231	0.00198069	FDR_0.05_hist_mono_CRD_QTL.txt
11_internal_12109	11	71799156	71893244	+	4772	0	rs386602025	11	71851567	0.251947	0.660637	2.42302e-08	FDR_0.05_hist_mono_CRD_QTL.txt
11_internal_10382	11	72134141	72159368	+	4190	0	rs11235499	11	72147875	0.239368	-2.11543	1.30101e-07	FDR_0.05_hist_mono_CRD_QTL.txt
11_internal_11553	11	72189577	72346979	+	4270	-3849	rs982838	11	72185728	0.59722	1.21662	6.26169e-28	FDR_0.05_hist_mono_CRD_QTL.txt
11_internal_10133	11	72468524	72511485	+	3809	5461	rs7952617	11	72516946	0.127988	0.515791	0.00422281	FDR_0.05_hist_mono_CRD_QTL.txt
11_internal_8301	11	72895535	72937107	+	3722	0	rs2510881	11	72899673	0.288289	0.733292	7.18521e-10	FDR_0.05_hist_mono_CRD_QTL.txt
11_internal_7877	11	72895845	72931073	+	3711	732151	rs76033895	11	73663224	0.0851838	1.42122	0.13418	FDR_0.05_hist_mono_CRD_QTL.txt
11_internal_12291	11	72980235	73165162	+	4132	0	rs7125978	11	73039229	0.519175	1.62054	1.53756e-22	FDR_0.05_hist_mono_CRD_QTL.txt
11_internal_9218	11	73112745	73138068	+	3859	-5153	rs11544310	11	73107592	0.194013	-0.941121	8.43665e-06	FDR_0.05_hist_mono_CRD_QTL.txt
11_internal_9459	11	73702034	73727104	+	3835	-1453	rs140684225	11	73700574	0.0952698	-0.855956	0.0490362	FDR_0.05_hist_mono_CRD_QTL.txt
11_internal_7712	11	74021697	74033486	+	4060	2551	rs11236055	11	74036037	0.495494	-1.29781	7.62198e-22	FDR_0.05_hist_mono_CRD_QTL.txt
11_internal_8691	11	74182250	74188999	+	4119	0	rs12276521	11	74184838	0.138213	-0.901494	0.00104252	FDR_0.05_hist_mono_CRD_QTL.txt
11_internal_10072	11	74480128	74661704	+	4534	44798	rs11236281	11	74706502	0.354625	0.864906	7.52837e-13	FDR_0.05_hist_mono_CRD_QTL.txt
11_internal_10825	11	74557543	74672719	+	4371	0	rs12221841	11	74618701	0.190312	0.65885	1.0229e-05	FDR_0.05_hist_mono_CRD_QTL.txt
11_internal_10426	11	74690497	74701628	+	4093	-959075	rs55732300	11	73731422	0.104249	0.961306	0.0296626	FDR_0.05_hist_mono_CRD_QTL.txt
11_internal_8890	11	74853128	74907254	+	4189	0	rs7947726	11	74886074	0.213811	0.904969	1.2004e-06	FDR_0.05_hist_mono_CRD_QTL.txt
11_internal_10820	11	75071545	75100324	+	4222	0	rs11236407	11	75075477	0.543558	-1.52343	1.92159e-24	FDR_0.05_hist_mono_CRD_QTL.txt
11_internal_9596	11	75185209	75244373	+	4231	-13615	rs7128197	11	75171594	0.272414	1.97386	6.65575e-09	FDR_0.05_hist_mono_CRD_QTL.txt
11_internal_8905	11	75287054	75295591	+	4149	0	rs694844	11	75295368	0.433558	0.953031	3.34709e-17	FDR_0.05_hist_mono_CRD_QTL.txt
11_internal_11757	11	75520040	75563023	+	4498	-43845	rs10899116	11	75476195	0.336376	-1.36268	6.40122e-12	FDR_0.05_hist_mono_CRD_QTL.txt
11_internal_9914	11	75779076	75789596	+	4608	0	rs144171916	11	75788843	0.243276	-1.94151	9.80614e-08	FDR_0.05_hist_mono_CRD_QTL.txt
11_internal_9757	11	75916557	76083305	+	5016	-812166	rs492136	11	75104391	0.0881947	0.438607	0.139184	FDR_0.05_hist_mono_CRD_QTL.txt
11_internal_12277	11	75937407	76091745	+	5007	0	rs10899189	11	75967971	0.254374	0.772008	9.73338e-09	FDR_0.05_hist_mono_CRD_QTL.txt
11_internal_8189	11	76396178	76402175	+	4587	-2188	rs2155850	11	76393990	0.253315	-1.04016	3.82449e-08	FDR_0.05_hist_mono_CRD_QTL.txt
11_internal_9676	11	76530806	76547928	+	4634	0	rs77648286	11	76536563	0.115425	1.77727	0.0139993	FDR_0.05_hist_mono_CRD_QTL.txt
11_internal_8937	11	76744951	76751668	+	4748	0	rs12292060	11	76748893	0.142403	0.614142	0.00104283	FDR_0.05_hist_mono_CRD_QTL.txt
11_internal_8414	11	76782567	76794805	+	4814	-1592	rs10793234	11	76780975	0.174725	0.620197	5.93592e-05	FDR_0.05_hist_mono_CRD_QTL.txt
11_internal_8209	11	77045956	77052011	+	4682	-231995	rs2233546	11	76813961	0.0858392	0.989294	0.15524	FDR_0.05_hist_mono_CRD_QTL.txt
11_internal_10521	11	77105202	77260023	+	4928	0	rs35449255	11	77209966	0.548519	1.33379	9.02097e-25	FDR_0.05_hist_mono_CRD_QTL.txt
11_internal_10042	11	77128244	77342417	+	4968	0	rs11237189	11	77161696	0.123417	0.531126	0.0054479	FDR_0.05_hist_mono_CRD_QTL.txt
11_internal_9302	11	78438637	79153373	+	6755	0	rs618085	11	78512485	0.46244	-1.16168	2.09569e-19	FDR_0.05_hist_mono_CRD_QTL.txt
11_internal_8120	11	81579113	81599770	+	6732	219589	rs200273741	11	81819359	0.0917727	-1.30945	0.112035	FDR_0.05_hist_mono_CRD_QTL.txt
11_internal_8331	11	82231677	82271534	+	5950	0	rs1939586	11	82236778	0.20436	0.854725	4.48907e-06	FDR_0.05_hist_mono_CRD_QTL.txt
11_internal_7803	11	84976757	85029918	+	4672	236875	rs4943923	11	85266793	0.293747	-1.14612	9.14193e-10	FDR_0.05_hist_mono_CRD_QTL.txt
11_internal_8637	11	85337947	85359880	+	5081	665500	rs61904308	11	86025380	0.0903664	1.16199	0.0792432	FDR_0.05_hist_mono_CRD_QTL.txt
11_internal_9425	11	85819018	85843278	+	5570	10898	rs2888903	11	85854176	0.111456	-0.457863	0.0226418	FDR_0.05_hist_mono_CRD_QTL.txt
11_internal_7818	11	85826504	85870207	+	5695	0	rs10792832	11	85867875	0.427849	-0.916909	1.85524e-16	FDR_0.05_hist_mono_CRD_QTL.txt
11_internal_8204	11	85886755	85900639	+	5673	0	rs61904268	11	85892706	0.319982	-0.763658	4.7142e-11	FDR_0.05_hist_mono_CRD_QTL.txt
11_internal_9649	11	85925451	85932241	+	5678	-2234	rs11234579	11	85923217	0.248999	-0.733304	4.00425e-08	FDR_0.05_hist_mono_CRD_QTL.txt
11_internal_10599	11	86221472	86512279	+	7186	0	rs10400291	11	86304054	0.461232	1.26847	3.90708e-19	FDR_0.05_hist_mono_CRD_QTL.txt
11_internal_9193	11	86746855	86808973	+	6884	16896	rs2512337	11	86825869	0.0998408	-0.496004	0.0548964	FDR_0.05_hist_mono_CRD_QTL.txt
11_internal_10969	11	88030502	88098156	+	6157	0	rs217113	11	88031232	0.522577	-1.07336	4.08565e-23	FDR_0.05_hist_mono_CRD_QTL.txt
11_internal_9532	11	88067178	88149826	+	6152	0	rs61901702	11	88081238	0.355761	1.23923	2.35112e-13	FDR_0.05_hist_mono_CRD_QTL.txt
11_internal_10990	11	88135241	88182111	+	6006	59913	rs2941563	11	88242024	0.112379	-0.878882	0.0162624	FDR_0.05_hist_mono_CRD_QTL.txt
11_internal_8004	11	90076329	90083684	+	4381	0	rs10830481	11	90076344	0.485539	-1.45319	1.9412e-19	FDR_0.05_hist_mono_CRD_QTL.txt
11_internal_7472	11	92817755	92821099	+	4801	0	rs621724	11	92820398	0.677485	1.35432	1.90843e-35	FDR_0.05_hist_mono_CRD_QTL.txt
11_internal_10344	11	93229899	93278175	+	5064	-30229	rs2658792	11	93199670	0.14547	0.593725	0.000546418	FDR_0.05_hist_mono_CRD_QTL.txt
11_internal_7848	11	93308669	93325485	+	4933	0	rs7119935	11	93310839	0.486209	-1.00785	5.86241e-21	FDR_0.05_hist_mono_CRD_QTL.txt
11_internal_11008	11	93860559	93886271	+	5209	0	rs4753126	11	93862020	0.514184	1.04942	1.43141e-21	FDR_0.05_hist_mono_CRD_QTL.txt
12_internal_9623	12	58132239	58150542	+	4055	850625	rs116201277	12	59001167	0.0991544	-0.942111	0.0402338	FDR_0.05_hist_mono_CRD_QTL.txt
12_internal_13403	12	58222199	58293792	+	4326	0	rs4760333	12	58224040	0.255831	0.772786	1.53563e-08	FDR_0.05_hist_mono_CRD_QTL.txt
12_internal_11401	12	59775887	59809767	+	5290	-242786	rs11172916	12	59533101	0.0871155	0.52623	0.0987222	FDR_0.05_hist_mono_CRD_QTL.txt
12_internal_9552	12	59953455	59973817	+	4910	0	rs17122654	12	59955090	0.327852	1.37397	2.34169e-11	FDR_0.05_hist_mono_CRD_QTL.txt
12_internal_13221	12	62602606	62738610	+	5778	84715	rs7962354	12	62823325	0.184393	0.653691	4.01286e-05	FDR_0.05_hist_mono_CRD_QTL.txt
12_internal_9831	12	62604314	62665113	+	5610	-181449	rs348694	12	62422865	0.100243	0.660419	0.0542939	FDR_0.05_hist_mono_CRD_QTL.txt
12_internal_11429	12	62865797	62920136	+	5545	0	rs10784301	12	62884552	0.280337	-0.76535	5.99503e-09	FDR_0.05_hist_mono_CRD_QTL.txt
12_internal_10525	12	63017840	63188246	+	6029	0	rs7295577	12	63133220	0.31971	1.34152	1.5613e-11	FDR_0.05_hist_mono_CRD_QTL.txt
12_internal_11534	12	63238975	63329664	+	5873	0	rs1268527	12	63299552	0.17214	0.59981	0.000104753	FDR_0.05_hist_mono_CRD_QTL.txt
12_internal_14111	12	64237631	64482951	+	5164	0	rs3741606	12	64383509	0.37715	0.836304	7.6993e-14	FDR_0.05_hist_mono_CRD_QTL.txt
12_internal_9815	12	64983977	65097498	+	4010	0	rs2620721	12	65027511	0.14327	-0.546124	0.000978319	FDR_0.05_hist_mono_CRD_QTL.txt
12_internal_13071	12	65104870	65196438	+	3901	0	rs1269547	12	65136193	0.477508	0.903158	1.12117e-20	FDR_0.05_hist_mono_CRD_QTL.txt
12_internal_11958	12	65189627	65220593	+	3655	-88743	rs516590	12	65100884	0.170374	0.550375	9.96156e-05	FDR_0.05_hist_mono_CRD_QTL.txt
12_internal_8486	12	66561638	66586300	+	4600	544334	rs10784579	12	67130634	0.0846523	-0.639185	0.178585	FDR_0.05_hist_mono_CRD_QTL.txt
12_internal_9773	12	66604015	66638588	+	4715	23692	rs289067	12	66662280	0.0901923	0.457495	0.112707	FDR_0.05_hist_mono_CRD_QTL.txt
12_internal_13154	12	66672088	66803704	+	5134	-5195	rs7972934	12	66666893	0.644191	1.12311	4.39285e-33	FDR_0.05_hist_mono_CRD_QTL.txt
12_internal_11491	12	66712842	66761474	+	4940	-17342	rs1921013	12	66695500	0.153731	0.574469	0.000598375	FDR_0.05_hist_mono_CRD_QTL.txt
12_internal_9684	12	66847265	67014911	+	5518	0	rs10506487	12	66988917	0.543348	1.4062	3.80481e-26	FDR_0.05_hist_mono_CRD_QTL.txt
12_internal_12164	12	67292971	67359874	+	5475	0	rs1394266	12	67341654	0.170248	1.02553	0.000124641	FDR_0.05_hist_mono_CRD_QTL.txt
12_internal_9989	12	67835255	67880302	+	5964	0	rs1161098	12	67847460	0.330131	1.06556	6.48904e-12	FDR_0.05_hist_mono_CRD_QTL.txt
12_internal_13923	12	68629874	68997600	+	6527	0	rs3087724	12	68717257	0.502982	-1.17966	4.21454e-22	FDR_0.05_hist_mono_CRD_QTL.txt
12_internal_9181	12	68798594	68806418	+	5543	0	rs4913290	12	68802865	0.263528	0.824077	8.57329e-09	FDR_0.05_hist_mono_CRD_QTL.txt
12_internal_11161	12	68925714	68935019	+	5477	0	rs149175355	12	68927987	0.234047	1.82942	3.50551e-07	FDR_0.05_hist_mono_CRD_QTL.txt
12_internal_10235	12	69166084	69183518	+	5599	0	rs7304105	12	69181478	0.29907	-0.920937	1.42861e-10	FDR_0.05_hist_mono_CRD_QTL.txt
12_internal_9025	12	69448630	69454257	+	5655	630	rs10878905	12	69454887	0.33951	0.869718	2.63604e-12	FDR_0.05_hist_mono_CRD_QTL.txt
12_internal_10177	12	69684246	69754713	+	5755	0	rs547332	12	69743639	0.430913	-1.14725	2.42795e-16	FDR_0.05_hist_mono_CRD_QTL.txt
12_internal_10201	12	70278421	71004160	+	8053	0	rs1152966	12	70319391	0.587489	-1.15832	6.52118e-27	FDR_0.05_hist_mono_CRD_QTL.txt
12_internal_8546	12	72055296	72150979	+	4976	632438	rs117668343	12	72783417	0.110845	-1.53059	0.0186847	FDR_0.05_hist_mono_CRD_QTL.txt
12_internal_9842	12	72173323	72185292	+	4729	6853	rs111826853	12	72192145	0.117116	1.24824	0.0096374	FDR_0.05_hist_mono_CRD_QTL.txt
12_internal_10086	12	73066868	73143187	+	5064	0	rs724275	12	73068585	0.196617	-0.659693	5.7649e-06	FDR_0.05_hist_mono_CRD_QTL.txt
12_internal_11680	12	75756553	75785982	+	5046	32468	rs11180503	12	75818450	0.338692	-0.790898	8.49429e-13	FDR_0.05_hist_mono_CRD_QTL.txt
12_internal_10453	12	75831384	75887764	+	5012	3489	rs3741496	12	75891253	0.426161	-0.90957	1.07133e-16	FDR_0.05_hist_mono_CRD_QTL.txt
12_internal_14108	12	75886525	77187226	+	8710	0	rs2632228	12	77006101	0.261089	1.11059	2.23827e-08	FDR_0.05_hist_mono_CRD_QTL.txt
12_internal_9233	12	76337354	76354555	+	4800	0	rs11180766	12	76351647	0.235248	-1.52879	1.65946e-07	FDR_0.05_hist_mono_CRD_QTL.txt
12_internal_11044	12	76357224	76373834	+	4804	0	rs11180769	12	76358148	0.336515	-1.82853	1.00494e-12	FDR_0.05_hist_mono_CRD_QTL.txt
12_internal_9408	12	76944602	77163287	+	6155	0	rs11114875	12	77052924	0.136145	0.815536	0.00327687	FDR_0.05_hist_mono_CRD_QTL.txt
12_internal_9456	12	77717954	77778809	+	5733	0	rs73145089	12	77763618	0.121975	-0.61161	0.011534	FDR_0.05_hist_mono_CRD_QTL.txt
12_internal_11127	12	78390979	78428782	+	5666	0	rs770121	12	78427904	0.168359	0.674292	0.000101424	FDR_0.05_hist_mono_CRD_QTL.txt
12_internal_8821	12	78808804	79499313	+	5946	0	rs2707140	12	78871012	0.311714	-0.859691	8.35239e-11	FDR_0.05_hist_mono_CRD_QTL.txt
12_internal_11189	12	81171716	81472477	+	5600	239476	rs10862292	12	81711953	0.0885097	-0.768695	0.117998	FDR_0.05_hist_mono_CRD_QTL.txt
12_internal_11465	12	82152099	82426921	+	5977	0	rs10862424	12	82419432	0.165863	0.649908	0.000151959	FDR_0.05_hist_mono_CRD_QTL.txt
12_internal_9596	12	83285987	83363382	+	6201	-6581	rs7975911	12	83279406	0.098527	-0.683423	0.0548262	FDR_0.05_hist_mono_CRD_QTL.txt
12_internal_8847	12	89548491	90259440	+	5204	-88124	rs78090938	12	89460367	0.108222	-1.48675	0.0225443	FDR_0.05_hist_mono_CRD_QTL.txt
12_internal_10161	12	89569946	89633745	+	3709	44725	rs1688565	12	89678470	0.0790662	-0.394807	0.198786	FDR_0.05_hist_mono_CRD_QTL.txt
12_internal_12805	12	89608049	89765315	+	3991	0	rs2126606	12	89674799	0.700316	-1.17958	2.35512e-37	FDR_0.05_hist_mono_CRD_QTL.txt
12_internal_10066	12	92346660	92373048	+	5197	-6614	rs4240754	12	92340046	0.265203	0.758383	9.71087e-09	FDR_0.05_hist_mono_CRD_QTL.txt
12_internal_9390	12	92549522	92799561	+	5641	16108	rs4760390	12	92815669	0.235976	-0.665006	1.87452e-07	FDR_0.05_hist_mono_CRD_QTL.txt
12_internal_9203	12	92549734	92760021	+	5564	-10144	rs12694	12	92539590	0.110733	0.512207	0.0203127	FDR_0.05_hist_mono_CRD_QTL.txt
12_internal_8640	12	92801217	92818595	+	5021	2157	rs959897	12	92820752	0.445749	-1.25493	3.77646e-18	FDR_0.05_hist_mono_CRD_QTL.txt
12_internal_10687	12	92824849	92964693	+	5364	-15381	rs7132762	12	92809468	0.402437	0.873193	9.32596e-16	FDR_0.05_hist_mono_CRD_QTL.txt
12_internal_10985	12	92895473	92938391	+	5113	0	rs11106597	12	92895622	0.355415	-1.00824	8.02199e-13	FDR_0.05_hist_mono_CRD_QTL.txt
12_internal_11060	12	93111192	93129277	+	5066	126864	rs73219713	12	93256141	0.107479	1.23964	0.0248821	FDR_0.05_hist_mono_CRD_QTL.txt
12_internal_11272	12	93154670	93175067	+	5037	0	rs1504907	12	93155535	0.451661	-1.46409	5.85263e-18	FDR_0.05_hist_mono_CRD_QTL.txt
12_internal_8883	12	93256944	93266610	+	5071	14089	rs10859388	12	93280699	0.580621	1.07276	1.04261e-26	FDR_0.05_hist_mono_CRD_QTL.txt
12_internal_9608	12	93291870	93309528	+	5110	-32594	rs7965897	12	93259276	0.253154	1.99076	1.79087e-08	FDR_0.05_hist_mono_CRD_QTL.txt
12_internal_9536	12	93483452	93489946	+	5217	0	rs6538382	12	93483820	0.468625	-1.03905	7.32814e-20	FDR_0.05_hist_mono_CRD_QTL.txt
12_internal_10773	12	93556975	93570711	+	5315	60739	rs7133953	12	93631450	0.15036	0.788595	0.000608655	FDR_0.05_hist_mono_CRD_QTL.txt
12_internal_11746	12	93631164	93643862	+	5381	-4719	rs10745632	12	93626445	0.546882	-1.14729	5.51262e-24	FDR_0.05_hist_mono_CRD_QTL.txt
12_internal_11042	12	94152323	94172643	+	5533	0	rs10777543	12	94162556	0.510392	-1.0697	1.98921e-22	FDR_0.05_hist_mono_CRD_QTL.txt
12_internal_11287	12	94207529	94469507	+	6558	0	rs7977666	12	94426909	0.687375	-1.37352	9.06844e-36	FDR_0.05_hist_mono_CRD_QTL.txt
12_internal_9311	12	94244855	94249593	+	5730	0	rs12099964	12	94247793	0.165327	0.672667	0.000135569	FDR_0.05_hist_mono_CRD_QTL.txt
12_internal_10635	12	94504879	94535828	+	6029	0	rs11107415	12	94533762	0.323338	1.15267	1.80114e-11	FDR_0.05_hist_mono_CRD_QTL.txt
12_internal_14423	12	94623194	94677811	+	6137	0	rs12301981	12	94639537	0.267014	0.742665	9.46578e-09	FDR_0.05_hist_mono_CRD_QTL.txt
12_internal_13926	12	95075845	95268732	+	6912	0	rs10745704	12	95226936	0.425475	-0.993895	3.78318e-17	FDR_0.05_hist_mono_CRD_QTL.txt
12_internal_12415	12	95481651	95498935	+	6371	0	rs4762311	12	95493336	0.11414	0.511502	0.0173589	FDR_0.05_hist_mono_CRD_QTL.txt
12_internal_12955	12	95519847	95607540	+	6518	-82468	rs77352263	12	95437379	0.388117	-1.019	1.86423e-14	FDR_0.05_hist_mono_CRD_QTL.txt
12_internal_11198	12	95821710	95908637	+	6423	0	rs280971	12	95825894	0.209092	0.701223	5.15245e-06	FDR_0.05_hist_mono_CRD_QTL.txt
12_internal_11458	12	96345230	96358961	+	5658	30	rs10859993	12	96358991	0.263615	0.718855	1.44796e-08	FDR_0.05_hist_mono_CRD_QTL.txt
12_internal_12730	12	96387468	96452232	+	5747	0	rs17025028	12	96398171	0.308254	-1.75007	7.73406e-11	FDR_0.05_hist_mono_CRD_QTL.txt
12_internal_9713	12	96487089	96497557	+	5711	288	rs75308406	12	96497845	0.413564	1.0371	2.18969e-15	FDR_0.05_hist_mono_CRD_QTL.txt
12_internal_10995	12	96519927	96578067	+	5910	0	rs34606	12	96564411	0.142204	0.595526	0.00166367	FDR_0.05_hist_mono_CRD_QTL.txt
12_internal_13200	12	96629302	96650220	+	5849	0	rs73223927	12	96649031	0.270869	0.765834	7.74049e-09	FDR_0.05_hist_mono_CRD_QTL.txt
12_internal_9886	12	96799326	96841220	+	6031	0	rs4643117	12	96810511	0.433656	-0.988778	5.11633e-17	FDR_0.05_hist_mono_CRD_QTL.txt
12_internal_8774	12	97299698	97314238	+	5598	-5954	rs252172	12	97293744	0.734593	-1.18569	4.44554e-41	FDR_0.05_hist_mono_CRD_QTL.txt
12_internal_12703	12	98790641	98813431	+	4700	0	rs734306	12	98791423	0.120815	0.486339	0.00943905	FDR_0.05_hist_mono_CRD_QTL.txt
12_internal_9450	12	98839601	98860304	+	4670	474225	rs483610	12	99334529	0.0945377	-0.508779	0.069288	FDR_0.05_hist_mono_CRD_QTL.txt
12_internal_12818	12	98998755	99038235	+	4794	0	rs4762501	12	99022400	0.424691	-1.10465	2.1556e-16	FDR_0.05_hist_mono_CRD_QTL.txt
12_internal_9405	12	99523800	99542004	+	4725	0	rs639620	12	99541693	0.215885	-0.743572	1.52711e-06	FDR_0.05_hist_mono_CRD_QTL.txt
12_internal_8882	12	100827723	100830480	+	4768	0	rs11110380	12	100830098	0.307567	-1.19977	3.41733e-10	FDR_0.05_hist_mono_CRD_QTL.txt
12_internal_12961	12	101001655	101111643	+	5212	0	rs11110478	12	101097203	0.523167	-1.11471	1.63118e-23	FDR_0.05_hist_mono_CRD_QTL.txt
12_internal_10336	12	101864511	102110169	+	5728	0	rs825085	12	102010213	0.538461	-1.39681	1.46867e-22	FDR_0.05_hist_mono_CRD_QTL.txt
12_internal_13470	12	102102735	102225820	+	5537	0	rs10860786	12	102181355	0.497125	-1.57054	3.28856e-20	FDR_0.05_hist_mono_CRD_QTL.txt
12_internal_14266	12	102146382	102406192	+	5934	-8621	rs7135472	12	102137761	0.367639	0.81764	2.33671e-13	FDR_0.05_hist_mono_CRD_QTL.txt
12_internal_9898	12	103793275	104093881	+	6473	-1013	rs2888730	12	103792262	0.187975	0.831138	1.53905e-05	FDR_0.05_hist_mono_CRD_QTL.txt
12_internal_11385	12	104191251	104236301	+	5662	0	rs7315948	12	104229503	0.443617	1.49524	1.32493e-17	FDR_0.05_hist_mono_CRD_QTL.txt
12_internal_13485	12	104613255	104701777	+	5923	0	rs7138523	12	104657685	0.559227	1.19267	2.01181e-24	FDR_0.05_hist_mono_CRD_QTL.txt
12_internal_9446	12	104852424	104920526	+	6041	0	rs66839509	12	104873339	0.1464	-0.877268	0.000944332	FDR_0.05_hist_mono_CRD_QTL.txt
12_internal_10240	12	104925382	104951905	+	5990	0	rs1795865	12	104937331	0.348727	-0.886698	1.32514e-12	FDR_0.05_hist_mono_CRD_QTL.txt
12_internal_10248	12	104953942	104983289	+	5970	-232367	rs7962256	12	104721575	0.13579	1.02843	0.00244038	FDR_0.05_hist_mono_CRD_QTL.txt
12_internal_9545	12	104987020	105091765	+	6152	0	rs1185144	12	105033097	0.0891841	0.446197	0.161013	FDR_0.05_hist_mono_CRD_QTL.txt
12_internal_9376	12	105004822	105010232	+	5861	2828	rs17814514	12	105013060	0.22071	0.843454	5.34166e-07	FDR_0.05_hist_mono_CRD_QTL.txt
12_internal_8701	12	105126351	105147692	+	5904	0	rs312172	12	105134621	0.336949	-0.961217	1.15004e-11	FDR_0.05_hist_mono_CRD_QTL.txt
12_internal_9871	12	105130830	105146164	+	5887	0	rs2463441	12	105145684	0.16623	0.597271	0.000251354	FDR_0.05_hist_mono_CRD_QTL.txt
4_internal_7528	4	87442540	87503862	+	5053	0	rs74686358	4	87490767	0.22295	-1.85863	4.41323e-07	FDR_0.05_hist_mono_CRD_QTL.txt
4_internal_9979	4	87824991	87890336	+	5347	124634	rs62306532	4	88014970	0.0970808	-1.08791	0.0544929	FDR_0.05_hist_mono_CRD_QTL.txt
4_internal_8653	4	87845978	87850775	+	5169	-19734	rs2012345	4	87826244	0.149922	-0.601578	0.000445495	FDR_0.05_hist_mono_CRD_QTL.txt
4_internal_7599	4	88022889	88044884	+	5267	0	rs168204	4	88024909	0.474775	1.29285	6.81398e-19	FDR_0.05_hist_mono_CRD_QTL.txt
4_internal_9281	4	88764564	88775346	+	4981	0	rs1471400	4	88774247	0.379967	-0.937049	5.35982e-14	FDR_0.05_hist_mono_CRD_QTL.txt
4_internal_7344	4	88776524	88787969	+	4986	1746	rs1564149	4	88789715	0.543047	-1.12219	3.37228e-24	FDR_0.05_hist_mono_CRD_QTL.txt
4_internal_7363	4	88805730	88813188	+	4983	0	rs10004908	4	88807246	0.279717	-0.85143	2.00904e-09	FDR_0.05_hist_mono_CRD_QTL.txt
4_internal_7659	4	88832133	88861937	+	5024	0	rs10002782	4	88848625	0.159861	0.613175	0.000145052	FDR_0.05_hist_mono_CRD_QTL.txt
4_internal_7940	4	88964998	88985536	+	5198	0	rs6843032	4	88975684	0.1513	-1.6814	0.000469573	FDR_0.05_hist_mono_CRD_QTL.txt
4_internal_9334	4	89151668	89205271	+	5546	-24329	rs13149967	4	89127339	0.330228	-1.05274	5.88413e-12	FDR_0.05_hist_mono_CRD_QTL.txt
4_internal_8948	4	89729988	89768691	+	5508	0	rs72872148	4	89764330	0.117884	-1.03401	0.0103425	FDR_0.05_hist_mono_CRD_QTL.txt
4_internal_8295	4	90740152	90752131	+	5735	0	rs2619344	4	90744248	0.299874	0.815361	6.9815e-10	FDR_0.05_hist_mono_CRD_QTL.txt
4_internal_9319	4	90742174	90758920	+	5755	0	rs13142587	4	90750169	0.31607	0.836228	6.33689e-11	FDR_0.05_hist_mono_CRD_QTL.txt
4_internal_7522	4	90992156	91000647	+	5765	0	rs6839192	4	90999769	0.527829	1.04318	1.30627e-23	FDR_0.05_hist_mono_CRD_QTL.txt
4_internal_8261	4	95260229	95268612	+	5265	0	rs72665697	4	95267347	0.20241	-1.56603	5.7042e-06	FDR_0.05_hist_mono_CRD_QTL.txt
4_internal_9542	4	96119699	96494083	+	6636	0	rs13134684	4	96405913	0.62141	1.23483	7.14595e-31	FDR_0.05_hist_mono_CRD_QTL.txt
4_internal_7465	4	99063305	99073287	+	4775	-12883	rs13113899	4	99050422	0.112017	0.480474	0.0113265	FDR_0.05_hist_mono_CRD_QTL.txt
4_internal_10729	4	100882380	101461630	+	7273	715710	rs141795258	4	102177340	0.0890626	1.70835	0.127468	FDR_0.05_hist_mono_CRD_QTL.txt
4_internal_7171	4	101939800	101961880	+	5445	0	rs3789745	4	101959193	0.320392	0.870586	1.52479e-11	FDR_0.05_hist_mono_CRD_QTL.txt
4_internal_8495	4	101985665	102000456	+	5431	-11610	rs2695190	4	101974055	0.298068	-0.905743	5.79856e-10	FDR_0.05_hist_mono_CRD_QTL.txt
4_internal_8125	4	102003973	102026375	+	5444	709062	rs28496978	4	102735437	0.100419	-0.916879	0.041118	FDR_0.05_hist_mono_CRD_QTL.txt
4_internal_8741	4	102119710	102197515	+	5649	-13982	rs2850985	4	102105728	0.114786	1.04313	0.0164035	FDR_0.05_hist_mono_CRD_QTL.txt
4_internal_10063	4	102175607	102213679	+	5423	0	rs13116679	4	102199215	0.135383	-0.644771	0.00275567	FDR_0.05_hist_mono_CRD_QTL.txt
4_internal_11004	4	102379619	102522074	+	5516	0	rs2717833	4	102520862	0.145467	0.779195	0.000538211	FDR_0.05_hist_mono_CRD_QTL.txt
4_internal_8264	4	102711688	102723896	+	4732	0	rs7683892	4	102712542	0.200516	-0.639896	4.50493e-06	FDR_0.05_hist_mono_CRD_QTL.txt
4_internal_9924	4	103261844	103352915	+	4637	0	rs33940030	4	103280629	0.258613	-0.717	8.4175e-09	FDR_0.05_hist_mono_CRD_QTL.txt
4_internal_11314	4	103493560	103547685	+	4697	0	rs1609798	4	103537442	0.373087	0.923663	1.182e-13	FDR_0.05_hist_mono_CRD_QTL.txt
4_internal_8088	4	103654488	104059622	+	5383	0	rs223489	4	103680984	0.671692	1.149	2.07543e-33	FDR_0.05_hist_mono_CRD_QTL.txt
4_internal_8060	4	106049227	106088308	+	4632	7197	rs72665924	4	106095505	0.319806	-1.06571	1.89901e-11	FDR_0.05_hist_mono_CRD_QTL.txt
4_internal_7658	4	106214091	106228019	+	4590	0	rs11097884	4	106219352	0.203378	0.664506	2.59105e-06	FDR_0.05_hist_mono_CRD_QTL.txt
4_internal_8220	4	107276188	107283598	+	4705	-142994	rs7667596	4	107133194	0.108979	0.567316	0.0155211	FDR_0.05_hist_mono_CRD_QTL.txt
4_internal_10086	4	108613704	108636306	+	4566	-555	rs34202676	4	108613149	0.318953	-0.886352	4.62384e-11	FDR_0.05_hist_mono_CRD_QTL.txt
4_internal_8228	4	108720498	108726502	+	4525	-45473	rs1080062	4	108675025	0.316154	1.1037	2.13851e-11	FDR_0.05_hist_mono_CRD_QTL.txt
4_internal_8068	4	108784718	108795117	+	4592	0	rs7672043	4	108785807	0.655826	-1.16813	1.45679e-35	FDR_0.05_hist_mono_CRD_QTL.txt
4_internal_8680	4	109248607	109455675	+	5199	0	rs62316329	4	109419399	0.307238	0.773059	8.31861e-11	FDR_0.05_hist_mono_CRD_QTL.txt
4_internal_8478	4	109961073	109974864	+	4625	0	rs3108925	4	109973620	0.134598	-0.528931	0.00226496	FDR_0.05_hist_mono_CRD_QTL.txt
4_internal_7988	4	110469227	110484310	+	4920	598359	rs11729740	4	111082669	0.131697	-0.913056	0.00285949	FDR_0.05_hist_mono_CRD_QTL.txt
4_internal_10346	4	110845954	111626919	+	6528	0	rs6821205	4	111424198	0.456863	1.06929	8.14869e-18	FDR_0.05_hist_mono_CRD_QTL.txt
4_internal_7058	4	112911907	113120618	+	5005	0	rs10001312	4	112951659	0.655951	1.27643	8.83582e-34	FDR_0.05_hist_mono_CRD_QTL.txt
4_internal_8862	4	113066060	113108692	+	4618	151773	rs2351454	4	113260465	0.0851781	0.467162	0.126863	FDR_0.05_hist_mono_CRD_QTL.txt
4_internal_7490	4	113191986	113211990	+	4562	-12906	rs4834248	4	113179080	0.471282	-0.927338	6.18112e-19	FDR_0.05_hist_mono_CRD_QTL.txt
4_internal_8337	4	113729018	113739642	+	4592	262643	rs313974	4	114002285	0.0970231	-0.420364	0.0668457	FDR_0.05_hist_mono_CRD_QTL.txt
4_internal_11251	4	114476938	114901693	+	6077	0	rs12509683	4	114754610	0.326919	1.0647	3.73544e-12	FDR_0.05_hist_mono_CRD_QTL.txt
4_internal_7920	4	114704202	114760731	+	5390	0	rs6827998	4	114710196	0.233537	0.880912	1.9461e-07	FDR_0.05_hist_mono_CRD_QTL.txt
4_internal_7932	4	114705069	114760070	+	5383	0	rs13145559	4	114724897	0.132339	0.51996	0.00221597	FDR_0.05_hist_mono_CRD_QTL.txt
4_internal_7563	4	117318090	117453467	+	6157	0	rs7693752	4	117336121	0.348341	1.47971	1.2201e-12	FDR_0.05_hist_mono_CRD_QTL.txt
4_internal_8087	4	118819437	118910593	+	5799	0	rs28474943	4	118854286	0.390171	0.937407	2.4635e-14	FDR_0.05_hist_mono_CRD_QTL.txt
4_internal_8679	4	119862593	119890932	+	5349	0	rs61324225	4	119890101	0.181942	-0.702045	2.55882e-05	FDR_0.05_hist_mono_CRD_QTL.txt
4_internal_8647	4	119902987	119963799	+	5434	0	rs7671665	4	119947188	0.585832	-1.18649	4.38862e-26	FDR_0.05_hist_mono_CRD_QTL.txt
4_internal_7973	4	119923610	119932289	+	5352	-580027	rs193110271	4	119343583	0.0856041	1.53389	0.0962089	FDR_0.05_hist_mono_CRD_QTL.txt
4_internal_11757	4	120020435	120206841	+	5752	0	rs1511021	4	120126211	0.332747	1.15734	2.26165e-11	FDR_0.05_hist_mono_CRD_QTL.txt
4_internal_8853	4	120021723	120025245	+	5289	-8452	rs1026501	4	120013271	0.183006	-0.698595	3.42063e-05	FDR_0.05_hist_mono_CRD_QTL.txt
4_internal_10797	4	120234026	120377877	+	5520	21628	rs386625566	4	120399505	0.0876099	0.522462	0.12184	FDR_0.05_hist_mono_CRD_QTL.txt
4_internal_11176	4	121012525	122302344	+	9653	0	rs4336252	4	121734404	0.46621	1.09825	5.07611e-20	FDR_0.05_hist_mono_CRD_QTL.txt
4_internal_7701	4	121842375	122035239	+	6836	-78019	rs1849078	4	121764356	0.125879	0.574276	0.00666905	FDR_0.05_hist_mono_CRD_QTL.txt
4_internal_8896	4	122073779	122105019	+	6399	489488	rs77815957	4	122594507	0.0897771	-0.789592	0.101065	FDR_0.05_hist_mono_CRD_QTL.txt
4_internal_9211	4	122136696	122143378	+	6302	881391	rs72684793	4	123024769	0.0946398	0.491648	0.0888105	FDR_0.05_hist_mono_CRD_QTL.txt
4_internal_7487	4	122685662	122726196	+	5713	0	rs3828485	4	122722368	0.651258	1.31814	2.12794e-32	FDR_0.05_hist_mono_CRD_QTL.txt
4_internal_7736	4	123026871	123134637	+	5763	0	rs7656525	4	123042993	0.216661	0.739001	2.09773e-06	FDR_0.05_hist_mono_CRD_QTL.txt
4_internal_9307	4	123460999	123695380	+	5627	0	rs61338586	4	123524697	0.266818	0.846851	1.08833e-08	FDR_0.05_hist_mono_CRD_QTL.txt
4_internal_10922	4	124008138	124393737	+	6116	0	rs13136692	4	124229169	0.331647	0.975544	1.39107e-11	FDR_0.05_hist_mono_CRD_QTL.txt
4_internal_8215	4	124150401	124340398	+	5758	699370	rs113369263	4	125039768	0.0865306	-0.514026	0.115142	FDR_0.05_hist_mono_CRD_QTL.txt
4_internal_9774	4	124398531	124478213	+	5768	52108	rs10017009	4	124530321	0.129811	0.906015	0.00370715	FDR_0.05_hist_mono_CRD_QTL.txt
4_internal_8650	4	124519298	124529411	+	5748	0	rs386611013	4	124528452	0.389611	1.14109	6.24694e-14	FDR_0.05_hist_mono_CRD_QTL.txt
4_internal_9846	4	129079805	129083183	+	3390	-61330	rs138000740	4	129018475	0.213414	0.932261	8.64521e-07	FDR_0.05_hist_mono_CRD_QTL.txt
4_internal_10068	4	129745813	129881049	+	4401	13175	rs17416188	4	129894224	0.539951	-1.15832	4.75615e-24	FDR_0.05_hist_mono_CRD_QTL.txt
4_internal_7966	4	129789428	129802230	+	4173	-376059	rs17399254	4	129413369	0.110388	-0.815047	0.0175212	FDR_0.05_hist_mono_CRD_QTL.txt
4_internal_9384	4	129845983	129852689	+	4256	-120803	rs62317868	4	129725180	0.0905915	-0.425238	0.0799043	FDR_0.05_hist_mono_CRD_QTL.txt
4_internal_9107	4	130245990	130268240	+	4976	0	rs59634627	4	130247960	0.530911	-1.33194	2.73993e-24	FDR_0.05_hist_mono_CRD_QTL.txt
4_internal_7304	4	130451817	130545013	+	5486	0	rs149316872	4	130513139	0.536622	1.33296	2.74362e-23	FDR_0.05_hist_mono_CRD_QTL.txt
4_internal_8094	4	139219067	139380776	+	5866	0	rs4330398	4	139376637	0.14597	0.719388	0.00119762	FDR_0.05_hist_mono_CRD_QTL.txt
4_internal_10551	4	139815636	139972223	+	5416	0	rs147393848	4	139851969	0.441716	1.4256	9.88482e-19	FDR_0.05_hist_mono_CRD_QTL.txt
4_internal_7905	4	139898379	139903887	+	5009	268203	rs6832601	4	140172090	0.116825	0.655903	0.0132695	FDR_0.05_hist_mono_CRD_QTL.txt
4_internal_9303	4	140062165	140228953	+	5272	0	rs2315488	4	140123557	0.626651	-1.49347	1.02836e-32	FDR_0.05_hist_mono_CRD_QTL.txt
4_internal_8867	4	140074346	140101834	+	5044	20130	rs17050715	4	140121964	0.204058	-0.860471	5.66049e-06	FDR_0.05_hist_mono_CRD_QTL.txt
4_internal_10661	4	140155419	140188809	+	5004	-11518	rs6535987	4	140143901	0.203805	-0.638407	4.64246e-06	FDR_0.05_hist_mono_CRD_QTL.txt
4_internal_8684	4	140577805	140590120	+	4513	0	rs200515316	4	140585750	0.121265	0.552072	0.00874327	FDR_0.05_hist_mono_CRD_QTL.txt
4_internal_9381	4	140603294	140612284	+	4519	0	rs8192083	4	140606714	0.0968498	1.22516	0.0645958	FDR_0.05_hist_mono_CRD_QTL.txt
4_internal_9518	4	140654667	140856481	+	4949	0	rs4863698	4	140793731	0.663209	-1.15841	5.59106e-34	FDR_0.05_hist_mono_CRD_QTL.txt
4_internal_8265	4	140871389	140903881	+	4487	0	rs11734879	4	140890348	0.263482	-0.806863	1.79522e-08	FDR_0.05_hist_mono_CRD_QTL.txt
4_internal_7904	4	140885653	140890493	+	4418	-90326	rs1531070	4	140795327	0.0908122	-0.442169	0.107429	FDR_0.05_hist_mono_CRD_QTL.txt
4_internal_9129	4	140933091	140966184	+	4631	-144663	rs11721536	4	140788428	0.0978647	-0.451202	0.0683802	FDR_0.05_hist_mono_CRD_QTL.txt
4_internal_11485	4	140972833	141064633	+	4827	0	rs6822207	4	141055896	0.102453	0.426549	0.0434269	FDR_0.05_hist_mono_CRD_QTL.txt
4_internal_8255	4	141023574	141028280	+	4711	0	rs72714228	4	141023944	0.248476	0.864451	3.65067e-08	FDR_0.05_hist_mono_CRD_QTL.txt
4_internal_10336	4	141618589	141665650	+	4698	0	rs11933734	4	141621628	0.459334	-1.10696	4.76808e-18	FDR_0.05_hist_mono_CRD_QTL.txt
1_internal_18467	1	193527320	193539595	+	5221	0	rs73069669	1	193538739	0.115491	0.702939	0.01123	FDR_0.05_hist_mono_CRD_QTL.txt
1_internal_17169	1	197432899	197439619	+	3772	-20870	rs4915545	1	197412029	0.382375	-0.889108	1.79172e-14	FDR_0.05_hist_mono_CRD_QTL.txt
1_internal_23353	1	198202970	198470020	+	5229	-23954	rs7531854	1	198179016	0.323964	-1.1968	2.06822e-11	FDR_0.05_hist_mono_CRD_QTL.txt
1_internal_16768	1	198512222	198893891	+	6061	-277745	rs57691884	1	198234477	0.115926	-0.919242	0.0105313	FDR_0.05_hist_mono_CRD_QTL.txt
1_internal_25049	1	198857683	199143235	+	6308	0	rs1275009	1	199070859	0.420916	0.903911	1.27818e-16	FDR_0.05_hist_mono_CRD_QTL.txt
1_internal_19135	1	199660787	199712393	+	5432	0	rs150029706	1	199661038	0.102175	-1.06183	0.041292	FDR_0.05_hist_mono_CRD_QTL.txt
1_internal_19160	1	199710514	199830841	+	5518	0	rs72743536	1	199802462	0.128021	1.08713	0.00423258	FDR_0.05_hist_mono_CRD_QTL.txt
1_internal_17278	1	199833121	199837972	+	5264	0	rs12410264	1	199833165	0.240867	2.12154	8.47313e-08	FDR_0.05_hist_mono_CRD_QTL.txt
1_internal_22834	1	200112037	200212600	+	5806	0	rs11576498	1	200153626	0.228741	1.38173	3.13826e-07	FDR_0.05_hist_mono_CRD_QTL.txt
1_internal_17771	1	200120682	200136067	+	5523	17559	rs11576498	1	200153626	0.226525	1.37502	2.63745e-07	FDR_0.05_hist_mono_CRD_QTL.txt
1_internal_19052	1	200305333	200312940	+	5748	-3749	rs2790118	1	200301584	0.273511	0.905028	4.71945e-09	FDR_0.05_hist_mono_CRD_QTL.txt
1_internal_23937	1	200593524	200598364	+	5701	0	rs2808257	1	200594005	0.39766	1.21589	1.00298e-15	FDR_0.05_hist_mono_CRD_QTL.txt
1_internal_17685	1	200622748	200640949	+	5709	8172	rs4072551	1	200649121	0.374449	0.877666	2.23498e-14	FDR_0.05_hist_mono_CRD_QTL.txt
1_internal_25216	1	200819537	200909292	+	5674	-141124	rs10800724	1	200678413	0.27379	0.818012	3.33788e-09	FDR_0.05_hist_mono_CRD_QTL.txt
1_internal_18381	1	200820872	201596379	+	7022	0	rs592865	1	201472954	0.104988	0.608909	0.0522756	FDR_0.05_hist_mono_CRD_QTL.txt
1_internal_17567	1	201397029	201426532	+	5247	0	rs74741431	1	201404890	0.246604	-1.56529	8.16918e-08	FDR_0.05_hist_mono_CRD_QTL.txt
1_internal_26161	1	201455159	201656603	+	5490	0	rs12726331	1	201498332	0.398802	-0.902026	8.43197e-16	FDR_0.05_hist_mono_CRD_QTL.txt
1_internal_19021	1	201480440	201563024	+	5221	15955	rs10920220	1	201578979	0.144972	-0.781099	0.000905531	FDR_0.05_hist_mono_CRD_QTL.txt
1_internal_22935	1	202121404	202154439	+	4847	0	rs147176673	1	202129205	0.289099	-1.93006	1.05412e-09	FDR_0.05_hist_mono_CRD_QTL.txt
1_internal_18349	1	202316853	202411767	+	4855	140333	rs4950858	1	202552100	0.132146	-0.548407	0.00262874	FDR_0.05_hist_mono_CRD_QTL.txt
1_internal_24135	1	202711225	202731602	+	4422	12620	rs6668689	1	202744222	0.19645	-0.754503	1.38185e-05	FDR_0.05_hist_mono_CRD_QTL.txt
1_internal_20344	1	202954670	202969373	+	4515	-180766	rs146093142	1	202773904	0.100678	-1.54252	0.055387	FDR_0.05_hist_mono_CRD_QTL.txt
1_internal_20358	1	203006174	203202388	+	4962	0	rs6696205	1	203088614	0.503649	1.05668	7.47893e-22	FDR_0.05_hist_mono_CRD_QTL.txt
1_internal_17415	1	203236010	203274509	+	4577	0	rs12730855	1	203259173	0.548408	-1.06808	5.94054e-25	FDR_0.05_hist_mono_CRD_QTL.txt
1_internal_18464	1	203241968	203350420	+	4790	0	rs4421643	1	203254173	0.104815	0.471934	0.044462	FDR_0.05_hist_mono_CRD_QTL.txt
1_internal_19231	1	203343913	203380891	+	4679	0	rs199828391	1	203345793	0.143823	0.650222	0.00168554	FDR_0.05_hist_mono_CRD_QTL.txt
1_internal_17693	1	203370827	203379856	+	4649	0	rs10920636	1	203371989	0.303959	0.756761	2.10951e-10	FDR_0.05_hist_mono_CRD_QTL.txt
1_internal_20779	1	203480842	203498833	+	4789	2067	rs4531342	1	203500900	0.198208	0.652166	5.53046e-06	FDR_0.05_hist_mono_CRD_QTL.txt
1_internal_17478	1	203736798	203766584	+	4911	0	rs11240442	1	203746771	0.188072	-0.654106	2.94416e-05	FDR_0.05_hist_mono_CRD_QTL.txt
1_internal_22043	1	203858390	203928424	+	5052	0	rs149278703	1	203869829	0.155794	-1.20024	0.00032431	FDR_0.05_hist_mono_CRD_QTL.txt
1_internal_18233	1	204222830	204244259	+	4987	0	rs10751448	1	204243732	0.534387	-1.07788	6.4053e-24	FDR_0.05_hist_mono_CRD_QTL.txt
1_internal_25068	1	204394620	204418316	+	5053	-273	rs17334373	1	204394347	0.262203	-1.22478	1.26386e-08	FDR_0.05_hist_mono_CRD_QTL.txt
1_internal_18238	1	204429848	204451250	+	5029	60352	rs10900595	1	204511602	0.388162	0.960614	1.91395e-15	FDR_0.05_hist_mono_CRD_QTL.txt
1_internal_17835	1	204966686	204985244	+	5064	0	rs6661266	1	204971452	0.54904	1.12956	2.23771e-25	FDR_0.05_hist_mono_CRD_QTL.txt
1_internal_18841	1	205144598	205164108	+	4626	-81737	rs6593921	1	205062861	0.200421	-0.609065	3.66615e-06	FDR_0.05_hist_mono_CRD_QTL.txt
1_internal_23660	1	205151932	205237524	+	4760	0	rs17345153	1	205179997	0.52586	-1.00435	4.48605e-24	FDR_0.05_hist_mono_CRD_QTL.txt
1_internal_17729	1	205404087	205411459	+	4196	0	rs6593941	1	205404547	0.440394	-1.1378	1.14287e-18	FDR_0.05_hist_mono_CRD_QTL.txt
1_internal_17303	1	205481167	205484410	+	4020	0	rs11240503	1	205484073	0.449942	-0.980124	9.16461e-18	FDR_0.05_hist_mono_CRD_QTL.txt
1_internal_17883	1	205505171	205513562	+	3979	9164	rs12048135	1	205522726	0.099454	-0.667862	0.049614	FDR_0.05_hist_mono_CRD_QTL.txt
1_internal_21594	1	205632408	205677478	+	3890	0	rs147074962	1	205667076	0.171884	2.01884	8.47009e-05	FDR_0.05_hist_mono_CRD_QTL.txt
1_internal_24588	1	205777430	205921258	+	4068	0	rs7538856	1	205894017	0.214404	0.906164	1.9252e-06	FDR_0.05_hist_mono_CRD_QTL.txt
1_internal_17149	1	205800305	205819307	+	3802	-17587	rs9438393	1	205782718	0.161278	-0.54753	0.000232862	FDR_0.05_hist_mono_CRD_QTL.txt
1_internal_17950	1	206257293	206310786	+	3581	0	rs28595722	1	206263064	0.135191	-0.912715	0.00253546	FDR_0.05_hist_mono_CRD_QTL.txt
1_internal_16968	1	206301363	206306894	+	3449	-45330	rs146336160	1	206256033	0.0963684	-1.77704	0.0589142	FDR_0.05_hist_mono_CRD_QTL.txt
1_internal_20280	1	206907331	206972027	+	3111	0	rs1518111	1	206944645	0.428825	1.12926	8.7206e-18	FDR_0.05_hist_mono_CRD_QTL.txt
1_internal_16454	1	206996846	207009289	+	3119	0	rs2056226	1	206997892	0.556024	1.44275	5.94617e-26	FDR_0.05_hist_mono_CRD_QTL.txt
1_internal_17458	1	207076018	207105968	+	3426	-382154	rs192917739	1	206693864	0.0822018	-1.82906	0.159856	FDR_0.05_hist_mono_CRD_QTL.txt
1_internal_18698	1	207120258	207137518	+	3578	0	rs1340236	1	207122676	0.522402	1.17553	6.99258e-23	FDR_0.05_hist_mono_CRD_QTL.txt
1_internal_17903	1	207191283	207199282	+	3714	0	rs1473458	1	207191720	0.521975	-1.15879	1.02789e-22	FDR_0.05_hist_mono_CRD_QTL.txt
1_internal_24837	1	207361921	207592808	+	4504	0	rs6703857	1	207443553	0.38679	0.971167	6.49708e-15	FDR_0.05_hist_mono_CRD_QTL.txt
1_internal_18333	1	207500914	207538585	+	4348	0	rs6702997	1	207502347	0.129867	0.562722	0.00381425	FDR_0.05_hist_mono_CRD_QTL.txt
1_internal_20172	1	207699059	207740664	+	4642	66544	rs56335537	1	207807208	0.17872	-1.49052	2.52286e-05	FDR_0.05_hist_mono_CRD_QTL.txt
1_internal_17326	1	207842435	207844719	+	4578	-24804	rs9651101	1	207817631	0.207397	-0.634457	2.43655e-06	FDR_0.05_hist_mono_CRD_QTL.txt
1_internal_17372	1	207977847	208011097	+	4807	7122	rs2745979	1	208018219	0.105837	-0.487813	0.031425	FDR_0.05_hist_mono_CRD_QTL.txt
1_internal_16693	1	207978141	208050210	+	4914	0	rs7532674	1	208026739	0.264038	-0.809219	7.3496e-09	FDR_0.05_hist_mono_CRD_QTL.txt
1_internal_18055	1	208060723	208137817	+	5024	3011	rs11118964	1	208140828	0.501137	-1.07545	3.48532e-22	FDR_0.05_hist_mono_CRD_QTL.txt
1_internal_20066	1	208092790	208097702	+	4854	45192	rs35303635	1	208142894	0.111353	-0.483621	0.0268712	FDR_0.05_hist_mono_CRD_QTL.txt
1_internal_17451	1	208671699	208713834	+	5182	0	rs17187484	1	208682586	0.523448	1.00429	7.00877e-24	FDR_0.05_hist_mono_CRD_QTL.txt
1_internal_18883	1	209791140	209808972	+	5018	0	rs4844863	1	209804095	0.255125	-0.914985	3.27461e-08	FDR_0.05_hist_mono_CRD_QTL.txt
1_internal_15894	1	209819729	209851240	+	5138	959819	rs35667524	1	210811059	0.0956975	0.813562	0.078493	FDR_0.05_hist_mono_CRD_QTL.txt
1_internal_16103	1	209821984	209850800	+	5136	0	rs2076359	1	209823970	0.124978	-0.672172	0.00641968	FDR_0.05_hist_mono_CRD_QTL.txt
1_internal_24299	1	209979165	210004000	+	5125	2873	rs657844	1	210006873	0.408754	-0.964923	1.64283e-15	FDR_0.05_hist_mono_CRD_QTL.txt
1_internal_18910	1	210011557	210028657	+	5102	-9286	rs7536857	1	210002271	0.161431	-0.614288	0.000260825	FDR_0.05_hist_mono_CRD_QTL.txt
1_internal_17718	1	210501680	210549135	+	5300	9913	rs17016068	1	210559048	0.487154	-1.23624	9.43283e-21	FDR_0.05_hist_mono_CRD_QTL.txt
1_internal_19913	1	211983358	212125742	+	6272	26431	rs3010004	1	212152173	0.373702	0.948192	2.66126e-14	FDR_0.05_hist_mono_CRD_QTL.txt
1_internal_17104	1	211984020	212103806	+	6221	-769044	rs75656303	1	211214976	0.0902854	1.3709	0.11456	FDR_0.05_hist_mono_CRD_QTL.txt
1_internal_25303	1	212261053	212363244	+	5873	0	rs12087287	1	212298804	0.139148	-1.14386	0.0012335	FDR_0.05_hist_mono_CRD_QTL.txt
1_internal_17245	1	212335555	212340968	+	5671	0	rs4951573	1	212336107	0.514175	-1.23229	2.06308e-23	FDR_0.05_hist_mono_CRD_QTL.txt
1_internal_21467	1	212391778	212502179	+	5696	0	rs2589474	1	212440088	0.142798	-0.539281	0.00128254	FDR_0.05_hist_mono_CRD_QTL.txt
1_internal_18397	1	212404980	212432998	+	5569	0	rs12141025	1	212428571	0.115338	0.506325	0.0116077	FDR_0.05_hist_mono_CRD_QTL.txt
1_internal_18101	1	212415565	212458411	+	5560	-5674	rs1565737	1	212409891	0.445734	-0.944683	6.92946e-18	FDR_0.05_hist_mono_CRD_QTL.txt
1_internal_21021	1	212650348	212665815	+	5401	20867	rs679840	1	212686682	0.167275	-0.588185	0.000125319	FDR_0.05_hist_mono_CRD_QTL.txt
1_internal_17069	1	212658740	212720250	+	5527	-25465	rs6688868	1	212633275	0.0928943	-0.432298	0.0978629	FDR_0.05_hist_mono_CRD_QTL.txt
1_internal_24202	1	212750784	212812483	+	5395	0	rs61830701	1	212811057	0.225531	1.22813	1.22275e-06	FDR_0.05_hist_mono_CRD_QTL.txt
1_internal_18154	1	212946343	212951189	+	5177	161478	rs77921789	1	213112667	0.0928207	0.949375	0.0861035	FDR_0.05_hist_mono_CRD_QTL.txt
1_internal_18170	1	212986317	212995018	+	5162	95039	rs76086948	1	213090057	0.20342	1.5217	1.18173e-05	FDR_0.05_hist_mono_CRD_QTL.txt
1_internal_18437	1	214534901	214725864	+	5574	-9298	rs1472439	1	214525603	0.256783	0.977187	2.95602e-08	FDR_0.05_hist_mono_CRD_QTL.txt
1_internal_20293	1	218632628	218673646	+	6011	153087	rs115527707	1	218826733	0.114231	-1.18151	0.014971	FDR_0.05_hist_mono_CRD_QTL.txt
1_internal_17221	1	219631567	219762367	+	5892	0	rs2605094	1	219640763	0.100979	-0.494544	0.0392692	FDR_0.05_hist_mono_CRD_QTL.txt
1_internal_16787	1	219663946	219687395	+	5682	-38093	rs6541227	1	219625853	0.298339	-0.803845	3.05477e-10	FDR_0.05_hist_mono_CRD_QTL.txt
1_internal_19534	1	219742161	219834823	+	5771	0	rs113598267	1	219756050	0.2027	1.06031	3.72131e-06	FDR_0.05_hist_mono_CRD_QTL.txt
1_internal_18620	1	220903565	220907293	+	5262	8542	rs337158	1	220915835	0.152531	0.768991	0.000463294	FDR_0.05_hist_mono_CRD_QTL.txt
1_internal_16748	1	40804019	40829071	+	4658	0	rs372946	1	40806841	0.52689	1.46073	1.46332e-23	FDR_0.05_hist_mono_CRD_QTL.txt
[truncated: 23,994 more rows]
