# Supplementary material for: Genetic variation in cis-regulatory domains suggests cell type-specific regulatory mechanisms in immunity
Source: Commun Biol. 2023 Mar 28;6:335. doi: 10.1038/s42003-023-04688-3 (PMC10050075; doi:10.1038/s42003-023-04688-3)
Supplement: Supplementary file 5 — Supplementary Data 3 [file 42003_2023_4688_MOESM5_ESM.txt]

chr1	midplace	id1	chr2	midplace2	id2	corr	pval	qval	hist_mono_mean_trans.FDR_0.01.txt
10	867639	10_internal_8083	11	64438667	11_internal_9567	-0.359	3.16887e-06	0.00214263395296643	hist_mono_mean_trans.FDR_0.01.txt
10	867639	10_internal_8083	11	72490004	11_internal_10133	-0.375	1.03961e-06	0.000876325406964404	hist_mono_mean_trans.FDR_0.01.txt
10	867639	10_internal_8083	11	117706715	11_internal_8390	-0.331	1.90516e-05	0.00848041965382038	hist_mono_mean_trans.FDR_0.01.txt
10	920868	10_internal_10275	11	2971081	11_internal_7795	0.329	2.1366e-05	0.00922510921486894	hist_mono_mean_trans.FDR_0.01.txt
10	3882749	10_internal_9297	11	699844	11_internal_8037	-0.369	1.59869e-06	0.00123873150172444	hist_mono_mean_trans.FDR_0.01.txt
10	3882749	10_internal_9297	11	35196431	11_internal_9424	0.436	8.47688e-09	1.57169805560205e-05	hist_mono_mean_trans.FDR_0.01.txt
10	3882749	10_internal_9297	11	59032229	11_internal_9044	0.35	5.64126e-06	0.00336566034534836	hist_mono_mean_trans.FDR_0.01.txt
10	3882749	10_internal_9297	11	60145333	11_internal_8116	0.48	1.35891e-10	4.44561722273794e-07	hist_mono_mean_trans.FDR_0.01.txt
10	3882749	10_internal_9297	11	71706544	11_internal_9115	0.384	5.18985e-07	0.00049677162768695	hist_mono_mean_trans.FDR_0.01.txt
10	3882749	10_internal_9297	11	73714569	11_internal_9459	0.397	1.95669e-07	0.000222891702257343	hist_mono_mean_trans.FDR_0.01.txt
10	3882749	10_internal_9297	11	95930191	11_internal_9414	0.398	1.89838e-07	0.000217323416554403	hist_mono_mean_trans.FDR_0.01.txt
10	3882749	10_internal_9297	11	105083181	11_internal_8863	0.519	2.03224e-12	1.13680522921772e-08	hist_mono_mean_trans.FDR_0.01.txt
10	3882749	10_internal_9297	11	109919516	11_internal_8924	0.412	6.2215e-08	8.55759818367835e-05	hist_mono_mean_trans.FDR_0.01.txt
10	3882749	10_internal_9297	11	128103580	11_internal_11796	0.361	2.77042e-06	0.00192786570068436	hist_mono_mean_trans.FDR_0.01.txt
10	3882732	10_internal_8331	11	10462158	11_internal_9254	0.348	6.46245e-06	0.00374085413475416	hist_mono_mean_trans.FDR_0.01.txt
10	3882732	10_internal_8331	11	35135998	11_internal_8580	0.408	8.45994e-08	0.000110678839672275	hist_mono_mean_trans.FDR_0.01.txt
10	3882732	10_internal_8331	11	61123110	11_internal_7724	0.41	7.46741e-08	9.99142683816469e-05	hist_mono_mean_trans.FDR_0.01.txt
10	3882732	10_internal_8331	11	61765718	11_internal_7806	0.533	4.21209e-13	2.88989692592781e-09	hist_mono_mean_trans.FDR_0.01.txt
10	3882732	10_internal_8331	11	95930191	11_internal_9414	0.352	4.87539e-06	0.00300864827595181	hist_mono_mean_trans.FDR_0.01.txt
10	3882732	10_internal_8331	11	95966639	11_internal_8098	0.39	3.35715e-07	0.000347837925681209	hist_mono_mean_trans.FDR_0.01.txt
10	3882732	10_internal_8331	11	96043073	11_internal_8883	0.335	1.44823e-05	0.00691740134228641	hist_mono_mean_trans.FDR_0.01.txt
10	3882732	10_internal_8331	11	104975933	11_internal_9519	0.349	6.23535e-06	0.00363912517151161	hist_mono_mean_trans.FDR_0.01.txt
10	3882732	10_internal_8331	11	109928216	11_internal_8003	0.534	3.49702e-13	2.44947293468287e-09	hist_mono_mean_trans.FDR_0.01.txt
10	3882732	10_internal_8331	11	128103580	11_internal_11796	0.434	9.62663e-09	1.75139307389887e-05	hist_mono_mean_trans.FDR_0.01.txt
10	5333404	10_internal_7882	11	95930191	11_internal_9414	0.337	1.32906e-05	0.00648233897042055	hist_mono_mean_trans.FDR_0.01.txt
10	6237486	10_internal_10227	11	6709823	11_internal_8283	0.331	1.89499e-05	0.00844552836880973	hist_mono_mean_trans.FDR_0.01.txt
10	6237486	10_internal_10227	11	15830987	11_internal_8611	0.376	9.85259e-07	0.000839259678853358	hist_mono_mean_trans.FDR_0.01.txt
10	7374030	10_internal_9291	11	33222548	11_internal_9727	-0.347	7.12614e-06	0.00403515561632872	hist_mono_mean_trans.FDR_0.01.txt
10	12159496	10_internal_10085	11	85864785	11_internal_8473	-0.359	3.10152e-06	0.00210684670198617	hist_mono_mean_trans.FDR_0.01.txt
10	12159496	10_internal_10085	11	112675264	11_internal_8592	-0.329	2.09894e-05	0.00910739451098336	hist_mono_mean_trans.FDR_0.01.txt
10	13723891	10_internal_8734	11	102179131	11_internal_8451	-0.355	4.20649e-06	0.00268318254202702	hist_mono_mean_trans.FDR_0.01.txt
10	14998065	10_internal_8651	11	35135998	11_internal_8580	-0.328	2.26211e-05	0.00961902834783841	hist_mono_mean_trans.FDR_0.01.txt
10	14998065	10_internal_8651	11	47412463	11_internal_7789	-0.39	3.56264e-07	0.000364841639674618	hist_mono_mean_trans.FDR_0.01.txt
10	14998065	10_internal_8651	11	61765718	11_internal_7806	-0.515	3.06042e-12	1.62757457372455e-08	hist_mono_mean_trans.FDR_0.01.txt
10	14998065	10_internal_8651	11	64528832	11_internal_7842	0.357	3.50124e-06	0.00231912922192344	hist_mono_mean_trans.FDR_0.01.txt
10	14998065	10_internal_8651	11	65257386	11_internal_7844	-0.519	1.98755e-12	1.11532133642755e-08	hist_mono_mean_trans.FDR_0.01.txt
10	14998065	10_internal_8651	11	72475444	11_internal_7717	-0.336	1.44117e-05	0.00689211854019919	hist_mono_mean_trans.FDR_0.01.txt
10	14998065	10_internal_8651	11	95966639	11_internal_8098	-0.396	2.18634e-07	0.000244401035921995	hist_mono_mean_trans.FDR_0.01.txt
10	14998065	10_internal_8651	11	128700694	11_internal_10632	0.331	1.90946e-05	0.00849464291660336	hist_mono_mean_trans.FDR_0.01.txt
10	17158224	10_internal_11168	11	35135998	11_internal_8580	0.471	3.35853e-10	9.81494590774562e-07	hist_mono_mean_trans.FDR_0.01.txt
10	17158224	10_internal_11168	11	47412463	11_internal_7789	0.344	8.18629e-06	0.00448833555275954	hist_mono_mean_trans.FDR_0.01.txt
10	17158224	10_internal_11168	11	61765718	11_internal_7806	0.468	4.4719e-10	1.25510876259932e-06	hist_mono_mean_trans.FDR_0.01.txt
10	17158224	10_internal_11168	11	65257386	11_internal_7844	0.33	1.99492e-05	0.00877412649700089	hist_mono_mean_trans.FDR_0.01.txt
10	18944613	10_internal_7858	11	9289197	11_internal_7683	0.375	1.02481e-06	0.000866277239977639	hist_mono_mean_trans.FDR_0.01.txt
10	18944613	10_internal_7858	11	10624531	11_internal_8407	-0.372	1.23591e-06	0.00100827489699342	hist_mono_mean_trans.FDR_0.01.txt
10	18944613	10_internal_7858	11	65332701	11_internal_8044	0.357	3.70252e-06	0.00242516512493772	hist_mono_mean_trans.FDR_0.01.txt
10	18944613	10_internal_7858	11	65378072	11_internal_7625	0.362	2.56934e-06	0.00181679708202594	hist_mono_mean_trans.FDR_0.01.txt
10	18944613	10_internal_7858	11	102184315	11_internal_7737	0.358	3.42051e-06	0.00227691439786081	hist_mono_mean_trans.FDR_0.01.txt
10	19985333	10_internal_8901	11	61123110	11_internal_7724	-0.404	1.19516e-07	0.000147714288503617	hist_mono_mean_trans.FDR_0.01.txt
10	20454590	10_internal_10402	11	5709665	11_internal_8188	0.384	5.3099e-07	0.000506159980936925	hist_mono_mean_trans.FDR_0.01.txt
10	20454590	10_internal_10402	11	61420113	11_internal_10600	-0.336	1.43735e-05	0.00687764895781981	hist_mono_mean_trans.FDR_0.01.txt
10	20454590	10_internal_10402	11	64044340	11_internal_7586	-0.345	8.14201e-06	0.00447041012185154	hist_mono_mean_trans.FDR_0.01.txt
10	20454590	10_internal_10402	11	125440252	11_internal_7856	-0.332	1.77962e-05	0.00806665458481356	hist_mono_mean_trans.FDR_0.01.txt
10	21819172	10_internal_8975	11	815838	11_internal_7860	0.37	1.50015e-06	0.00117793390042236	hist_mono_mean_trans.FDR_0.01.txt
10	21819172	10_internal_8975	11	64528832	11_internal_7842	0.333	1.64005e-05	0.0075863890451593	hist_mono_mean_trans.FDR_0.01.txt
10	22862580	10_internal_9094	11	9650461	11_internal_8897	-0.38	7.04301e-07	0.000638254219186096	hist_mono_mean_trans.FDR_0.01.txt
10	23715713	10_internal_9124	11	35135998	11_internal_8580	0.356	3.81137e-06	0.00248199058770078	hist_mono_mean_trans.FDR_0.01.txt
10	23715713	10_internal_9124	11	61765718	11_internal_7806	0.343	8.74922e-06	0.00472343882405679	hist_mono_mean_trans.FDR_0.01.txt
10	23715713	10_internal_9124	11	128434248	11_internal_8588	0.369	1.53541e-06	0.00120049544248337	hist_mono_mean_trans.FDR_0.01.txt
10	23880622	10_internal_10421	11	33222548	11_internal_9727	0.371	1.38439e-06	0.00110460545344206	hist_mono_mean_trans.FDR_0.01.txt
10	26076012	10_internal_8612	11	15634980	11_internal_9478	0.346	7.50879e-06	0.00420308866891983	hist_mono_mean_trans.FDR_0.01.txt
10	26668725	10_internal_8731	11	44598909	11_internal_11577	0.377	9.13447e-07	0.000789282256018573	hist_mono_mean_trans.FDR_0.01.txt
10	26750165	10_internal_8905	11	35196431	11_internal_9424	0.372	1.2801e-06	0.00103726970257982	hist_mono_mean_trans.FDR_0.01.txt
10	27595229	10_internal_10619	11	6212950	11_internal_10586	0.331	1.85679e-05	0.0083211422224785	hist_mono_mean_trans.FDR_0.01.txt
10	29933947	10_internal_10856	11	13719359	11_internal_8193	0.362	2.47407e-06	0.00176265409663874	hist_mono_mean_trans.FDR_0.01.txt
10	29933947	10_internal_10856	11	66731805	11_internal_9119	0.351	5.33568e-06	0.00322541261866361	hist_mono_mean_trans.FDR_0.01.txt
10	31934096	10_internal_11037	11	10617934	11_internal_7890	0.422	2.83861e-08	4.39952235283117e-05	hist_mono_mean_trans.FDR_0.01.txt
10	31934096	10_internal_11037	11	59032229	11_internal_9044	0.39	3.38424e-07	0.000350035712989568	hist_mono_mean_trans.FDR_0.01.txt
10	31934096	10_internal_11037	11	85864785	11_internal_8473	0.346	7.38423e-06	0.00414696681711803	hist_mono_mean_trans.FDR_0.01.txt
10	31934096	10_internal_11037	11	114030136	11_internal_8429	0.354	4.38666e-06	0.00277131618187343	hist_mono_mean_trans.FDR_0.01.txt
10	31934096	10_internal_11037	11	117706715	11_internal_8390	0.369	1.58743e-06	0.00123199673955428	hist_mono_mean_trans.FDR_0.01.txt
10	31907535	10_internal_8430	11	44598909	11_internal_11577	-0.328	2.29513e-05	0.00972242062738097	hist_mono_mean_trans.FDR_0.01.txt
10	31907535	10_internal_8430	11	60632124	11_internal_10122	0.366	1.89042e-06	0.00141881790862569	hist_mono_mean_trans.FDR_0.01.txt
10	32250518	10_internal_13089	11	43790251	11_internal_9540	-0.37	1.43459e-06	0.0011362575241007	hist_mono_mean_trans.FDR_0.01.txt
10	33272247	10_internal_8556	11	62412917	11_internal_7910	-0.429	1.4647e-08	2.51012786502668e-05	hist_mono_mean_trans.FDR_0.01.txt
10	33272247	10_internal_8556	11	64044340	11_internal_7586	-0.422	2.7218e-08	4.24535653440166e-05	hist_mono_mean_trans.FDR_0.01.txt
10	33272247	10_internal_8556	11	65332701	11_internal_8044	-0.359	3.1265e-06	0.00211996160288419	hist_mono_mean_trans.FDR_0.01.txt
10	33272247	10_internal_8556	11	65378072	11_internal_7625	-0.39	3.56522e-07	0.000365034185104543	hist_mono_mean_trans.FDR_0.01.txt
10	33272247	10_internal_8556	11	95966639	11_internal_8098	0.355	4.17717e-06	0.0026684919833574	hist_mono_mean_trans.FDR_0.01.txt
10	35697309	10_internal_10779	11	3931484	11_internal_7692	0.338	1.24073e-05	0.00615564607294107	hist_mono_mean_trans.FDR_0.01.txt
10	35697309	10_internal_10779	11	66688199	11_internal_8375	0.354	4.24779e-06	0.0027032603700846	hist_mono_mean_trans.FDR_0.01.txt
10	35697309	10_internal_10779	11	78073053	11_internal_10113	0.425	2.05212e-08	3.34346300106698e-05	hist_mono_mean_trans.FDR_0.01.txt
10	35697309	10_internal_10779	11	85864785	11_internal_8473	0.402	1.33789e-07	0.000162253466117533	hist_mono_mean_trans.FDR_0.01.txt
10	35697309	10_internal_10779	11	95930191	11_internal_9414	0.445	3.6905e-09	7.71494941569695e-06	hist_mono_mean_trans.FDR_0.01.txt
10	35697309	10_internal_10779	11	116847543	11_internal_8979	0.37	1.48614e-06	0.00116871454729633	hist_mono_mean_trans.FDR_0.01.txt
10	35697309	10_internal_10779	11	117863407	11_internal_7635	0.372	1.31582e-06	0.0010603322920266	hist_mono_mean_trans.FDR_0.01.txt
10	43917281	10_internal_8829	11	222036	11_internal_8165	0.547	7.2931e-14	6.19662005183014e-10	hist_mono_mean_trans.FDR_0.01.txt
10	43917281	10_internal_8829	11	9289197	11_internal_7683	0.517	2.50118e-12	1.36220266745604e-08	hist_mono_mean_trans.FDR_0.01.txt
10	43917281	10_internal_8829	11	35135998	11_internal_8580	-0.379	7.5687e-07	0.000677385533200975	hist_mono_mean_trans.FDR_0.01.txt
10	43917281	10_internal_8829	11	44603530	11_internal_9342	0.394	2.55985e-07	0.000278199462078206	hist_mono_mean_trans.FDR_0.01.txt
10	43917281	10_internal_8829	11	62412917	11_internal_7910	0.382	6.11165e-07	0.000568063923141339	hist_mono_mean_trans.FDR_0.01.txt
10	43917281	10_internal_8829	11	64044340	11_internal_7586	0.703	3.68687e-25	5.235147845471e-20	hist_mono_mean_trans.FDR_0.01.txt
10	43917281	10_internal_8829	11	64528832	11_internal_7842	0.459	1.00492e-09	2.51769678070746e-06	hist_mono_mean_trans.FDR_0.01.txt
10	43917281	10_internal_8829	11	65257386	11_internal_7844	-0.478	1.64002e-10	5.24348390998678e-07	hist_mono_mean_trans.FDR_0.01.txt
10	43917281	10_internal_8829	11	65378072	11_internal_7625	0.513	3.85267e-12	1.98958921721772e-08	hist_mono_mean_trans.FDR_0.01.txt
10	43917281	10_internal_8829	11	72987949	11_internal_8153	0.328	2.28723e-05	0.00969948822418521	hist_mono_mean_trans.FDR_0.01.txt
10	43917281	10_internal_8829	11	85348913	11_internal_8637	-0.369	1.62398e-06	0.00125448547181374	hist_mono_mean_trans.FDR_0.01.txt
10	43917281	10_internal_8829	11	95966639	11_internal_8098	-0.474	2.34218e-10	7.16883028451134e-07	hist_mono_mean_trans.FDR_0.01.txt
10	43917281	10_internal_8829	11	119388698	11_internal_8035	0.504	1.13869e-11	5.11216547607319e-08	hist_mono_mean_trans.FDR_0.01.txt
10	43917281	10_internal_8829	11	125440252	11_internal_7856	0.5	1.68613e-11	7.20366373304124e-08	hist_mono_mean_trans.FDR_0.01.txt
10	44643866	10_internal_12158	11	15634980	11_internal_9478	0.418	3.67514e-08	5.47470825201247e-05	hist_mono_mean_trans.FDR_0.01.txt
10	44643866	10_internal_12158	11	112675264	11_internal_8592	0.496	2.57681e-11	1.04225857571765e-07	hist_mono_mean_trans.FDR_0.01.txt
10	44643866	10_internal_12158	11	120179954	11_internal_8762	0.449	2.67928e-09	5.85260409874233e-06	hist_mono_mean_trans.FDR_0.01.txt
10	44643866	10_internal_12158	11	130485104	11_internal_7971	0.457	1.21193e-09	2.96232247759292e-06	hist_mono_mean_trans.FDR_0.01.txt
10	45464058	10_internal_8929	11	815838	11_internal_7860	0.348	6.56718e-06	0.00378678755752305	hist_mono_mean_trans.FDR_0.01.txt
10	45464058	10_internal_8929	11	67129403	11_internal_8559	0.377	8.79128e-07	0.000765366198018922	hist_mono_mean_trans.FDR_0.01.txt
10	45730270	10_internal_9709	11	27818656	11_internal_8549	-0.342	9.39049e-06	0.00498370244127536	hist_mono_mean_trans.FDR_0.01.txt
10	45916189	10_internal_10842	11	71710934	11_internal_8090	0.463	6.79717e-10	1.80013405500064e-06	hist_mono_mean_trans.FDR_0.01.txt
10	45916189	10_internal_10842	11	72987949	11_internal_8153	0.437	7.39804e-09	1.40064004306121e-05	hist_mono_mean_trans.FDR_0.01.txt
10	45916189	10_internal_10842	11	95966639	11_internal_8098	-0.381	6.63814e-07	0.000608225040780232	hist_mono_mean_trans.FDR_0.01.txt
10	45916189	10_internal_10842	11	121453672	11_internal_8867	0.438	7.06165e-09	1.34635929161519e-05	hist_mono_mean_trans.FDR_0.01.txt
10	46203998	10_internal_8396	11	18691313	11_internal_9418	-0.354	4.42561e-06	0.00279115457558958	hist_mono_mean_trans.FDR_0.01.txt
10	46203998	10_internal_8396	11	57351448	11_internal_8644	0.448	2.86403e-09	6.20235689320378e-06	hist_mono_mean_trans.FDR_0.01.txt
10	46203998	10_internal_8396	11	57419918	11_internal_9227	0.336	1.40082e-05	0.0067476950268299	hist_mono_mean_trans.FDR_0.01.txt
10	46203998	10_internal_8396	11	93254037	11_internal_10344	0.392	2.88679e-07	0.000307102346972353	hist_mono_mean_trans.FDR_0.01.txt
10	46203998	10_internal_8396	11	102179131	11_internal_8451	0.414	5.13855e-08	7.27985365595054e-05	hist_mono_mean_trans.FDR_0.01.txt
10	46203998	10_internal_8396	11	102184315	11_internal_7737	0.39	3.4765e-07	0.000357837094668774	hist_mono_mean_trans.FDR_0.01.txt
10	50473633	10_internal_12376	11	35303096	11_internal_9034	0.331	1.87357e-05	0.00837603875833659	hist_mono_mean_trans.FDR_0.01.txt
10	50540787	10_internal_9298	11	59834867	11_internal_8704	0.357	3.59177e-06	0.00236690452727069	hist_mono_mean_trans.FDR_0.01.txt
10	52173722	10_internal_11057	11	88108502	11_internal_9532	-0.342	9.57032e-06	0.00505600039928069	hist_mono_mean_trans.FDR_0.01.txt
10	60107763	10_internal_9217	11	44977191	11_internal_8023	-0.341	1.04711e-05	0.00541992524395154	hist_mono_mean_trans.FDR_0.01.txt
10	60120698	10_internal_8047	11	44603530	11_internal_9342	0.359	3.20049e-06	0.00215903786748936	hist_mono_mean_trans.FDR_0.01.txt
10	60120698	10_internal_8047	11	72475444	11_internal_7717	0.332	1.78698e-05	0.00809298891629288	hist_mono_mean_trans.FDR_0.01.txt
10	60407432	10_internal_11916	11	74570916	11_internal_10072	0.34	1.06404e-05	0.00548699465142712	hist_mono_mean_trans.FDR_0.01.txt
10	63717086	10_internal_8422	11	33226490	11_internal_8222	0.34	1.07609e-05	0.0055339399261042	hist_mono_mean_trans.FDR_0.01.txt
10	63717086	10_internal_8422	11	116823198	11_internal_8545	-0.34	1.11e-05	0.00566602334971387	hist_mono_mean_trans.FDR_0.01.txt
10	63728952	10_internal_8828	11	602110	11_internal_10362	0.341	1.03172e-05	0.00535941114883554	hist_mono_mean_trans.FDR_0.01.txt
10	63726176	10_internal_8996	11	15830987	11_internal_8611	0.352	4.99209e-06	0.00306462895258906	hist_mono_mean_trans.FDR_0.01.txt
10	63726176	10_internal_8996	11	36402340	11_internal_10381	0.388	4.07209e-07	0.000406654468681117	hist_mono_mean_trans.FDR_0.01.txt
10	63726176	10_internal_8996	11	44598909	11_internal_11577	0.333	1.67354e-05	0.00770280705116346	hist_mono_mean_trans.FDR_0.01.txt
10	63726176	10_internal_8996	11	57551090	11_internal_9776	-0.404	1.17415e-07	0.00014552799313316	hist_mono_mean_trans.FDR_0.01.txt
10	63726176	10_internal_8996	11	119568718	11_internal_8324	-0.338	1.21413e-05	0.00605548384205471	hist_mono_mean_trans.FDR_0.01.txt
10	63723621	10_internal_8232	11	117863407	11_internal_7635	-0.378	8.07988e-07	0.000714150756814276	hist_mono_mean_trans.FDR_0.01.txt
10	64282972	10_internal_7937	11	6148606	11_internal_8385	0.372	1.29423e-06	0.00104660926433445	hist_mono_mean_trans.FDR_0.01.txt
10	64282972	10_internal_7937	11	10617934	11_internal_7890	0.439	6.5866e-09	1.26694678995587e-05	hist_mono_mean_trans.FDR_0.01.txt
10	64282972	10_internal_7937	11	35196431	11_internal_9424	0.509	6.29251e-12	3.0463775857953e-08	hist_mono_mean_trans.FDR_0.01.txt
10	64282972	10_internal_7937	11	60145333	11_internal_8116	0.343	8.93753e-06	0.00480050372058803	hist_mono_mean_trans.FDR_0.01.txt
10	64282972	10_internal_7937	11	71706544	11_internal_9115	0.395	2.28849e-07	0.000253789985012561	hist_mono_mean_trans.FDR_0.01.txt
10	64282972	10_internal_7937	11	85864785	11_internal_8473	0.451	2.08726e-09	4.72513184181939e-06	hist_mono_mean_trans.FDR_0.01.txt
10	64282972	10_internal_7937	11	93363546	11_internal_9357	0.385	4.86149e-07	0.000470821450955753	hist_mono_mean_trans.FDR_0.01.txt
10	64282972	10_internal_7937	11	95930191	11_internal_9414	0.348	6.30781e-06	0.00367139494101586	hist_mono_mean_trans.FDR_0.01.txt
10	64282972	10_internal_7937	11	121309732	11_internal_8524	0.365	2.12734e-06	0.0015615035450053	hist_mono_mean_trans.FDR_0.01.txt
10	64282951	10_internal_7711	11	222036	11_internal_8165	-0.332	1.79756e-05	0.00812804592359846	hist_mono_mean_trans.FDR_0.01.txt
10	64282951	10_internal_7711	11	9289197	11_internal_7683	-0.404	1.18469e-07	0.00014661934832263	hist_mono_mean_trans.FDR_0.01.txt
10	64282951	10_internal_7711	11	33226490	11_internal_8222	0.54	1.80284e-13	1.36827420524543e-09	hist_mono_mean_trans.FDR_0.01.txt
10	64282951	10_internal_7711	11	35135998	11_internal_8580	0.399	1.78056e-07	0.000206034859045639	hist_mono_mean_trans.FDR_0.01.txt
10	64282951	10_internal_7711	11	61765718	11_internal_7806	0.454	1.67596e-09	3.91332113865644e-06	hist_mono_mean_trans.FDR_0.01.txt
10	64282951	10_internal_7711	11	62412917	11_internal_7910	-0.409	7.94715e-08	0.000105163885880178	hist_mono_mean_trans.FDR_0.01.txt
10	64282951	10_internal_7711	11	64044340	11_internal_7586	-0.546	8.128e-14	6.80681116801182e-10	hist_mono_mean_trans.FDR_0.01.txt
10	64282951	10_internal_7711	11	65257386	11_internal_7844	0.683	2.63877e-23	2.37145876511449e-18	hist_mono_mean_trans.FDR_0.01.txt
10	64282951	10_internal_7711	11	72913459	11_internal_7877	0.475	2.11321e-10	6.54989792105166e-07	hist_mono_mean_trans.FDR_0.01.txt
10	64282951	10_internal_7711	11	95966639	11_internal_8098	0.61	1.14354e-17	2.51045520058567e-13	hist_mono_mean_trans.FDR_0.01.txt
10	64282951	10_internal_7711	11	109836721	11_internal_8675	0.388	3.8775e-07	0.00039048451871222	hist_mono_mean_trans.FDR_0.01.txt
10	64282951	10_internal_7711	11	119388698	11_internal_8035	-0.495	2.7523e-11	1.10461024806171e-07	hist_mono_mean_trans.FDR_0.01.txt
10	64282951	10_internal_7711	11	125440252	11_internal_7856	-0.484	8.92558e-11	3.07229252622676e-07	hist_mono_mean_trans.FDR_0.01.txt
10	64386951	10_internal_7763	11	10617934	11_internal_7890	0.531	4.89093e-13	3.28827900672376e-09	hist_mono_mean_trans.FDR_0.01.txt
10	64386951	10_internal_7763	11	35196431	11_internal_9424	0.572	2.76476e-15	3.36343690558539e-11	hist_mono_mean_trans.FDR_0.01.txt
10	64386951	10_internal_7763	11	59032229	11_internal_9044	0.33	2.00939e-05	0.00882279301961873	hist_mono_mean_trans.FDR_0.01.txt
10	64386951	10_internal_7763	11	60145333	11_internal_8116	0.42	3.2489e-08	4.93093677942735e-05	hist_mono_mean_trans.FDR_0.01.txt
10	64386951	10_internal_7763	11	71706544	11_internal_9115	0.4	1.59216e-07	0.000187510580619265	hist_mono_mean_trans.FDR_0.01.txt
10	64386951	10_internal_7763	11	85864785	11_internal_8473	0.502	1.40948e-11	6.15734141179268e-08	hist_mono_mean_trans.FDR_0.01.txt
10	64386951	10_internal_7763	11	95930191	11_internal_9414	0.343	9.17737e-06	0.00489870863200842	hist_mono_mean_trans.FDR_0.01.txt
10	64386951	10_internal_7763	11	109919516	11_internal_8924	0.455	1.53618e-09	3.63136631790237e-06	hist_mono_mean_trans.FDR_0.01.txt
10	64386951	10_internal_7763	11	117863407	11_internal_7635	0.41	7.20835e-08	9.70295313369287e-05	hist_mono_mean_trans.FDR_0.01.txt
10	64386951	10_internal_7763	11	121309732	11_internal_8524	0.351	5.3078e-06	0.0032124431803391	hist_mono_mean_trans.FDR_0.01.txt
10	64388061	10_internal_7836	11	35135998	11_internal_8580	0.433	1.09537e-08	1.9566292652059e-05	hist_mono_mean_trans.FDR_0.01.txt
10	64388061	10_internal_7836	11	47412463	11_internal_7789	0.345	7.88392e-06	0.0043620721501388	hist_mono_mean_trans.FDR_0.01.txt
10	64388061	10_internal_7836	11	61123110	11_internal_7724	0.442	4.93846e-09	9.899953674146e-06	hist_mono_mean_trans.FDR_0.01.txt
10	64388061	10_internal_7836	11	61765718	11_internal_7806	0.482	1.08528e-10	3.65174526900473e-07	hist_mono_mean_trans.FDR_0.01.txt
10	64388061	10_internal_7836	11	65257386	11_internal_7844	0.363	2.36622e-06	0.00170118032659818	hist_mono_mean_trans.FDR_0.01.txt
10	64388061	10_internal_7836	11	71710934	11_internal_8090	0.47	3.50293e-10	1.01700404851602e-06	hist_mono_mean_trans.FDR_0.01.txt
10	64388061	10_internal_7836	11	109836721	11_internal_8675	0.35	5.70813e-06	0.00339630889738982	hist_mono_mean_trans.FDR_0.01.txt
10	64388061	10_internal_7836	11	109928216	11_internal_8003	0.344	8.61021e-06	0.00466520654300847	hist_mono_mean_trans.FDR_0.01.txt
10	64388061	10_internal_7836	11	121453672	11_internal_8867	0.42	3.16065e-08	4.81621852392833e-05	hist_mono_mean_trans.FDR_0.01.txt
10	64388061	10_internal_7836	11	128279039	11_internal_8104	0.331	1.94989e-05	0.00862619958933058	hist_mono_mean_trans.FDR_0.01.txt
10	64459830	10_internal_8737	11	222036	11_internal_8165	-0.349	5.93638e-06	0.00350240784330972	hist_mono_mean_trans.FDR_0.01.txt
10	64459830	10_internal_8737	11	334022	11_internal_10290	0.328	2.33107e-05	0.00983336156904924	hist_mono_mean_trans.FDR_0.01.txt
10	64459830	10_internal_8737	11	35135998	11_internal_8580	0.349	5.90967e-06	0.0034899597043924	hist_mono_mean_trans.FDR_0.01.txt
10	64459830	10_internal_8737	11	95966639	11_internal_8098	0.358	3.45567e-06	0.00229493988223853	hist_mono_mean_trans.FDR_0.01.txt
10	64459830	10_internal_8737	11	104975933	11_internal_9519	0.369	1.54292e-06	0.00120525236577178	hist_mono_mean_trans.FDR_0.01.txt
10	64540056	10_internal_8634	11	5303374	11_internal_8461	-0.329	2.12056e-05	0.00917183219356795	hist_mono_mean_trans.FDR_0.01.txt
10	64540056	10_internal_8634	11	61123110	11_internal_7724	0.342	9.81089e-06	0.00515348900937412	hist_mono_mean_trans.FDR_0.01.txt
10	64540056	10_internal_8634	11	102184315	11_internal_7737	0.369	1.53243e-06	0.00119853503731496	hist_mono_mean_trans.FDR_0.01.txt
10	64540056	10_internal_8634	11	125440252	11_internal_7856	0.333	1.6625e-05	0.00766506613690165	hist_mono_mean_trans.FDR_0.01.txt
10	64905369	10_internal_9199	11	6709823	11_internal_8283	0.432	1.20695e-08	2.12762396010832e-05	hist_mono_mean_trans.FDR_0.01.txt
10	71127678	10_internal_9618	11	62389677	11_internal_8684	0.394	2.47257e-07	0.000270505008327351	hist_mono_mean_trans.FDR_0.01.txt
10	72058455	10_internal_11532	11	60632124	11_internal_10122	-0.369	1.61276e-06	0.00124729216161283	hist_mono_mean_trans.FDR_0.01.txt
10	73111445	10_internal_9894	11	46878464	11_internal_8794	0.331	1.95845e-05	0.00865656112204601	hist_mono_mean_trans.FDR_0.01.txt
10	73111445	10_internal_9894	11	57551090	11_internal_9776	0.347	6.90661e-06	0.00393785732171899	hist_mono_mean_trans.FDR_0.01.txt
10	73111445	10_internal_9894	11	119049580	11_internal_7878	0.386	4.50655e-07	0.000442460953997967	hist_mono_mean_trans.FDR_0.01.txt
10	73467136	10_internal_8800	11	815838	11_internal_7860	0.377	8.61612e-07	0.000753071854636495	hist_mono_mean_trans.FDR_0.01.txt
10	73467136	10_internal_8800	11	64044340	11_internal_7586	0.35	5.60894e-06	0.00335099592775027	hist_mono_mean_trans.FDR_0.01.txt
10	73467136	10_internal_8800	11	64528832	11_internal_7842	0.328	2.28292e-05	0.00968407205754128	hist_mono_mean_trans.FDR_0.01.txt
10	73467136	10_internal_8800	11	65378072	11_internal_7625	0.425	2.20334e-08	3.54831325326689e-05	hist_mono_mean_trans.FDR_0.01.txt
10	73492363	10_internal_8041	11	2514943	11_internal_8057	0.359	3.15209e-06	0.00213356390086169	hist_mono_mean_trans.FDR_0.01.txt
10	73492363	10_internal_8041	11	3931484	11_internal_7692	0.342	9.55122e-06	0.00504868990143115	hist_mono_mean_trans.FDR_0.01.txt
10	73492363	10_internal_8041	11	46377786	11_internal_7685	0.356	3.8927e-06	0.00252379543502151	hist_mono_mean_trans.FDR_0.01.txt
10	73492363	10_internal_8041	11	60632124	11_internal_10122	0.335	1.53772e-05	0.00723474424771235	hist_mono_mean_trans.FDR_0.01.txt
10	73492363	10_internal_8041	11	64113991	11_internal_7782	0.366	1.92042e-06	0.00143653504763326	hist_mono_mean_trans.FDR_0.01.txt
10	73492363	10_internal_8041	11	65410080	11_internal_7924	0.408	8.33043e-08	0.000109296620329931	hist_mono_mean_trans.FDR_0.01.txt
10	73492363	10_internal_8041	11	65482148	11_internal_8157	0.483	9.65841e-11	3.29293086681041e-07	hist_mono_mean_trans.FDR_0.01.txt
10	73492363	10_internal_8041	11	67133150	11_internal_8457	0.33	2.03444e-05	0.00890287373469245	hist_mono_mean_trans.FDR_0.01.txt
10	73492363	10_internal_8041	11	72490004	11_internal_10133	0.349	6.06052e-06	0.00355948522155956	hist_mono_mean_trans.FDR_0.01.txt
10	73492363	10_internal_8041	11	72916321	11_internal_8301	0.378	8.25246e-07	0.000726690436266183	hist_mono_mean_trans.FDR_0.01.txt
10	73492363	10_internal_8041	11	117863407	11_internal_7635	0.492	3.91468e-11	1.50038469573855e-07	hist_mono_mean_trans.FDR_0.01.txt
10	73470542	10_internal_8356	11	64528832	11_internal_7842	0.344	8.33785e-06	0.00455188761680259	hist_mono_mean_trans.FDR_0.01.txt
10	73636737	10_internal_8486	11	35196431	11_internal_9424	0.396	2.22464e-07	0.000247940689662364	hist_mono_mean_trans.FDR_0.01.txt
10	73636737	10_internal_8486	11	61512621	11_internal_8795	0.343	8.89539e-06	0.00478265642827174	hist_mono_mean_trans.FDR_0.01.txt
10	73636737	10_internal_8486	11	71706544	11_internal_9115	0.341	1.00927e-05	0.00526985917154979	hist_mono_mean_trans.FDR_0.01.txt
10	73636737	10_internal_8486	11	85864785	11_internal_8473	0.361	2.81497e-06	0.00195336284793463	hist_mono_mean_trans.FDR_0.01.txt
10	73636737	10_internal_8486	11	117863407	11_internal_7635	0.379	7.50117e-07	0.00067242671194411	hist_mono_mean_trans.FDR_0.01.txt
10	74049943	10_internal_8387	11	114030136	11_internal_8429	0.469	4.09651e-10	1.16420094158689e-06	hist_mono_mean_trans.FDR_0.01.txt
10	74058495	10_internal_8206	11	35135998	11_internal_8580	0.388	4.04841e-07	0.000404608399192171	hist_mono_mean_trans.FDR_0.01.txt
10	74058495	10_internal_8206	11	47412463	11_internal_7789	0.355	4.13319e-06	0.0026474157447639	hist_mono_mean_trans.FDR_0.01.txt
10	74058495	10_internal_8206	11	65257386	11_internal_7844	0.394	2.59639e-07	0.000281489756183618	hist_mono_mean_trans.FDR_0.01.txt
10	74058495	10_internal_8206	11	68841365	11_internal_9644	0.352	5.04172e-06	0.00308778103472459	hist_mono_mean_trans.FDR_0.01.txt
10	74058495	10_internal_8206	11	72913459	11_internal_7877	0.352	5.03463e-06	0.00308413051671471	hist_mono_mean_trans.FDR_0.01.txt
10	74118975	10_internal_8660	11	815838	11_internal_7860	0.385	4.94699e-07	0.000477658595557575	hist_mono_mean_trans.FDR_0.01.txt
10	74118975	10_internal_8660	11	72475444	11_internal_7717	0.405	1.08009e-07	0.000135818897953783	hist_mono_mean_trans.FDR_0.01.txt
10	74118975	10_internal_8660	11	94949043	11_internal_8307	-0.333	1.68134e-05	0.0077298881919293	hist_mono_mean_trans.FDR_0.01.txt
10	74118975	10_internal_8660	11	118955071	11_internal_8402	0.334	1.55283e-05	0.00728565682829761	hist_mono_mean_trans.FDR_0.01.txt
10	74265883	10_internal_8259	11	6148606	11_internal_8385	0.377	8.65937e-07	0.000756107361679999	hist_mono_mean_trans.FDR_0.01.txt
10	74265883	10_internal_8259	11	35196431	11_internal_9424	0.42	3.19898e-08	4.86689614658139e-05	hist_mono_mean_trans.FDR_0.01.txt
10	74265883	10_internal_8259	11	59974005	11_internal_8660	0.368	1.65369e-06	0.00127345367724337	hist_mono_mean_trans.FDR_0.01.txt
10	74265883	10_internal_8259	11	60145333	11_internal_8116	0.351	5.18301e-06	0.00315412477473475	hist_mono_mean_trans.FDR_0.01.txt
10	74265883	10_internal_8259	11	116847543	11_internal_8979	0.333	1.70656e-05	0.00781723010912916	hist_mono_mean_trans.FDR_0.01.txt
10	74265954	10_internal_8205	11	2952904	11_internal_7942	-0.336	1.38021e-05	0.00667023068948276	hist_mono_mean_trans.FDR_0.01.txt
10	74265954	10_internal_8205	11	5303374	11_internal_8461	0.458	1.09921e-09	2.72241735736133e-06	hist_mono_mean_trans.FDR_0.01.txt
10	74265954	10_internal_8205	11	5709665	11_internal_8188	0.436	8.30459e-09	1.54435149669839e-05	hist_mono_mean_trans.FDR_0.01.txt
10	74265954	10_internal_8205	11	16825237	11_internal_10529	-0.335	1.45231e-05	0.00693064124561042	hist_mono_mean_trans.FDR_0.01.txt
10	74265954	10_internal_8205	11	61765718	11_internal_7806	0.374	1.13825e-06	0.000943190313691929	hist_mono_mean_trans.FDR_0.01.txt
10	74265954	10_internal_8205	11	64044340	11_internal_7586	-0.602	4.02856e-17	7.78487807543575e-13	hist_mono_mean_trans.FDR_0.01.txt
10	74265954	10_internal_8205	11	65257386	11_internal_7844	0.513	4.25759e-12	2.16683388937974e-08	hist_mono_mean_trans.FDR_0.01.txt
10	74265954	10_internal_8205	11	65378072	11_internal_7625	-0.372	1.27521e-06	0.00103401540196111	hist_mono_mean_trans.FDR_0.01.txt
10	74265954	10_internal_8205	11	72913459	11_internal_7877	0.458	1.14509e-09	2.81971999250944e-06	hist_mono_mean_trans.FDR_0.01.txt
10	74265954	10_internal_8205	11	72987949	11_internal_8153	-0.388	4.01828e-07	0.000402083900985798	hist_mono_mean_trans.FDR_0.01.txt
10	74265954	10_internal_8205	11	95966639	11_internal_8098	0.511	5.00952e-12	2.49910391289418e-08	hist_mono_mean_trans.FDR_0.01.txt
10	74265954	10_internal_8205	11	109836721	11_internal_8675	0.341	1.0319e-05	0.00536026774480776	hist_mono_mean_trans.FDR_0.01.txt
10	74265954	10_internal_8205	11	119388698	11_internal_8035	-0.425	2.19888e-08	3.54199896191688e-05	hist_mono_mean_trans.FDR_0.01.txt
10	74265954	10_internal_8205	11	125440252	11_internal_7856	-0.522	1.50333e-12	8.70714622755665e-09	hist_mono_mean_trans.FDR_0.01.txt
10	74298485	10_internal_9574	11	1788759	11_internal_7650	0.337	1.33686e-05	0.00651179347908483	hist_mono_mean_trans.FDR_0.01.txt
10	74359423	10_internal_10464	11	6148606	11_internal_8385	0.334	1.62334e-05	0.00753186319799308	hist_mono_mean_trans.FDR_0.01.txt
10	76373416	10_internal_10188	11	15634980	11_internal_9478	-0.373	1.19014e-06	0.000977969791877445	hist_mono_mean_trans.FDR_0.01.txt
10	79181793	10_internal_11381	11	15125161	11_internal_9175	0.337	1.28728e-05	0.0063297865853006	hist_mono_mean_trans.FDR_0.01.txt
10	79181793	10_internal_11381	11	109618530	11_internal_8308	0.346	7.6188e-06	0.00425039174896836	hist_mono_mean_trans.FDR_0.01.txt
10	79986113	10_internal_10743	11	18691313	11_internal_9418	-0.335	1.46683e-05	0.00698298943036537	hist_mono_mean_trans.FDR_0.01.txt
10	80727594	10_internal_9107	11	57351448	11_internal_8644	0.33	2.04883e-05	0.00894969378307777	hist_mono_mean_trans.FDR_0.01.txt
10	80859293	10_internal_10884	11	5303374	11_internal_8461	-0.373	1.22465e-06	0.00100076775874962	hist_mono_mean_trans.FDR_0.01.txt
10	80873500	10_internal_8394	11	2514943	11_internal_8057	0.459	1.03404e-09	2.58208811920745e-06	hist_mono_mean_trans.FDR_0.01.txt
10	80873500	10_internal_8394	11	3751296	11_internal_8665	-0.35	5.88593e-06	0.0034787178662765	hist_mono_mean_trans.FDR_0.01.txt
10	80873500	10_internal_8394	11	46377786	11_internal_7685	0.473	2.75694e-10	8.26583529651773e-07	hist_mono_mean_trans.FDR_0.01.txt
10	80873500	10_internal_8394	11	64113991	11_internal_7782	0.396	2.16802e-07	0.000242727658721323	hist_mono_mean_trans.FDR_0.01.txt
10	80873500	10_internal_8394	11	65410080	11_internal_7924	0.403	1.27218e-07	0.000155672525152867	hist_mono_mean_trans.FDR_0.01.txt
10	81028489	10_internal_9295	11	71706544	11_internal_9115	0.38	7.30949e-07	0.000658286038253404	hist_mono_mean_trans.FDR_0.01.txt
10	81028489	10_internal_9295	11	105083181	11_internal_8863	0.413	5.54258e-08	7.76271559336592e-05	hist_mono_mean_trans.FDR_0.01.txt
10	81028489	10_internal_9295	11	117863407	11_internal_7635	0.338	1.24306e-05	0.00616495250290421	hist_mono_mean_trans.FDR_0.01.txt
10	81030669	10_internal_7733	11	61123110	11_internal_7724	0.376	9.66007e-07	0.000826284442414462	hist_mono_mean_trans.FDR_0.01.txt
10	81030669	10_internal_7733	11	61147619	11_internal_8397	0.475	2.19355e-10	6.7711250278355e-07	hist_mono_mean_trans.FDR_0.01.txt
10	81030669	10_internal_7733	11	71710934	11_internal_8090	0.639	1.02789e-19	3.81680422155862e-15	hist_mono_mean_trans.FDR_0.01.txt
10	81030669	10_internal_7733	11	72987949	11_internal_8153	0.377	8.83392e-07	0.000768508385071939	hist_mono_mean_trans.FDR_0.01.txt
10	81030669	10_internal_7733	11	109928216	11_internal_8003	0.456	1.32003e-09	3.18596731052793e-06	hist_mono_mean_trans.FDR_0.01.txt
10	81030669	10_internal_7733	11	121453672	11_internal_8867	0.43	1.38622e-08	2.39602536858342e-05	hist_mono_mean_trans.FDR_0.01.txt
10	81110096	10_internal_9816	11	9257898	11_internal_9731	-0.333	1.66795e-05	0.00768420556287619	hist_mono_mean_trans.FDR_0.01.txt
10	82246919	10_internal_7982	11	1788759	11_internal_7650	0.436	8.42703e-09	1.56368043951675e-05	hist_mono_mean_trans.FDR_0.01.txt
10	82243389	10_internal_7832	11	2514943	11_internal_8057	0.376	9.73271e-07	0.00083140222178082	hist_mono_mean_trans.FDR_0.01.txt
10	82243389	10_internal_7832	11	3931484	11_internal_7692	0.37	1.48267e-06	0.00116653069228857	hist_mono_mean_trans.FDR_0.01.txt
10	82243389	10_internal_7832	11	46377786	11_internal_7685	0.332	1.82276e-05	0.00821149901697677	hist_mono_mean_trans.FDR_0.01.txt
10	82243389	10_internal_7832	11	48045973	11_internal_8214	0.465	5.58778e-10	1.52080292735899e-06	hist_mono_mean_trans.FDR_0.01.txt
10	82243389	10_internal_7832	11	65410080	11_internal_7924	0.348	6.54793e-06	0.00377844369956954	hist_mono_mean_trans.FDR_0.01.txt
10	82243389	10_internal_7832	11	65482148	11_internal_8157	0.379	7.54137e-07	0.000675382262860886	hist_mono_mean_trans.FDR_0.01.txt
10	82243389	10_internal_7832	11	78073053	11_internal_10113	0.371	1.37437e-06	0.00109856118361854	hist_mono_mean_trans.FDR_0.01.txt
10	82243389	10_internal_7832	11	93254037	11_internal_10344	0.382	6.03294e-07	0.000562175821766088	hist_mono_mean_trans.FDR_0.01.txt
10	82243389	10_internal_7832	11	117863407	11_internal_7635	0.576	1.66036e-15	2.1339769451946e-11	hist_mono_mean_trans.FDR_0.01.txt
10	82289639	10_internal_7786	11	5303374	11_internal_8461	-0.418	3.72323e-08	5.5375157099079e-05	hist_mono_mean_trans.FDR_0.01.txt
10	82289639	10_internal_7786	11	33226490	11_internal_8222	-0.341	1.00388e-05	0.00524905026432508	hist_mono_mean_trans.FDR_0.01.txt
10	82289639	10_internal_7786	11	64044340	11_internal_7586	0.381	6.69266e-07	0.000612193390070587	hist_mono_mean_trans.FDR_0.01.txt
10	82289639	10_internal_7786	11	71710934	11_internal_8090	0.488	5.94056e-11	2.15691438392616e-07	hist_mono_mean_trans.FDR_0.01.txt
10	82289639	10_internal_7786	11	72987949	11_internal_8153	0.422	2.83858e-08	4.39952235283117e-05	hist_mono_mean_trans.FDR_0.01.txt
10	89841721	10_internal_9405	11	10617934	11_internal_7890	0.486	7.25294e-11	2.56596733392702e-07	hist_mono_mean_trans.FDR_0.01.txt
10	89841721	10_internal_9405	11	35196431	11_internal_9424	0.41	7.12655e-08	9.61033639136278e-05	hist_mono_mean_trans.FDR_0.01.txt
10	89841721	10_internal_9405	11	36531692	11_internal_8777	-0.328	2.31358e-05	0.00977642742760851	hist_mono_mean_trans.FDR_0.01.txt
10	89841721	10_internal_9405	11	59974005	11_internal_8660	0.332	1.77338e-05	0.00804700108180641	hist_mono_mean_trans.FDR_0.01.txt
10	89841721	10_internal_9405	11	78073053	11_internal_10113	0.425	2.05767e-08	3.35096747665997e-05	hist_mono_mean_trans.FDR_0.01.txt
10	89841721	10_internal_9405	11	85864785	11_internal_8473	0.525	1.06024e-12	6.43258038438564e-09	hist_mono_mean_trans.FDR_0.01.txt
10	89841721	10_internal_9405	11	95022100	11_internal_10674	0.36	3.0064e-06	0.00205509173371032	hist_mono_mean_trans.FDR_0.01.txt
10	89841721	10_internal_9405	11	95930191	11_internal_9414	0.366	2.00783e-06	0.00148911790073002	hist_mono_mean_trans.FDR_0.01.txt
10	89841721	10_internal_9405	11	116847543	11_internal_8979	0.393	2.8404e-07	0.00030294805891902	hist_mono_mean_trans.FDR_0.01.txt
10	89841721	10_internal_9405	11	117863407	11_internal_7635	0.351	5.21931e-06	0.00317094231381743	hist_mono_mean_trans.FDR_0.01.txt
10	89841721	10_internal_9405	11	121309732	11_internal_8524	0.51	5.60435e-12	2.75434774325052e-08	hist_mono_mean_trans.FDR_0.01.txt
10	89845180	10_internal_8803	11	9289197	11_internal_7683	-0.407	9.14434e-08	0.000118117749926924	hist_mono_mean_trans.FDR_0.01.txt
10	89845180	10_internal_8803	11	16825237	11_internal_10529	-0.334	1.56206e-05	0.00731817644494246	hist_mono_mean_trans.FDR_0.01.txt
10	89845180	10_internal_8803	11	64044340	11_internal_7586	-0.416	4.31805e-08	6.27444526485805e-05	hist_mono_mean_trans.FDR_0.01.txt
10	89845180	10_internal_8803	11	65378072	11_internal_7625	-0.399	1.69673e-07	0.000197863168225445	hist_mono_mean_trans.FDR_0.01.txt
10	89845180	10_internal_8803	11	72913459	11_internal_7877	0.342	9.33338e-06	0.00496161633940138	hist_mono_mean_trans.FDR_0.01.txt
10	89845180	10_internal_8803	11	93269247	11_internal_8186	-0.413	5.86707e-08	8.13811442606496e-05	hist_mono_mean_trans.FDR_0.01.txt
10	89845180	10_internal_8803	11	118116016	11_internal_11799	0.41	7.08113e-08	9.55998132995659e-05	hist_mono_mean_trans.FDR_0.01.txt
10	89845180	10_internal_8803	11	119388698	11_internal_8035	-0.483	9.99196e-11	3.39231558356381e-07	hist_mono_mean_trans.FDR_0.01.txt
10	89845180	10_internal_8803	11	125440252	11_internal_7856	-0.451	2.09889e-09	4.74872575748301e-06	hist_mono_mean_trans.FDR_0.01.txt
10	89845180	10_internal_8803	11	126220252	11_internal_8695	-0.337	1.31625e-05	0.00643414129647131	hist_mono_mean_trans.FDR_0.01.txt
10	89880141	10_internal_10287	11	61123110	11_internal_7724	-0.399	1.71455e-07	0.000199587184652637	hist_mono_mean_trans.FDR_0.01.txt
10	89880141	10_internal_10287	11	77048983	11_internal_8209	-0.355	4.19605e-06	0.00267791865814569	hist_mono_mean_trans.FDR_0.01.txt
10	90252625	10_internal_8570	11	64113991	11_internal_7782	0.362	2.63692e-06	0.00185470475184651	hist_mono_mean_trans.FDR_0.01.txt
10	91207535	10_internal_11618	11	334022	11_internal_10290	0.381	6.8206e-07	0.000621845337880477	hist_mono_mean_trans.FDR_0.01.txt
10	91207535	10_internal_11618	11	15830987	11_internal_8611	0.379	7.94748e-07	0.000704817514734004	hist_mono_mean_trans.FDR_0.01.txt
10	91207535	10_internal_11618	11	57351448	11_internal_8644	0.461	8.37668e-10	2.15151368013857e-06	hist_mono_mean_trans.FDR_0.01.txt
10	91207535	10_internal_11618	11	102307522	11_internal_9621	0.329	2.1342e-05	0.00921712690990958	hist_mono_mean_trans.FDR_0.01.txt
10	92967540	10_internal_10056	11	6709823	11_internal_8283	0.47	3.58822e-10	1.03879269267475e-06	hist_mono_mean_trans.FDR_0.01.txt
10	92967540	10_internal_10056	11	15830987	11_internal_8611	0.38	7.09294e-07	0.000641943215635227	hist_mono_mean_trans.FDR_0.01.txt
10	92967540	10_internal_10056	11	35303096	11_internal_9034	0.336	1.41288e-05	0.00679058374317655	hist_mono_mean_trans.FDR_0.01.txt
10	92967540	10_internal_10056	11	102179131	11_internal_8451	0.362	2.64107e-06	0.00185710854894671	hist_mono_mean_trans.FDR_0.01.txt
10	94504601	10_internal_9221	11	6709823	11_internal_8283	0.368	1.64029e-06	0.0012649733108685	hist_mono_mean_trans.FDR_0.01.txt
10	94504601	10_internal_9221	11	104708905	11_internal_8379	0.355	4.15062e-06	0.00265565712230554	hist_mono_mean_trans.FDR_0.01.txt
10	94504601	10_internal_9221	11	124581315	11_internal_10829	-0.332	1.83021e-05	0.00823529371560076	hist_mono_mean_trans.FDR_0.01.txt
10	95144941	10_internal_11016	11	6709823	11_internal_8283	0.427	1.82404e-08	3.02329735644174e-05	hist_mono_mean_trans.FDR_0.01.txt
10	95144941	10_internal_11016	11	102179131	11_internal_8451	0.36	2.95549e-06	0.00202845472861694	hist_mono_mean_trans.FDR_0.01.txt
10	95180131	10_internal_8321	11	61147619	11_internal_8397	0.338	1.20972e-05	0.00603849449524908	hist_mono_mean_trans.FDR_0.01.txt
10	95180131	10_internal_8321	11	71710934	11_internal_8090	0.403	1.31002e-07	0.000159543935402829	hist_mono_mean_trans.FDR_0.01.txt
10	95180131	10_internal_8321	11	121453672	11_internal_8867	0.349	6.19578e-06	0.00362083423916632	hist_mono_mean_trans.FDR_0.01.txt
10	97638674	10_internal_12471	11	18691313	11_internal_9418	-0.37	1.44196e-06	0.00114087303809496	hist_mono_mean_trans.FDR_0.01.txt
10	97870074	10_internal_8303	11	104975933	11_internal_9519	0.333	1.64565e-05	0.00760733656226933	hist_mono_mean_trans.FDR_0.01.txt
10	97886763	10_internal_11757	11	74615131	11_internal_10825	0.353	4.82273e-06	0.00298294439285276	hist_mono_mean_trans.FDR_0.01.txt
10	98059300	10_internal_9407	11	2212353	11_internal_8255	0.349	6.0476e-06	0.00355399643434694	hist_mono_mean_trans.FDR_0.01.txt
10	98461214	10_internal_9272	11	10617934	11_internal_7890	0.409	8.14679e-08	0.00010735349466976	hist_mono_mean_trans.FDR_0.01.txt
10	98461214	10_internal_9272	11	35196431	11_internal_9424	0.337	1.29323e-05	0.00635156547238321	hist_mono_mean_trans.FDR_0.01.txt
10	98461214	10_internal_9272	11	93254037	11_internal_10344	0.443	4.43953e-09	9.05106058182686e-06	hist_mono_mean_trans.FDR_0.01.txt
10	98461214	10_internal_9272	11	117863407	11_internal_7635	0.466	5.37758e-10	1.47217183349093e-06	hist_mono_mean_trans.FDR_0.01.txt
10	99429118	10_internal_8749	11	62389677	11_internal_8684	-0.367	1.80953e-06	0.00136896124045646	hist_mono_mean_trans.FDR_0.01.txt
10	99429118	10_internal_8749	11	62412917	11_internal_7910	-0.343	9.20269e-06	0.00490860732390694	hist_mono_mean_trans.FDR_0.01.txt
10	99429118	10_internal_8749	11	65257386	11_internal_7844	0.429	1.47857e-08	2.52998910998102e-05	hist_mono_mean_trans.FDR_0.01.txt
10	99458097	10_internal_12322	11	124581315	11_internal_10829	0.349	6.22418e-06	0.0036335618693686	hist_mono_mean_trans.FDR_0.01.txt
10	100021733	10_internal_8771	11	45119191	11_internal_11616	-0.334	1.63371e-05	0.00756627145348874	hist_mono_mean_trans.FDR_0.01.txt
10	100078802	10_internal_9073	11	35196431	11_internal_9424	0.349	6.25314e-06	0.00364758990384769	hist_mono_mean_trans.FDR_0.01.txt
10	100078802	10_internal_9073	11	85864785	11_internal_8473	0.384	5.29172e-07	0.000504745405026574	hist_mono_mean_trans.FDR_0.01.txt
10	101725801	10_internal_10646	11	70413411	11_internal_10504	0.338	1.25436e-05	0.00620893728408344	hist_mono_mean_trans.FDR_0.01.txt
10	102179221	10_internal_12272	11	35196431	11_internal_9424	-0.37	1.45088e-06	0.00114652504443902	hist_mono_mean_trans.FDR_0.01.txt
10	103749602	10_internal_9447	11	6709823	11_internal_8283	0.382	6.11574e-07	0.000568331538406802	hist_mono_mean_trans.FDR_0.01.txt
10	103749602	10_internal_9447	11	15971328	11_internal_9323	0.341	9.90811e-06	0.00519479987908182	hist_mono_mean_trans.FDR_0.01.txt
10	104556152	10_internal_10745	11	73714569	11_internal_9459	0.335	1.52538e-05	0.00718936286090306	hist_mono_mean_trans.FDR_0.01.txt
10	104560352	10_internal_7957	11	33226490	11_internal_8222	0.356	3.84414e-06	0.00249897558548503	hist_mono_mean_trans.FDR_0.01.txt
10	104560352	10_internal_7957	11	35135998	11_internal_8580	0.329	2.1212e-05	0.00917381789266214	hist_mono_mean_trans.FDR_0.01.txt
10	104560352	10_internal_7957	11	47412463	11_internal_7789	0.39	3.32495e-07	0.000345231055308113	hist_mono_mean_trans.FDR_0.01.txt
10	104560352	10_internal_7957	11	61765718	11_internal_7806	0.41	7.1196e-08	9.60261207258961e-05	hist_mono_mean_trans.FDR_0.01.txt
10	104560352	10_internal_7957	11	65257386	11_internal_7844	0.404	1.20918e-07	0.000149161442167022	hist_mono_mean_trans.FDR_0.01.txt
10	104560352	10_internal_7957	11	72475444	11_internal_7717	0.388	4.08872e-07	0.000407973889127703	hist_mono_mean_trans.FDR_0.01.txt
10	105314977	10_internal_8483	11	13719359	11_internal_8193	-0.362	2.5802e-06	0.00182311840471423	hist_mono_mean_trans.FDR_0.01.txt
10	105314977	10_internal_8483	11	65054251	11_internal_8954	0.454	1.67106e-09	3.90367716288523e-06	hist_mono_mean_trans.FDR_0.01.txt
10	105651962	10_internal_10395	11	34801743	11_internal_11096	0.378	8.47901e-07	0.000743155700281042	hist_mono_mean_trans.FDR_0.01.txt
10	106017735	10_internal_8446	11	61765718	11_internal_7806	0.438	7.21788e-09	1.37194571444273e-05	hist_mono_mean_trans.FDR_0.01.txt
10	106017735	10_internal_8446	11	65257386	11_internal_7844	0.608	1.60266e-17	3.41489642452978e-13	hist_mono_mean_trans.FDR_0.01.txt
10	106017735	10_internal_8446	11	72475444	11_internal_7717	0.434	9.86666e-09	1.78955928757089e-05	hist_mono_mean_trans.FDR_0.01.txt
10	106017735	10_internal_8446	11	72913459	11_internal_7877	0.389	3.6758e-07	0.000373970327629772	hist_mono_mean_trans.FDR_0.01.txt
10	106017735	10_internal_8446	11	95966639	11_internal_8098	0.484	9.14782e-11	3.13935359098469e-07	hist_mono_mean_trans.FDR_0.01.txt
10	111683012	10_internal_9236	11	12243568	11_internal_9270	0.391	3.1474e-07	0.000329990756634619	hist_mono_mean_trans.FDR_0.01.txt
10	111806926	10_internal_8508	11	94293403	11_internal_8838	0.35	5.67235e-06	0.00338091342544206	hist_mono_mean_trans.FDR_0.01.txt
10	114688095	10_internal_12048	11	1899222	11_internal_8252	-0.341	1.00329e-05	0.00524666082023061	hist_mono_mean_trans.FDR_0.01.txt
10	114688095	10_internal_12048	11	10430526	11_internal_8257	-0.349	5.90737e-06	0.00348889164189479	hist_mono_mean_trans.FDR_0.01.txt
10	114688095	10_internal_12048	11	47211229	11_internal_8198	0.331	1.89076e-05	0.00843165154560892	hist_mono_mean_trans.FDR_0.01.txt
10	114688095	10_internal_12048	11	66731805	11_internal_9119	-0.354	4.34222e-06	0.00274965123894238	hist_mono_mean_trans.FDR_0.01.txt
10	115111331	10_internal_8290	11	9289197	11_internal_7683	-0.366	2.00516e-06	0.00148775934199215	hist_mono_mean_trans.FDR_0.01.txt
10	115111331	10_internal_8290	11	35135998	11_internal_8580	0.475	2.27876e-10	6.99825009918017e-07	hist_mono_mean_trans.FDR_0.01.txt
10	115111331	10_internal_8290	11	60139042	11_internal_8470	0.393	2.71795e-07	0.000292338503771961	hist_mono_mean_trans.FDR_0.01.txt
10	115111331	10_internal_8290	11	61765718	11_internal_7806	0.396	2.16066e-07	0.000242094530361589	hist_mono_mean_trans.FDR_0.01.txt
10	115111331	10_internal_8290	11	64044340	11_internal_7586	-0.349	6.05189e-06	0.00355564634063175	hist_mono_mean_trans.FDR_0.01.txt
10	115111331	10_internal_8290	11	65257386	11_internal_7844	0.449	2.61453e-09	5.72985154569398e-06	hist_mono_mean_trans.FDR_0.01.txt
10	115111331	10_internal_8290	11	95966639	11_internal_8098	0.442	4.72815e-09	9.54247942747887e-06	hist_mono_mean_trans.FDR_0.01.txt
10	115111331	10_internal_8290	11	109836721	11_internal_8675	0.373	1.17877e-06	0.000969982174247884	hist_mono_mean_trans.FDR_0.01.txt
10	115111331	10_internal_8290	11	119388698	11_internal_8035	-0.339	1.13133e-05	0.0057463438849747	hist_mono_mean_trans.FDR_0.01.txt
10	115260191	10_internal_8017	11	45953707	11_internal_9505	0.351	5.35429e-06	0.00323423903190304	hist_mono_mean_trans.FDR_0.01.txt
10	121288032	10_internal_8417	11	5303374	11_internal_8461	-0.379	7.89714e-07	0.000701018643775267	hist_mono_mean_trans.FDR_0.01.txt
10	121288032	10_internal_8417	11	71710934	11_internal_8090	0.381	6.53012e-07	0.000600129959591187	hist_mono_mean_trans.FDR_0.01.txt
10	121288032	10_internal_8417	11	72987949	11_internal_8153	0.493	3.6458e-11	1.41119582311933e-07	hist_mono_mean_trans.FDR_0.01.txt
10	121288032	10_internal_8417	11	121453672	11_internal_8867	0.364	2.26209e-06	0.0016416438997774	hist_mono_mean_trans.FDR_0.01.txt
10	122409192	10_internal_8584	11	8416146	11_internal_9624	0.358	3.2709e-06	0.00219726641754427	hist_mono_mean_trans.FDR_0.01.txt
10	122409192	10_internal_8584	11	58551416	11_internal_11289	0.354	4.32242e-06	0.00273956474814361	hist_mono_mean_trans.FDR_0.01.txt
10	125093355	10_internal_10013	11	112675264	11_internal_8592	0.361	2.75791e-06	0.00192138553462982	hist_mono_mean_trans.FDR_0.01.txt
10	125093355	10_internal_10013	11	112488926	11_internal_8063	0.345	8.03527e-06	0.00442583711528459	hist_mono_mean_trans.FDR_0.01.txt
10	125804391	10_internal_8033	11	222036	11_internal_8165	0.515	3.07338e-12	1.63243602791708e-08	hist_mono_mean_trans.FDR_0.01.txt
10	125804391	10_internal_8033	11	9289197	11_internal_7683	0.53	5.9232e-13	3.87086273469712e-09	hist_mono_mean_trans.FDR_0.01.txt
10	125804391	10_internal_8033	11	35135998	11_internal_8580	-0.351	5.41761e-06	0.00326293739923576	hist_mono_mean_trans.FDR_0.01.txt
10	125804391	10_internal_8033	11	44603530	11_internal_9342	0.367	1.85e-06	0.00139378573642501	hist_mono_mean_trans.FDR_0.01.txt
10	125804391	10_internal_8033	11	62412917	11_internal_7910	0.335	1.48209e-05	0.00703727951655307	hist_mono_mean_trans.FDR_0.01.txt
10	125804391	10_internal_8033	11	64044340	11_internal_7586	0.519	2.16231e-12	1.1987968419017e-08	hist_mono_mean_trans.FDR_0.01.txt
10	125804391	10_internal_8033	11	64528832	11_internal_7842	0.385	5.09565e-07	0.000489257826014754	hist_mono_mean_trans.FDR_0.01.txt
10	125804391	10_internal_8033	11	65332701	11_internal_8044	0.372	1.31834e-06	0.00106196130078144	hist_mono_mean_trans.FDR_0.01.txt
10	125804391	10_internal_8033	11	65378072	11_internal_7625	0.655	5.76821e-21	2.95900775838284e-16	hist_mono_mean_trans.FDR_0.01.txt
10	125804391	10_internal_8033	11	67129403	11_internal_8559	0.39	3.36343e-07	0.000348299391315435	hist_mono_mean_trans.FDR_0.01.txt
10	125804391	10_internal_8033	11	93269247	11_internal_8186	0.468	4.26974e-10	1.20532612971358e-06	hist_mono_mean_trans.FDR_0.01.txt
10	125804391	10_internal_8033	11	94293403	11_internal_8838	0.369	1.5969e-06	0.00123753362017227	hist_mono_mean_trans.FDR_0.01.txt
10	125804391	10_internal_8033	11	95966639	11_internal_8098	-0.445	3.63814e-09	7.6207918623197e-06	hist_mono_mean_trans.FDR_0.01.txt
10	125804391	10_internal_8033	11	104975933	11_internal_9519	-0.367	1.86056e-06	0.00140019634231158	hist_mono_mean_trans.FDR_0.01.txt
10	125804391	10_internal_8033	11	119388698	11_internal_8035	0.449	2.66152e-09	5.81810543776738e-06	hist_mono_mean_trans.FDR_0.01.txt
10	125804391	10_internal_8033	11	125440252	11_internal_7856	0.418	3.66712e-08	5.46482510947162e-05	hist_mono_mean_trans.FDR_0.01.txt
10	126302162	10_internal_8870	11	30643909	11_internal_11925	0.337	1.31948e-05	0.00644624191149557	hist_mono_mean_trans.FDR_0.01.txt
10	126352754	10_internal_9093	11	815838	11_internal_7860	0.36	2.83897e-06	0.0019662362591471	hist_mono_mean_trans.FDR_0.01.txt
10	126352754	10_internal_9093	11	47270076	11_internal_8964	0.344	8.22695e-06	0.00450483327699884	hist_mono_mean_trans.FDR_0.01.txt
10	126352754	10_internal_9093	11	62412917	11_internal_7910	0.345	7.97077e-06	0.00439888621520781	hist_mono_mean_trans.FDR_0.01.txt
10	126352754	10_internal_9093	11	64044340	11_internal_7586	0.391	3.27495e-07	0.000340937024161355	hist_mono_mean_trans.FDR_0.01.txt
10	126352754	10_internal_9093	11	65332701	11_internal_8044	0.36	2.95736e-06	0.00202942427685495	hist_mono_mean_trans.FDR_0.01.txt
10	126352754	10_internal_9093	11	65378072	11_internal_7625	0.428	1.64772e-08	2.7713323706852e-05	hist_mono_mean_trans.FDR_0.01.txt
10	126352754	10_internal_9093	11	72407004	11_internal_9047	0.43	1.34385e-08	2.33240019530539e-05	hist_mono_mean_trans.FDR_0.01.txt
10	126352754	10_internal_9093	11	94949043	11_internal_8307	-0.344	8.46101e-06	0.00460164463637517	hist_mono_mean_trans.FDR_0.01.txt
10	126372228	10_internal_8466	11	2514943	11_internal_8057	0.404	1.20458e-07	0.000148702513167328	hist_mono_mean_trans.FDR_0.01.txt
10	126372228	10_internal_8466	11	117863407	11_internal_7635	0.42	3.22636e-08	4.9017713392584e-05	hist_mono_mean_trans.FDR_0.01.txt
10	126796187	10_internal_10197	11	2514943	11_internal_8057	0.366	2.0032e-06	0.00148658473328643	hist_mono_mean_trans.FDR_0.01.txt
10	126796187	10_internal_10197	11	46377786	11_internal_7685	0.346	7.24129e-06	0.00408538752785408	hist_mono_mean_trans.FDR_0.01.txt
10	128940801	10_internal_8686	11	10617934	11_internal_7890	-0.346	7.25812e-06	0.00409265419737842	hist_mono_mean_trans.FDR_0.01.txt
10	128940801	10_internal_8686	11	35196431	11_internal_9424	-0.346	7.56018e-06	0.00422571924115481	hist_mono_mean_trans.FDR_0.01.txt
10	129691762	10_internal_8976	11	10617934	11_internal_7890	0.437	7.64792e-09	1.44087886846096e-05	hist_mono_mean_trans.FDR_0.01.txt
10	129691762	10_internal_8976	11	117863407	11_internal_7635	0.345	8.08845e-06	0.00444788225978231	hist_mono_mean_trans.FDR_0.01.txt
10	129691762	10_internal_8976	11	121309732	11_internal_8524	0.339	1.12913e-05	0.00573779662366795	hist_mono_mean_trans.FDR_0.01.txt
10	129701377	10_internal_10955	11	10624531	11_internal_8407	0.429	1.46819e-08	2.51489474446884e-05	hist_mono_mean_trans.FDR_0.01.txt
10	129701377	10_internal_10955	11	16825237	11_internal_10529	0.334	1.57732e-05	0.007373079468005	hist_mono_mean_trans.FDR_0.01.txt
10	129701377	10_internal_10955	11	85348913	11_internal_8637	-0.335	1.47735e-05	0.00701974940002967	hist_mono_mean_trans.FDR_0.01.txt
10	134042127	10_internal_8499	11	2514943	11_internal_8057	0.364	2.30512e-06	0.00166660249287416	hist_mono_mean_trans.FDR_0.01.txt
10	134217420	10_internal_7852	11	2514943	11_internal_8057	0.475	2.11003e-10	6.54118377131291e-07	hist_mono_mean_trans.FDR_0.01.txt
10	134217420	10_internal_7852	11	2780267	11_internal_12275	0.412	6.3959e-08	8.76589508032856e-05	hist_mono_mean_trans.FDR_0.01.txt
10	134217420	10_internal_7852	11	46377786	11_internal_7685	0.378	8.33663e-07	0.000732866031331535	hist_mono_mean_trans.FDR_0.01.txt
10	134217420	10_internal_7852	11	64113991	11_internal_7782	0.429	1.50862e-08	2.57222860021543e-05	hist_mono_mean_trans.FDR_0.01.txt
10	134217420	10_internal_7852	11	65410080	11_internal_7924	0.343	9.09776e-06	0.00486594560734944	hist_mono_mean_trans.FDR_0.01.txt
10	134217420	10_internal_7852	11	67133150	11_internal_8457	0.341	9.95935e-06	0.00521595887213841	hist_mono_mean_trans.FDR_0.01.txt
10	134217420	10_internal_7852	11	67383979	11_internal_11076	0.352	5.10601e-06	0.00311818464990201	hist_mono_mean_trans.FDR_0.01.txt
10	134217420	10_internal_7852	11	68831646	11_internal_8034	0.349	6.13698e-06	0.00359355325977601	hist_mono_mean_trans.FDR_0.01.txt
10	134240530	10_internal_9074	11	815838	11_internal_7860	0.406	1.0175e-07	0.000129042095555023	hist_mono_mean_trans.FDR_0.01.txt
10	134240530	10_internal_9074	11	65097507	11_internal_8678	0.345	8.064e-06	0.00443821843452872	hist_mono_mean_trans.FDR_0.01.txt
10	134240530	10_internal_9074	11	65378072	11_internal_7625	0.341	9.92018e-06	0.00519943345450061	hist_mono_mean_trans.FDR_0.01.txt
10	135097136	10_internal_8554	11	64528832	11_internal_7842	0.382	6.31276e-07	0.000583517185941402	hist_mono_mean_trans.FDR_0.01.txt
10	135097136	10_internal_8554	11	65378072	11_internal_7625	0.369	1.52327e-06	0.00119251628927543	hist_mono_mean_trans.FDR_0.01.txt
10	209421	10_internal_10000	12	4934238	12_internal_12181	0.328	2.24966e-05	0.00957987618476844	hist_mono_mean_trans.FDR_0.01.txt
10	209421	10_internal_10000	12	105390177	12_internal_8711	0.375	9.95655e-07	0.000846105169016123	hist_mono_mean_trans.FDR_0.01.txt
10	3419914	10_internal_9140	12	24621573	12_internal_9150	-0.338	1.27348e-05	0.00627888937432149	hist_mono_mean_trans.FDR_0.01.txt
10	3882749	10_internal_9297	12	6263355	12_internal_9110	0.45	2.27977e-09	5.10622919269101e-06	hist_mono_mean_trans.FDR_0.01.txt
10	3882749	10_internal_9297	12	8513785	12_internal_10451	0.495	2.99244e-11	1.18841853965056e-07	hist_mono_mean_trans.FDR_0.01.txt
10	3882749	10_internal_9297	12	29584428	12_internal_9706	0.356	3.93025e-06	0.00254315020779698	hist_mono_mean_trans.FDR_0.01.txt
10	3882749	10_internal_9297	12	40587361	12_internal_10603	0.373	1.19929e-06	0.000984099006761031	hist_mono_mean_trans.FDR_0.01.txt
10	3882749	10_internal_9297	12	89903965	12_internal_8847	0.622	1.60828e-18	4.38492139194588e-14	hist_mono_mean_trans.FDR_0.01.txt
10	3882749	10_internal_9297	12	90139283	12_internal_8975	0.53	6.051e-13	3.94204411606407e-09	hist_mono_mean_trans.FDR_0.01.txt
10	3882749	10_internal_9297	12	90222053	12_internal_9321	0.535	3.18267e-13	2.25284757213781e-09	hist_mono_mean_trans.FDR_0.01.txt
10	3882749	10_internal_9297	12	117010973	12_internal_8639	0.526	9.50915e-13	5.85637477306213e-09	hist_mono_mean_trans.FDR_0.01.txt
10	3882749	10_internal_9297	12	125235849	12_internal_9033	0.332	1.82281e-05	0.00821149901697677	hist_mono_mean_trans.FDR_0.01.txt
10	3882732	10_internal_8331	12	9903802	12_internal_9612	0.333	1.6482e-05	0.00761644649632704	hist_mono_mean_trans.FDR_0.01.txt
10	3882732	10_internal_8331	12	29356583	12_internal_9107	0.414	5.3315e-08	7.51422346850721e-05	hist_mono_mean_trans.FDR_0.01.txt
10	3882732	10_internal_8331	12	76382135	12_internal_12213	0.362	2.55309e-06	0.00180756086571959	hist_mono_mean_trans.FDR_0.01.txt
10	3882732	10_internal_8331	12	89935230	12_internal_10810	0.561	1.13524e-14	1.18458031378029e-10	hist_mono_mean_trans.FDR_0.01.txt
10	3882732	10_internal_8331	12	90138715	12_internal_9500	0.653	7.72863e-21	3.8371396895802e-16	hist_mono_mean_trans.FDR_0.01.txt
10	3882732	10_internal_8331	12	109133665	12_internal_9403	0.491	4.48498e-11	1.68798216587047e-07	hist_mono_mean_trans.FDR_0.01.txt
10	3882732	10_internal_8331	12	116905988	12_internal_10760	0.506	8.50391e-12	3.96893027457036e-08	hist_mono_mean_trans.FDR_0.01.txt
10	3882732	10_internal_8331	12	133660667	12_internal_8674	-0.329	2.0953e-05	0.00909649264946629	hist_mono_mean_trans.FDR_0.01.txt
10	5333404	10_internal_7882	12	109256312	12_internal_9363	0.387	4.25485e-07	0.00042183205822353	hist_mono_mean_trans.FDR_0.01.txt
10	6237486	10_internal_10227	12	110266399	12_internal_9327	0.407	9.54471e-08	0.000122398588206242	hist_mono_mean_trans.FDR_0.01.txt
10	6376323	10_internal_12275	12	26439900	12_internal_10299	0.376	9.51457e-07	0.000816165682263848	hist_mono_mean_trans.FDR_0.01.txt
10	7374030	10_internal_9291	12	101056649	12_internal_12961	0.331	1.87897e-05	0.00839447136308376	hist_mono_mean_trans.FDR_0.01.txt
10	7374030	10_internal_9291	12	110199733	12_internal_8765	-0.37	1.45058e-06	0.00114633901310122	hist_mono_mean_trans.FDR_0.01.txt
10	10723088	10_internal_8023	12	66577095	12_internal_9480	-0.341	1.04367e-05	0.00540677088707286	hist_mono_mean_trans.FDR_0.01.txt
10	14998065	10_internal_8651	12	52415740	12_internal_9262	-0.476	2.03802e-10	6.34343197820636e-07	hist_mono_mean_trans.FDR_0.01.txt
10	14998065	10_internal_8651	12	116905988	12_internal_10760	-0.41	7.22276e-08	9.71903319666659e-05	hist_mono_mean_trans.FDR_0.01.txt
10	17158224	10_internal_11168	12	29356583	12_internal_9107	0.352	5.08563e-06	0.00310909495291945	hist_mono_mean_trans.FDR_0.01.txt
10	17158224	10_internal_11168	12	54834421	12_internal_9057	0.383	5.80927e-07	0.000545211794343981	hist_mono_mean_trans.FDR_0.01.txt
10	17158224	10_internal_11168	12	76382135	12_internal_12213	0.397	2.05009e-07	0.000231820181964924	hist_mono_mean_trans.FDR_0.01.txt
10	17158224	10_internal_11168	12	89935230	12_internal_10810	0.469	3.9841e-10	1.13735378221395e-06	hist_mono_mean_trans.FDR_0.01.txt
10	17158224	10_internal_11168	12	90138715	12_internal_9500	0.348	6.66833e-06	0.00383170357179414	hist_mono_mean_trans.FDR_0.01.txt
10	17158224	10_internal_11168	12	116905988	12_internal_10760	0.435	9.03382e-09	1.65944577435391e-05	hist_mono_mean_trans.FDR_0.01.txt
10	18629533	10_internal_10776	12	19369353	12_internal_10807	0.342	9.39659e-06	0.00498610921441421	hist_mono_mean_trans.FDR_0.01.txt
10	18944613	10_internal_7858	12	8514767	12_internal_9055	0.571	3.26843e-15	3.89998874100713e-11	hist_mono_mean_trans.FDR_0.01.txt
10	18944613	10_internal_7858	12	90138715	12_internal_9500	0.391	3.13055e-07	0.000328544328443067	hist_mono_mean_trans.FDR_0.01.txt
10	18944613	10_internal_7858	12	121648051	12_internal_8665	0.35	5.82745e-06	0.003451625540292	hist_mono_mean_trans.FDR_0.01.txt
10	18944613	10_internal_7858	12	131445109	12_internal_9350	0.409	8.16669e-08	0.000107559826840726	hist_mono_mean_trans.FDR_0.01.txt
10	19985333	10_internal_8901	12	14751445	12_internal_9910	0.334	1.54859e-05	0.00727124129072027	hist_mono_mean_trans.FDR_0.01.txt
10	19985333	10_internal_8901	12	106716957	12_internal_11297	0.333	1.71147e-05	0.00783386753675918	hist_mono_mean_trans.FDR_0.01.txt
10	20454590	10_internal_10402	12	32001492	12_internal_10370	0.347	6.96846e-06	0.00396579650282941	hist_mono_mean_trans.FDR_0.01.txt
10	20454590	10_internal_10402	12	52281274	12_internal_8652	-0.433	1.07429e-08	1.92439738886884e-05	hist_mono_mean_trans.FDR_0.01.txt
10	20454590	10_internal_10402	12	52577925	12_internal_10406	-0.335	1.52945e-05	0.00720529142031842	hist_mono_mean_trans.FDR_0.01.txt
10	20454590	10_internal_10402	12	56713956	12_internal_8617	-0.371	1.32639e-06	0.00106703329599215	hist_mono_mean_trans.FDR_0.01.txt
10	20454590	10_internal_10402	12	83293549	12_internal_8852	0.351	5.36222e-06	0.00323773634734138	hist_mono_mean_trans.FDR_0.01.txt
10	20454590	10_internal_10402	12	89935230	12_internal_10810	0.504	1.06473e-11	4.82959577176849e-08	hist_mono_mean_trans.FDR_0.01.txt
10	20454590	10_internal_10402	12	125018278	12_internal_12385	-0.359	3.09157e-06	0.00210153544398762	hist_mono_mean_trans.FDR_0.01.txt
10	20454590	10_internal_10402	12	133660667	12_internal_8674	-0.36	2.89233e-06	0.00199459251620687	hist_mono_mean_trans.FDR_0.01.txt
10	21819172	10_internal_8975	12	53768650	12_internal_8729	0.376	9.48725e-07	0.000814333783255887	hist_mono_mean_trans.FDR_0.01.txt
10	21819172	10_internal_8975	12	133660667	12_internal_8674	0.39	3.43687e-07	0.000354477447801221	hist_mono_mean_trans.FDR_0.01.txt
10	23715713	10_internal_9124	12	89935230	12_internal_10810	0.432	1.18535e-08	2.0961570564164e-05	hist_mono_mean_trans.FDR_0.01.txt
10	23715713	10_internal_9124	12	116905988	12_internal_10760	0.42	3.31774e-08	5.0183263303324e-05	hist_mono_mean_trans.FDR_0.01.txt
10	23880622	10_internal_10421	12	8513785	12_internal_10451	0.356	3.96683e-06	0.00256212372635008	hist_mono_mean_trans.FDR_0.01.txt
10	23880622	10_internal_10421	12	49527415	12_internal_8994	-0.358	3.36091e-06	0.00224507122218873	hist_mono_mean_trans.FDR_0.01.txt
10	23880622	10_internal_10421	12	89903965	12_internal_8847	0.339	1.16789e-05	0.00588355230590061	hist_mono_mean_trans.FDR_0.01.txt
10	23880622	10_internal_10421	12	90222053	12_internal_9321	0.34	1.07661e-05	0.00553581213101037	hist_mono_mean_trans.FDR_0.01.txt
10	23880622	10_internal_10421	12	110123130	12_internal_9479	-0.354	4.36446e-06	0.00276082874485052	hist_mono_mean_trans.FDR_0.01.txt
10	23880622	10_internal_10421	12	117010973	12_internal_8639	0.38	6.97657e-07	0.000633348889462588	hist_mono_mean_trans.FDR_0.01.txt
10	26750165	10_internal_8905	12	11899203	12_internal_9845	0.337	1.27669e-05	0.00629113371916859	hist_mono_mean_trans.FDR_0.01.txt
10	30713527	10_internal_8192	12	123201057	12_internal_13396	0.388	4.01302e-07	0.000401648139496425	hist_mono_mean_trans.FDR_0.01.txt
10	30858025	10_internal_8909	12	46632477	12_internal_9126	-0.374	1.10531e-06	0.000920968674255521	hist_mono_mean_trans.FDR_0.01.txt
10	31934096	10_internal_11037	12	113630076	12_internal_9670	0.422	2.84189e-08	4.40287589372873e-05	hist_mono_mean_trans.FDR_0.01.txt
10	31934096	10_internal_11037	12	113645540	12_internal_9440	0.388	3.87708e-07	0.000390453299206109	hist_mono_mean_trans.FDR_0.01.txt
10	31907535	10_internal_8430	12	49166587	12_internal_9211	0.411	6.81299e-08	9.25393367007381e-05	hist_mono_mean_trans.FDR_0.01.txt
10	31918799	10_internal_8397	12	113645540	12_internal_9440	-0.335	1.49308e-05	0.00707658931539429	hist_mono_mean_trans.FDR_0.01.txt
10	33272247	10_internal_8556	12	2428946	12_internal_9279	0.392	2.85602e-07	0.000304298308452767	hist_mono_mean_trans.FDR_0.01.txt
10	33272247	10_internal_8556	12	8107482	12_internal_9477	0.343	8.99354e-06	0.00482423180790527	hist_mono_mean_trans.FDR_0.01.txt
10	33272247	10_internal_8556	12	52281274	12_internal_8652	-0.422	2.83097e-08	4.38921430475643e-05	hist_mono_mean_trans.FDR_0.01.txt
10	33272247	10_internal_8556	12	53768650	12_internal_8729	-0.36	2.97317e-06	0.00203797152856167	hist_mono_mean_trans.FDR_0.01.txt
10	33272247	10_internal_8556	12	56713956	12_internal_8617	-0.469	4.04936e-10	1.15366437377245e-06	hist_mono_mean_trans.FDR_0.01.txt
10	33272247	10_internal_8556	12	66573969	12_internal_8486	-0.366	1.90189e-06	0.001425527718997	hist_mono_mean_trans.FDR_0.01.txt
10	35284887	10_internal_10024	12	117866639	12_internal_9515	-0.353	4.63644e-06	0.00289350162932778	hist_mono_mean_trans.FDR_0.01.txt
10	35697309	10_internal_10779	12	1409071	12_internal_9677	0.415	4.83702e-08	6.91272963902258e-05	hist_mono_mean_trans.FDR_0.01.txt
10	35697309	10_internal_10779	12	11899203	12_internal_9845	0.37	1.47805e-06	0.00116372113486169	hist_mono_mean_trans.FDR_0.01.txt
10	35697309	10_internal_10779	12	89601845	12_internal_10161	0.372	1.31746e-06	0.00106143700370478	hist_mono_mean_trans.FDR_0.01.txt
10	35697309	10_internal_10779	12	105039392	12_internal_9545	0.36	2.8934e-06	0.00199505910413841	hist_mono_mean_trans.FDR_0.01.txt
10	35697309	10_internal_10779	12	113630076	12_internal_9670	0.343	8.94622e-06	0.00480429359002224	hist_mono_mean_trans.FDR_0.01.txt
10	43203977	10_internal_10987	12	55944329	12_internal_10388	0.343	8.78024e-06	0.00473600806509145	hist_mono_mean_trans.FDR_0.01.txt
10	43917281	10_internal_8829	12	3838836	12_internal_9248	0.354	4.44338e-06	0.002800023723791	hist_mono_mean_trans.FDR_0.01.txt
10	43917281	10_internal_8829	12	29356583	12_internal_9107	0.464	6.71502e-10	1.78196725236867e-06	hist_mono_mean_trans.FDR_0.01.txt
10	43917281	10_internal_8829	12	32649669	12_internal_9232	-0.367	1.77357e-06	0.00134825018514414	hist_mono_mean_trans.FDR_0.01.txt
10	43917281	10_internal_8829	12	52281274	12_internal_8652	0.524	1.1186e-12	6.73485849622995e-09	hist_mono_mean_trans.FDR_0.01.txt
10	43917281	10_internal_8829	12	52415740	12_internal_9262	-0.383	5.83543e-07	0.000547016166984473	hist_mono_mean_trans.FDR_0.01.txt
10	43917281	10_internal_8829	12	54834421	12_internal_9057	-0.328	2.26997e-05	0.00964334321841288	hist_mono_mean_trans.FDR_0.01.txt
10	43917281	10_internal_8829	12	56523727	12_internal_8949	0.525	1.03507e-12	6.30033063323759e-09	hist_mono_mean_trans.FDR_0.01.txt
10	43917281	10_internal_8829	12	56713956	12_internal_8617	0.57	3.71454e-15	4.35615930605547e-11	hist_mono_mean_trans.FDR_0.01.txt
10	43917281	10_internal_8829	12	66573969	12_internal_8486	0.605	2.44615e-17	4.9705141564651e-13	hist_mono_mean_trans.FDR_0.01.txt
10	43917281	10_internal_8829	12	72103137	12_internal_8546	0.595	1.03254e-16	1.84560507622043e-12	hist_mono_mean_trans.FDR_0.01.txt
10	43917281	10_internal_8829	12	89935230	12_internal_10810	-0.339	1.13794e-05	0.00577047361019073	hist_mono_mean_trans.FDR_0.01.txt
10	43917281	10_internal_8829	12	90046965	12_internal_9288	-0.354	4.34477e-06	0.00275091774335187	hist_mono_mean_trans.FDR_0.01.txt
10	43917281	10_internal_8829	12	92654877	12_internal_9203	-0.382	6.05423e-07	0.000563730574804486	hist_mono_mean_trans.FDR_0.01.txt
10	43917281	10_internal_8829	12	106661307	12_internal_9011	0.372	1.2949e-06	0.0010469440980948	hist_mono_mean_trans.FDR_0.01.txt
10	43917281	10_internal_8829	12	113765094	12_internal_9490	-0.369	1.52352e-06	0.00119261744318371	hist_mono_mean_trans.FDR_0.01.txt
10	43917281	10_internal_8829	12	121648051	12_internal_8665	0.474	2.44849e-10	7.45309115247411e-07	hist_mono_mean_trans.FDR_0.01.txt
10	43917281	10_internal_8829	12	129331003	12_internal_9353	-0.365	2.06856e-06	0.00152606028367262	hist_mono_mean_trans.FDR_0.01.txt
10	43917281	10_internal_8829	12	133660667	12_internal_8674	0.375	1.04059e-06	0.000876964068283793	hist_mono_mean_trans.FDR_0.01.txt
10	44643866	10_internal_12158	12	67326422	12_internal_12164	0.33	2.07757e-05	0.00904300509634048	hist_mono_mean_trans.FDR_0.01.txt
10	45437431	10_internal_8224	12	48199268	12_internal_9793	0.334	1.63374e-05	0.00756627145348874	hist_mono_mean_trans.FDR_0.01.txt
10	45464058	10_internal_8929	12	52577925	12_internal_10406	0.334	1.591e-05	0.00742109727913161	hist_mono_mean_trans.FDR_0.01.txt
10	45464058	10_internal_8929	12	57550769	12_internal_10024	0.348	6.56719e-06	0.00378678755752305	hist_mono_mean_trans.FDR_0.01.txt
10	45464058	10_internal_8929	12	109256312	12_internal_9363	0.334	1.54537e-05	0.00726044151376803	hist_mono_mean_trans.FDR_0.01.txt
10	45464058	10_internal_8929	12	125018278	12_internal_12385	0.38	6.93757e-07	0.000630501718214946	hist_mono_mean_trans.FDR_0.01.txt
10	45464058	10_internal_8929	12	125176389	12_internal_8976	0.362	2.51179e-06	0.00178458490667486	hist_mono_mean_trans.FDR_0.01.txt
10	45916189	10_internal_10842	12	11910634	12_internal_13817	0.541	1.54207e-13	1.19784058438543e-09	hist_mono_mean_trans.FDR_0.01.txt
10	45916189	10_internal_10842	12	52281274	12_internal_8652	0.39	3.33063e-07	0.000345750021947937	hist_mono_mean_trans.FDR_0.01.txt
10	45916189	10_internal_10842	12	52577925	12_internal_10406	0.353	4.74097e-06	0.00294350361352995	hist_mono_mean_trans.FDR_0.01.txt
10	45916189	10_internal_10842	12	53768650	12_internal_8729	0.403	1.22968e-07	0.000151306444925175	hist_mono_mean_trans.FDR_0.01.txt
10	45916189	10_internal_10842	12	56523727	12_internal_8949	0.353	4.68345e-06	0.00291535646556127	hist_mono_mean_trans.FDR_0.01.txt
10	45916189	10_internal_10842	12	62634713	12_internal_9831	-0.366	1.92147e-06	0.00143710850015221	hist_mono_mean_trans.FDR_0.01.txt
10	45916189	10_internal_10842	12	83245602	12_internal_9920	0.341	9.90548e-06	0.00519379928404629	hist_mono_mean_trans.FDR_0.01.txt
10	45916189	10_internal_10842	12	109256312	12_internal_9363	0.445	3.73057e-09	7.78770859358075e-06	hist_mono_mean_trans.FDR_0.01.txt
10	45916189	10_internal_10842	12	121875512	12_internal_9267	0.402	1.33477e-07	0.000161963618042451	hist_mono_mean_trans.FDR_0.01.txt
10	45916189	10_internal_10842	12	125018278	12_internal_12385	0.58	9.71088e-16	1.33872843886041e-11	hist_mono_mean_trans.FDR_0.01.txt
10	46203998	10_internal_8396	12	102894983	12_internal_9872	0.382	6.27905e-07	0.000580946199773478	hist_mono_mean_trans.FDR_0.01.txt
10	46203998	10_internal_8396	12	123201057	12_internal_13396	0.332	1.78104e-05	0.00807164822511125	hist_mono_mean_trans.FDR_0.01.txt
10	47307284	10_internal_12206	12	121480274	12_internal_10220	0.332	1.82005e-05	0.00820330287965945	hist_mono_mean_trans.FDR_0.01.txt
10	50473633	10_internal_12376	12	123201057	12_internal_13396	0.38	7.14837e-07	0.000646123375262751	hist_mono_mean_trans.FDR_0.01.txt
10	52121378	10_internal_9908	12	4328730	12_internal_9700	-0.366	1.91954e-06	0.00143602808073564	hist_mono_mean_trans.FDR_0.01.txt
10	52173722	10_internal_11057	12	39275230	12_internal_10780	0.367	1.86219e-06	0.00140117826004303	hist_mono_mean_trans.FDR_0.01.txt
10	52211057	10_internal_9296	12	4328730	12_internal_9700	-0.345	7.85056e-06	0.00434850004820489	hist_mono_mean_trans.FDR_0.01.txt
10	53412669	10_internal_12212	12	66321780	12_internal_11264	-0.334	1.62294e-05	0.0075303489715617	hist_mono_mean_trans.FDR_0.01.txt
10	54777030	10_internal_10525	12	121875512	12_internal_9267	-0.349	6.28932e-06	0.00366411751584052	hist_mono_mean_trans.FDR_0.01.txt
10	60107763	10_internal_9217	12	117086360	12_internal_11085	0.335	1.46756e-05	0.0069855293754014	hist_mono_mean_trans.FDR_0.01.txt
10	63717086	10_internal_8422	12	8514767	12_internal_9055	0.428	1.58324e-08	2.67964106818804e-05	hist_mono_mean_trans.FDR_0.01.txt
10	63717086	10_internal_8422	12	12534315	12_internal_11805	0.335	1.50062e-05	0.00710265307236281	hist_mono_mean_trans.FDR_0.01.txt
10	63717086	10_internal_8422	12	32656036	12_internal_10119	0.45	2.28661e-09	5.11864275749865e-06	hist_mono_mean_trans.FDR_0.01.txt
10	63717086	10_internal_8422	12	52577925	12_internal_10406	-0.367	1.81391e-06	0.00137163174185901	hist_mono_mean_trans.FDR_0.01.txt
10	63717086	10_internal_8422	12	89935230	12_internal_10810	0.496	2.60288e-11	1.05117834736339e-07	hist_mono_mean_trans.FDR_0.01.txt
10	63717086	10_internal_8422	12	90138715	12_internal_9500	0.365	2.07475e-06	0.00152976851216152	hist_mono_mean_trans.FDR_0.01.txt
10	63717086	10_internal_8422	12	98849952	12_internal_9450	0.335	1.53712e-05	0.00723288353454931	hist_mono_mean_trans.FDR_0.01.txt
10	63728952	10_internal_8828	12	56073201	12_internal_12899	0.364	2.20498e-06	0.00160782381393182	hist_mono_mean_trans.FDR_0.01.txt
10	63728952	10_internal_8828	12	93563843	12_internal_10773	0.356	3.74643e-06	0.00244805419711811	hist_mono_mean_trans.FDR_0.01.txt
10	63726176	10_internal_8996	12	56073201	12_internal_12899	0.356	3.8707e-06	0.00251223904662867	hist_mono_mean_trans.FDR_0.01.txt
10	63723621	10_internal_8232	12	52577925	12_internal_10406	-0.424	2.21953e-08	3.5717602512933e-05	hist_mono_mean_trans.FDR_0.01.txt
10	63723621	10_internal_8232	12	56073201	12_internal_12899	0.338	1.20797e-05	0.00603187955090595	hist_mono_mean_trans.FDR_0.01.txt
10	64252356	10_internal_8456	12	52577925	12_internal_10406	0.361	2.77048e-06	0.00192786570068436	hist_mono_mean_trans.FDR_0.01.txt
10	64282972	10_internal_7937	12	6263355	12_internal_9110	0.506	8.83353e-12	4.1018124598406e-08	hist_mono_mean_trans.FDR_0.01.txt
10	64282972	10_internal_7937	12	8513785	12_internal_10451	0.508	6.93318e-12	3.32188058190308e-08	hist_mono_mean_trans.FDR_0.01.txt
10	64282972	10_internal_7937	12	11899203	12_internal_9845	0.351	5.32899e-06	0.00322219157256706	hist_mono_mean_trans.FDR_0.01.txt
10	64282972	10_internal_7937	12	26506366	12_internal_12794	-0.349	6.07984e-06	0.00356760386298614	hist_mono_mean_trans.FDR_0.01.txt
10	64282972	10_internal_7937	12	29584428	12_internal_9706	0.33	2.01856e-05	0.0088505550771465	hist_mono_mean_trans.FDR_0.01.txt
10	64282972	10_internal_7937	12	40587361	12_internal_10603	0.345	7.85064e-06	0.00434850004820489	hist_mono_mean_trans.FDR_0.01.txt
10	64282972	10_internal_7937	12	62670608	12_internal_13221	0.342	9.76925e-06	0.00513672217048254	hist_mono_mean_trans.FDR_0.01.txt
10	64282972	10_internal_7937	12	89903965	12_internal_8847	0.575	1.75896e-15	2.24849133804972e-11	hist_mono_mean_trans.FDR_0.01.txt
10	64282972	10_internal_7937	12	90139283	12_internal_8975	0.449	2.60243e-09	5.70615046268823e-06	hist_mono_mean_trans.FDR_0.01.txt
10	64282972	10_internal_7937	12	90222053	12_internal_9321	0.458	1.17572e-09	2.88413800380565e-06	hist_mono_mean_trans.FDR_0.01.txt
10	64282972	10_internal_7937	12	98848231	12_internal_9651	0.402	1.35507e-07	0.000164006402619523	hist_mono_mean_trans.FDR_0.01.txt
10	64282972	10_internal_7937	12	105039392	12_internal_9545	0.363	2.43019e-06	0.00173721429701336	hist_mono_mean_trans.FDR_0.01.txt
10	64282972	10_internal_7937	12	117010973	12_internal_8639	0.45	2.4542e-09	5.42976914826783e-06	hist_mono_mean_trans.FDR_0.01.txt
10	64282972	10_internal_7937	12	125198764	12_internal_13051	0.393	2.70035e-07	0.000290727358228068	hist_mono_mean_trans.FDR_0.01.txt
10	64282972	10_internal_7937	12	125235849	12_internal_9033	0.383	5.63666e-07	0.000531668651580232	hist_mono_mean_trans.FDR_0.01.txt
10	64282951	10_internal_7711	12	2428946	12_internal_9279	0.391	3.26772e-07	0.000340331365544056	hist_mono_mean_trans.FDR_0.01.txt
10	64282951	10_internal_7711	12	11910634	12_internal_13817	-0.38	7.25318e-07	0.000654119037730353	hist_mono_mean_trans.FDR_0.01.txt
10	64282951	10_internal_7711	12	14423115	12_internal_9305	0.421	2.97808e-08	4.58009048958452e-05	hist_mono_mean_trans.FDR_0.01.txt
10	64282951	10_internal_7711	12	29356583	12_internal_9107	-0.509	5.97786e-12	2.91612377068398e-08	hist_mono_mean_trans.FDR_0.01.txt
10	64282951	10_internal_7711	12	32001492	12_internal_10370	0.343	8.76928e-06	0.00473081514550912	hist_mono_mean_trans.FDR_0.01.txt
10	64282951	10_internal_7711	12	32656036	12_internal_10119	0.504	1.04384e-11	4.74332448927715e-08	hist_mono_mean_trans.FDR_0.01.txt
10	64282951	10_internal_7711	12	52281274	12_internal_8652	-0.633	2.80192e-19	9.20964968577562e-15	hist_mono_mean_trans.FDR_0.01.txt
10	64282951	10_internal_7711	12	52415740	12_internal_9262	0.391	3.25189e-07	0.000338953866527261	hist_mono_mean_trans.FDR_0.01.txt
10	64282951	10_internal_7711	12	54834421	12_internal_9057	0.447	3.07439e-09	6.59275813307228e-06	hist_mono_mean_trans.FDR_0.01.txt
10	64282951	10_internal_7711	12	56523727	12_internal_8949	-0.382	6.05084e-07	0.000563474040161369	hist_mono_mean_trans.FDR_0.01.txt
10	64282951	10_internal_7711	12	56713956	12_internal_8617	-0.555	2.76673e-14	2.6345230990457e-10	hist_mono_mean_trans.FDR_0.01.txt
10	64282951	10_internal_7711	12	58141390	12_internal_9623	0.385	4.9639e-07	0.000478978672586319	hist_mono_mean_trans.FDR_0.01.txt
10	64282951	10_internal_7711	12	62634713	12_internal_9831	0.396	2.21765e-07	0.000247301397612585	hist_mono_mean_trans.FDR_0.01.txt
10	64282951	10_internal_7711	12	66573969	12_internal_8486	-0.474	2.36712e-10	7.2345612173449e-07	hist_mono_mean_trans.FDR_0.01.txt
10	64282951	10_internal_7711	12	72103137	12_internal_8546	-0.607	1.89162e-17	3.93840749286276e-13	hist_mono_mean_trans.FDR_0.01.txt
10	64282951	10_internal_7711	12	77053944	12_internal_9408	-0.348	6.66532e-06	0.00383049181312337	hist_mono_mean_trans.FDR_0.01.txt
10	64282951	10_internal_7711	12	89935230	12_internal_10810	0.566	6.24091e-15	6.92973167366077e-11	hist_mono_mean_trans.FDR_0.01.txt
10	64282951	10_internal_7711	12	90046965	12_internal_9288	0.332	1.77793e-05	0.00806187652604598	hist_mono_mean_trans.FDR_0.01.txt
10	64282951	10_internal_7711	12	98849952	12_internal_9450	0.336	1.39215e-05	0.00671586520564951	hist_mono_mean_trans.FDR_0.01.txt
10	64282951	10_internal_7711	12	110275584	12_internal_8693	0.488	5.74991e-11	2.09648431219521e-07	hist_mono_mean_trans.FDR_0.01.txt
10	64282951	10_internal_7711	12	113765094	12_internal_9490	0.434	9.53385e-09	1.73673863168663e-05	hist_mono_mean_trans.FDR_0.01.txt
10	64282951	10_internal_7711	12	121648051	12_internal_8665	-0.374	1.10808e-06	0.00092303837849378	hist_mono_mean_trans.FDR_0.01.txt
10	64282951	10_internal_7711	12	125018278	12_internal_12385	-0.413	5.81168e-08	8.07349541132535e-05	hist_mono_mean_trans.FDR_0.01.txt
10	64282951	10_internal_7711	12	129331003	12_internal_9353	0.356	3.93974e-06	0.00254819665567591	hist_mono_mean_trans.FDR_0.01.txt
10	64282951	10_internal_7711	12	133660667	12_internal_8674	-0.445	3.64137e-09	7.62616579191803e-06	hist_mono_mean_trans.FDR_0.01.txt
10	64386951	10_internal_7763	12	6263355	12_internal_9110	0.55	5.12974e-14	4.52981468796659e-10	hist_mono_mean_trans.FDR_0.01.txt
10	64386951	10_internal_7763	12	8513785	12_internal_10451	0.44	5.9465e-09	1.15940232304369e-05	hist_mono_mean_trans.FDR_0.01.txt
10	64386951	10_internal_7763	12	11910634	12_internal_13817	0.337	1.32532e-05	0.00646854132405993	hist_mono_mean_trans.FDR_0.01.txt
10	64386951	10_internal_7763	12	11899203	12_internal_9845	0.437	7.43756e-09	1.40678115613578e-05	hist_mono_mean_trans.FDR_0.01.txt
10	64386951	10_internal_7763	12	40587361	12_internal_10603	0.333	1.68873e-05	0.00775598228776926	hist_mono_mean_trans.FDR_0.01.txt
10	64386951	10_internal_7763	12	89903965	12_internal_8847	0.655	5.51394e-21	2.83676970633473e-16	hist_mono_mean_trans.FDR_0.01.txt
10	64386951	10_internal_7763	12	90139283	12_internal_8975	0.552	4.09255e-14	3.70075765838257e-10	hist_mono_mean_trans.FDR_0.01.txt
10	64386951	10_internal_7763	12	113630076	12_internal_9670	0.403	1.29272e-07	0.00015784315563946	hist_mono_mean_trans.FDR_0.01.txt
10	64386951	10_internal_7763	12	117010973	12_internal_8639	0.449	2.71313e-09	5.91707910355206e-06	hist_mono_mean_trans.FDR_0.01.txt
10	64386951	10_internal_7763	12	123201057	12_internal_13396	0.486	7.46387e-11	2.62984496700255e-07	hist_mono_mean_trans.FDR_0.01.txt
10	64388061	10_internal_7836	12	9903802	12_internal_9612	0.344	8.57915e-06	0.00465150139434291	hist_mono_mean_trans.FDR_0.01.txt
10	64388061	10_internal_7836	12	53768650	12_internal_8729	0.332	1.805e-05	0.00815296403677448	hist_mono_mean_trans.FDR_0.01.txt
10	64388061	10_internal_7836	12	54834421	12_internal_9057	0.377	8.96057e-07	0.000776977830248457	hist_mono_mean_trans.FDR_0.01.txt
10	64388061	10_internal_7836	12	56713956	12_internal_8617	-0.341	9.99057e-06	0.00522934016768851	hist_mono_mean_trans.FDR_0.01.txt
10	64388061	10_internal_7836	12	66621301	12_internal_9773	-0.36	2.96695e-06	0.0020347465195479	hist_mono_mean_trans.FDR_0.01.txt
10	64388061	10_internal_7836	12	72103137	12_internal_8546	-0.332	1.80704e-05	0.00816060742200966	hist_mono_mean_trans.FDR_0.01.txt
10	64388061	10_internal_7836	12	76382135	12_internal_12213	0.35	5.7028e-06	0.00339393397829699	hist_mono_mean_trans.FDR_0.01.txt
10	64388061	10_internal_7836	12	89935230	12_internal_10810	0.485	7.82606e-11	2.73924389354167e-07	hist_mono_mean_trans.FDR_0.01.txt
10	64388061	10_internal_7836	12	109256312	12_internal_9363	0.352	4.88428e-06	0.00301251091849807	hist_mono_mean_trans.FDR_0.01.txt
10	64388061	10_internal_7836	12	116905988	12_internal_10760	0.514	3.43028e-12	1.7994135888884e-08	hist_mono_mean_trans.FDR_0.01.txt
10	64459830	10_internal_8737	12	54834421	12_internal_9057	0.378	8.14622e-07	0.00071904752988308	hist_mono_mean_trans.FDR_0.01.txt
10	64459830	10_internal_8737	12	56713956	12_internal_8617	-0.33	2.04022e-05	0.00892119515356491	hist_mono_mean_trans.FDR_0.01.txt
10	64459830	10_internal_8737	12	66573969	12_internal_8486	-0.328	2.317e-05	0.00978761695458293	hist_mono_mean_trans.FDR_0.01.txt
10	64459830	10_internal_8737	12	72103137	12_internal_8546	-0.454	1.68237e-09	3.92572945740823e-06	hist_mono_mean_trans.FDR_0.01.txt
10	64459830	10_internal_8737	12	89935230	12_internal_10810	0.425	2.13971e-08	3.46312376756372e-05	hist_mono_mean_trans.FDR_0.01.txt
10	64459830	10_internal_8737	12	90046965	12_internal_9288	0.431	1.32962e-08	2.31087548457512e-05	hist_mono_mean_trans.FDR_0.01.txt
10	64459830	10_internal_8737	12	133660667	12_internal_8674	-0.346	7.29084e-06	0.00410614711723063	hist_mono_mean_trans.FDR_0.01.txt
10	64540056	10_internal_8634	12	8514767	12_internal_9055	0.334	1.59374e-05	0.0074314832487205	hist_mono_mean_trans.FDR_0.01.txt
10	64540056	10_internal_8634	12	11910634	12_internal_13817	0.348	6.61347e-06	0.00380749176496221	hist_mono_mean_trans.FDR_0.01.txt
10	64540056	10_internal_8634	12	53768650	12_internal_8729	0.391	3.1726e-07	0.000332024867084689	hist_mono_mean_trans.FDR_0.01.txt
10	64540056	10_internal_8634	12	62634713	12_internal_9831	-0.355	4.20708e-06	0.00268342698715983	hist_mono_mean_trans.FDR_0.01.txt
10	64540056	10_internal_8634	12	90138715	12_internal_9500	0.367	1.76082e-06	0.00134071107717163	hist_mono_mean_trans.FDR_0.01.txt
10	64540056	10_internal_8634	12	102894983	12_internal_9872	0.361	2.82006e-06	0.00195596336680264	hist_mono_mean_trans.FDR_0.01.txt
10	64540056	10_internal_8634	12	106716957	12_internal_11297	-0.33	2.0108e-05	0.00882745542041921	hist_mono_mean_trans.FDR_0.01.txt
10	64540056	10_internal_8634	12	121875512	12_internal_9267	0.337	1.34567e-05	0.00654321440946913	hist_mono_mean_trans.FDR_0.01.txt
10	73467136	10_internal_8800	12	3838836	12_internal_9248	0.361	2.69296e-06	0.00188484305513412	hist_mono_mean_trans.FDR_0.01.txt
10	73467136	10_internal_8800	12	92654877	12_internal_9203	-0.359	3.21184e-06	0.00216525437623014	hist_mono_mean_trans.FDR_0.01.txt
10	73492363	10_internal_8041	12	6475422	12_internal_11650	0.401	1.44855e-07	0.000173346434484587	hist_mono_mean_trans.FDR_0.01.txt
10	73492363	10_internal_8041	12	48199268	12_internal_9793	0.412	6.14006e-08	8.46328681145437e-05	hist_mono_mean_trans.FDR_0.01.txt
10	73492363	10_internal_8041	12	111867214	12_internal_8495	0.493	3.68345e-11	1.4240611081469e-07	hist_mono_mean_trans.FDR_0.01.txt
10	73492363	10_internal_8041	12	113630076	12_internal_9670	0.401	1.4753e-07	0.000175966244465529	hist_mono_mean_trans.FDR_0.01.txt
10	73492363	10_internal_8041	12	124871692	12_internal_9810	0.431	1.29554e-08	2.26020034608183e-05	hist_mono_mean_trans.FDR_0.01.txt
10	73470542	10_internal_8356	12	52577925	12_internal_10406	0.355	4.03533e-06	0.00259837721236579	hist_mono_mean_trans.FDR_0.01.txt
10	73470542	10_internal_8356	12	57550769	12_internal_10024	0.347	6.85071e-06	0.00391258387574226	hist_mono_mean_trans.FDR_0.01.txt
10	73470542	10_internal_8356	12	125176389	12_internal_8976	0.336	1.3621e-05	0.00660320555463304	hist_mono_mean_trans.FDR_0.01.txt
10	73636737	10_internal_8486	12	6263355	12_internal_9110	0.334	1.53938e-05	0.00724073452925567	hist_mono_mean_trans.FDR_0.01.txt
10	73636737	10_internal_8486	12	11899203	12_internal_9845	0.427	1.81833e-08	3.01531582532632e-05	hist_mono_mean_trans.FDR_0.01.txt
10	73636737	10_internal_8486	12	89903965	12_internal_8847	0.367	1.76598e-06	0.00134374648099295	hist_mono_mean_trans.FDR_0.01.txt
10	73636737	10_internal_8486	12	113630076	12_internal_9670	0.45	2.31865e-09	5.17958666890973e-06	hist_mono_mean_trans.FDR_0.01.txt
10	73636737	10_internal_8486	12	113645540	12_internal_9440	0.371	1.33274e-06	0.00107138897403235	hist_mono_mean_trans.FDR_0.01.txt
10	73636737	10_internal_8486	12	117010973	12_internal_8639	0.367	1.79765e-06	0.00136200552805006	hist_mono_mean_trans.FDR_0.01.txt
10	73636737	10_internal_8486	12	125198764	12_internal_13051	0.374	1.12952e-06	0.00093777323771722	hist_mono_mean_trans.FDR_0.01.txt
10	73636737	10_internal_8486	12	125235849	12_internal_9033	0.438	6.86228e-09	1.31335606047626e-05	hist_mono_mean_trans.FDR_0.01.txt
10	74049943	10_internal_8387	12	123587436	12_internal_12271	0.384	5.48553e-07	0.000519955661320233	hist_mono_mean_trans.FDR_0.01.txt
10	74058495	10_internal_8206	12	52415740	12_internal_9262	0.541	1.52336e-13	1.18564209687957e-09	hist_mono_mean_trans.FDR_0.01.txt
10	74058495	10_internal_8206	12	72103137	12_internal_8546	-0.402	1.36351e-07	0.000164836827441549	hist_mono_mean_trans.FDR_0.01.txt
10	74058495	10_internal_8206	12	89935230	12_internal_10810	0.35	5.76124e-06	0.00342074216283806	hist_mono_mean_trans.FDR_0.01.txt
10	74118975	10_internal_8660	12	53768650	12_internal_8729	0.344	8.3569e-06	0.00455962295324761	hist_mono_mean_trans.FDR_0.01.txt
10	74265046	10_internal_8644	12	76382135	12_internal_12213	-0.346	7.20633e-06	0.00407004554889466	hist_mono_mean_trans.FDR_0.01.txt
10	74265046	10_internal_8644	12	90138715	12_internal_9500	-0.388	3.93486e-07	0.000395207084988057	hist_mono_mean_trans.FDR_0.01.txt
10	74265883	10_internal_8259	12	6263355	12_internal_9110	0.336	1.42302e-05	0.00682564145175784	hist_mono_mean_trans.FDR_0.01.txt
10	74265883	10_internal_8259	12	8513785	12_internal_10451	0.33	2.07047e-05	0.00901902875604587	hist_mono_mean_trans.FDR_0.01.txt
10	74265883	10_internal_8259	12	11899203	12_internal_9845	0.34	1.06875e-05	0.00550552464079076	hist_mono_mean_trans.FDR_0.01.txt
10	74265883	10_internal_8259	12	40587361	12_internal_10603	0.361	2.80683e-06	0.001949072097496	hist_mono_mean_trans.FDR_0.01.txt
10	74265883	10_internal_8259	12	65040737	12_internal_9815	0.378	8.53542e-07	0.000747177444606848	hist_mono_mean_trans.FDR_0.01.txt
10	74265883	10_internal_8259	12	89903965	12_internal_8847	0.462	7.6081e-10	1.98206988432171e-06	hist_mono_mean_trans.FDR_0.01.txt
10	74265954	10_internal_8205	12	14423115	12_internal_9305	0.412	6.15637e-08	8.48148680823023e-05	hist_mono_mean_trans.FDR_0.01.txt
10	74265954	10_internal_8205	12	32001492	12_internal_10370	0.428	1.60037e-08	2.70347780791799e-05	hist_mono_mean_trans.FDR_0.01.txt
10	74265954	10_internal_8205	12	52281274	12_internal_8652	-0.588	3.1285e-16	4.91404190181489e-12	hist_mono_mean_trans.FDR_0.01.txt
10	74265954	10_internal_8205	12	54834421	12_internal_9057	0.486	7.30884e-11	2.58239806522492e-07	hist_mono_mean_trans.FDR_0.01.txt
10	74265954	10_internal_8205	12	56523727	12_internal_8949	-0.407	9.47388e-08	0.000121617693037985	hist_mono_mean_trans.FDR_0.01.txt
10	74265954	10_internal_8205	12	56713956	12_internal_8617	-0.553	3.58185e-14	3.2949114781252e-10	hist_mono_mean_trans.FDR_0.01.txt
10	74265954	10_internal_8205	12	62634713	12_internal_9831	0.413	5.87412e-08	8.14670232940455e-05	hist_mono_mean_trans.FDR_0.01.txt
10	74265954	10_internal_8205	12	66573969	12_internal_8486	-0.335	1.47897e-05	0.00702556618082809	hist_mono_mean_trans.FDR_0.01.txt
10	74265954	10_internal_8205	12	89935230	12_internal_10810	0.417	4.02043e-08	5.90834008213496e-05	hist_mono_mean_trans.FDR_0.01.txt
10	74265954	10_internal_8205	12	98849952	12_internal_9450	0.404	1.20328e-07	0.000148573031360013	hist_mono_mean_trans.FDR_0.01.txt
10	74265954	10_internal_8205	12	121610533	12_internal_10053	-0.354	4.30539e-06	0.00273081075701819	hist_mono_mean_trans.FDR_0.01.txt
10	74265954	10_internal_8205	12	121875512	12_internal_9267	-0.439	6.51197e-09	1.25442679683013e-05	hist_mono_mean_trans.FDR_0.01.txt
10	74265954	10_internal_8205	12	125018278	12_internal_12385	-0.414	5.14975e-08	7.29281036001065e-05	hist_mono_mean_trans.FDR_0.01.txt
10	74265954	10_internal_8205	12	129331003	12_internal_9353	0.458	1.13123e-09	2.79159352926233e-06	hist_mono_mean_trans.FDR_0.01.txt
10	74265954	10_internal_8205	12	133660667	12_internal_8674	-0.407	9.07608e-08	0.000117355600793182	hist_mono_mean_trans.FDR_0.01.txt
10	77164631	10_internal_7908	12	125176389	12_internal_8976	0.35	5.66261e-06	0.00337578822255827	hist_mono_mean_trans.FDR_0.01.txt
10	78165887	10_internal_8906	12	55944329	12_internal_10388	-0.332	1.79385e-05	0.00811592240241271	hist_mono_mean_trans.FDR_0.01.txt
10	78740280	10_internal_9813	12	73105027	12_internal_10086	0.349	6.04677e-06	0.00355366165318925	hist_mono_mean_trans.FDR_0.01.txt
10	79986113	10_internal_10743	12	14410484	12_internal_10106	-0.336	1.38818e-05	0.00670008243342941	hist_mono_mean_trans.FDR_0.01.txt
10	80364908	10_internal_8365	12	101987340	12_internal_10336	0.356	3.94525e-06	0.00255097033743281	hist_mono_mean_trans.FDR_0.01.txt
10	80523142	10_internal_8451	12	125235849	12_internal_9033	0.328	2.30746e-05	0.00975939551588047	hist_mono_mean_trans.FDR_0.01.txt
10	80727594	10_internal_9107	12	66931088	12_internal_9684	0.328	2.34057e-05	0.00986394179308111	hist_mono_mean_trans.FDR_0.01.txt
10	80859293	10_internal_10884	12	14751445	12_internal_9910	-0.434	9.97236e-09	1.80614665817486e-05	hist_mono_mean_trans.FDR_0.01.txt
10	80859293	10_internal_10884	12	53768650	12_internal_8729	0.408	8.33301e-08	0.000109324461233919	hist_mono_mean_trans.FDR_0.01.txt
10	80859293	10_internal_10884	12	121875512	12_internal_9267	0.405	1.09065e-07	0.000136855920927242	hist_mono_mean_trans.FDR_0.01.txt
10	80859293	10_internal_10884	12	125176389	12_internal_8976	0.353	4.84244e-06	0.00299274290613123	hist_mono_mean_trans.FDR_0.01.txt
10	80873500	10_internal_8394	12	57507010	12_internal_9089	0.389	3.78189e-07	0.000382701745742863	hist_mono_mean_trans.FDR_0.01.txt
10	80873500	10_internal_8394	12	111867214	12_internal_8495	0.628	6.66882e-19	1.9860211776071e-14	hist_mono_mean_trans.FDR_0.01.txt
10	80873500	10_internal_8394	12	125016168	12_internal_9368	0.508	7.31253e-12	3.47782051741532e-08	hist_mono_mean_trans.FDR_0.01.txt
10	80873500	10_internal_8394	12	133102919	12_internal_8776	0.508	7.42753e-12	3.52495804238038e-08	hist_mono_mean_trans.FDR_0.01.txt
10	81028489	10_internal_9295	12	11899203	12_internal_9845	0.414	5.1431e-08	7.28484604794227e-05	hist_mono_mean_trans.FDR_0.01.txt
10	81028489	10_internal_9295	12	89903965	12_internal_8847	0.334	1.63202e-05	0.00756011535889189	hist_mono_mean_trans.FDR_0.01.txt
10	81028489	10_internal_9295	12	111867214	12_internal_8495	0.34	1.07383e-05	0.00552509039750401	hist_mono_mean_trans.FDR_0.01.txt
10	81030669	10_internal_7733	12	11910634	12_internal_13817	0.658	3.23107e-21	1.76188076228948e-16	hist_mono_mean_trans.FDR_0.01.txt
10	81030669	10_internal_7733	12	14751445	12_internal_9910	-0.346	7.19744e-06	0.00406605965269461	hist_mono_mean_trans.FDR_0.01.txt
10	81030669	10_internal_7733	12	15705309	12_internal_9247	-0.342	9.64012e-06	0.00508447652616387	hist_mono_mean_trans.FDR_0.01.txt
10	81030669	10_internal_7733	12	29356583	12_internal_9107	0.397	1.95643e-07	0.000222869236699753	hist_mono_mean_trans.FDR_0.01.txt
10	81030669	10_internal_7733	12	52281274	12_internal_8652	0.407	9.38254e-08	0.000120663321055292	hist_mono_mean_trans.FDR_0.01.txt
10	81030669	10_internal_7733	12	52577925	12_internal_10406	0.416	4.38467e-08	6.35901515954462e-05	hist_mono_mean_trans.FDR_0.01.txt
10	81030669	10_internal_7733	12	53768650	12_internal_8729	0.362	2.5583e-06	0.00181049828473526	hist_mono_mean_trans.FDR_0.01.txt
10	81030669	10_internal_7733	12	62634713	12_internal_9831	-0.353	4.75764e-06	0.00295176781508348	hist_mono_mean_trans.FDR_0.01.txt
10	81030669	10_internal_7733	12	76382135	12_internal_12213	0.467	4.85197e-10	1.34708357881215e-06	hist_mono_mean_trans.FDR_0.01.txt
10	81030669	10_internal_7733	12	109256312	12_internal_9363	0.517	2.58064e-12	1.40010833002585e-08	hist_mono_mean_trans.FDR_0.01.txt
10	81030669	10_internal_7733	12	116905988	12_internal_10760	0.417	4.1158e-08	6.02321422538107e-05	hist_mono_mean_trans.FDR_0.01.txt
10	81030669	10_internal_7733	12	117507537	12_internal_9565	0.509	6.58705e-12	3.17446381282962e-08	hist_mono_mean_trans.FDR_0.01.txt
10	81030669	10_internal_7733	12	125018278	12_internal_12385	0.642	5.99314e-20	2.35340747030868e-15	hist_mono_mean_trans.FDR_0.01.txt
10	81705954	10_internal_9526	12	6738600	12_internal_12209	0.336	1.41415e-05	0.00679411199920379	hist_mono_mean_trans.FDR_0.01.txt
10	82246919	10_internal_7982	12	52577925	12_internal_10406	0.33	2.0319e-05	0.00889478447903663	hist_mono_mean_trans.FDR_0.01.txt
10	82243389	10_internal_7832	12	6475422	12_internal_11650	0.342	9.34486e-06	0.00496675218055653	hist_mono_mean_trans.FDR_0.01.txt
10	82243389	10_internal_7832	12	11899203	12_internal_9845	0.52	1.89473e-12	1.06983057700537e-08	hist_mono_mean_trans.FDR_0.01.txt
10	82243389	10_internal_7832	12	48199268	12_internal_9793	0.331	1.96325e-05	0.00867093150133484	hist_mono_mean_trans.FDR_0.01.txt
10	82243389	10_internal_7832	12	52336868	12_internal_13569	0.352	5.16999e-06	0.00314852236762425	hist_mono_mean_trans.FDR_0.01.txt
10	82243389	10_internal_7832	12	57507010	12_internal_9089	0.391	3.26686e-07	0.000340284425629589	hist_mono_mean_trans.FDR_0.01.txt
10	82243389	10_internal_7832	12	104886475	12_internal_9446	0.329	2.18217e-05	0.0093720768306681	hist_mono_mean_trans.FDR_0.01.txt
10	82243389	10_internal_7832	12	105039392	12_internal_9545	0.373	1.17506e-06	0.000967728661668146	hist_mono_mean_trans.FDR_0.01.txt
10	82243389	10_internal_7832	12	111867214	12_internal_8495	0.585	4.70582e-16	7.09040692177165e-12	hist_mono_mean_trans.FDR_0.01.txt
10	82243389	10_internal_7832	12	124871692	12_internal_9810	0.412	6.02719e-08	8.33262306321932e-05	hist_mono_mean_trans.FDR_0.01.txt
10	82289639	10_internal_7786	12	8958481	12_internal_10623	0.328	2.29447e-05	0.00972055277190302	hist_mono_mean_trans.FDR_0.01.txt
10	82289639	10_internal_7786	12	11910634	12_internal_13817	0.493	3.71103e-11	1.43347488720606e-07	hist_mono_mean_trans.FDR_0.01.txt
10	82289639	10_internal_7786	12	29356583	12_internal_9107	0.409	7.59828e-08	0.000101390161357082	hist_mono_mean_trans.FDR_0.01.txt
10	82289639	10_internal_7786	12	32649669	12_internal_9232	-0.38	7.21967e-07	0.000651568933009854	hist_mono_mean_trans.FDR_0.01.txt
10	82289639	10_internal_7786	12	32656036	12_internal_10119	-0.329	2.10024e-05	0.00911169878564361	hist_mono_mean_trans.FDR_0.01.txt
10	82289639	10_internal_7786	12	52281274	12_internal_8652	0.413	5.88574e-08	8.16058612153144e-05	hist_mono_mean_trans.FDR_0.01.txt
10	82289639	10_internal_7786	12	53768650	12_internal_8729	0.417	4.11819e-08	6.02554299031562e-05	hist_mono_mean_trans.FDR_0.01.txt
10	82289639	10_internal_7786	12	62634713	12_internal_9831	-0.41	7.44644e-08	9.9663740887649e-05	hist_mono_mean_trans.FDR_0.01.txt
10	82289639	10_internal_7786	12	125018278	12_internal_12385	0.585	4.42409e-16	6.71723561081556e-12	hist_mono_mean_trans.FDR_0.01.txt
10	82289639	10_internal_7786	12	133660667	12_internal_8674	0.372	1.27697e-06	0.00103513513439554	hist_mono_mean_trans.FDR_0.01.txt
10	88849477	10_internal_8988	12	72103137	12_internal_8546	0.33	1.97206e-05	0.00870053249933193	hist_mono_mean_trans.FDR_0.01.txt
10	89841721	10_internal_9405	12	6263355	12_internal_9110	0.39	3.31641e-07	0.000344505567314545	hist_mono_mean_trans.FDR_0.01.txt
10	89841721	10_internal_9405	12	8513785	12_internal_10451	0.39	3.44736e-07	0.000355391064678926	hist_mono_mean_trans.FDR_0.01.txt
10	89841721	10_internal_9405	12	11899203	12_internal_9845	0.479	1.51576e-10	4.89914838703811e-07	hist_mono_mean_trans.FDR_0.01.txt
10	89841721	10_internal_9405	12	40587361	12_internal_10603	0.397	1.99848e-07	0.000226851364946235	hist_mono_mean_trans.FDR_0.01.txt
10	89841721	10_internal_9405	12	65040737	12_internal_9815	0.412	6.03788e-08	8.34480211599321e-05	hist_mono_mean_trans.FDR_0.01.txt
10	89841721	10_internal_9405	12	89903965	12_internal_8847	0.377	9.21414e-07	0.00079469618337026	hist_mono_mean_trans.FDR_0.01.txt
10	89841721	10_internal_9405	12	92465122	12_internal_9727	0.34	1.09771e-05	0.00561761671339628	hist_mono_mean_trans.FDR_0.01.txt
10	89841721	10_internal_9405	12	98848231	12_internal_9651	0.376	9.85633e-07	0.000839477538572688	hist_mono_mean_trans.FDR_0.01.txt
10	89841721	10_internal_9405	12	105039392	12_internal_9545	0.335	1.46787e-05	0.00698648742136103	hist_mono_mean_trans.FDR_0.01.txt
10	89841721	10_internal_9405	12	112049646	12_internal_13576	0.357	3.67061e-06	0.00240777369442011	hist_mono_mean_trans.FDR_0.01.txt
10	89845180	10_internal_8803	12	52281274	12_internal_8652	-0.481	1.23107e-10	4.07494054136353e-07	hist_mono_mean_trans.FDR_0.01.txt
10	89845180	10_internal_8803	12	56713956	12_internal_8617	-0.541	1.54444e-13	1.19915674477034e-09	hist_mono_mean_trans.FDR_0.01.txt
10	89845180	10_internal_8803	12	66573969	12_internal_8486	-0.402	1.3323e-07	0.00016172471253786	hist_mono_mean_trans.FDR_0.01.txt
10	89845180	10_internal_8803	12	77053944	12_internal_9408	-0.352	5.07057e-06	0.00310202493247012	hist_mono_mean_trans.FDR_0.01.txt
10	89845180	10_internal_8803	12	102894983	12_internal_9872	-0.348	6.4937e-06	0.00375447426354063	hist_mono_mean_trans.FDR_0.01.txt
10	89845180	10_internal_8803	12	121610533	12_internal_10053	-0.515	3.37923e-12	1.77636471355209e-08	hist_mono_mean_trans.FDR_0.01.txt
10	89880141	10_internal_10287	12	90138715	12_internal_9500	-0.349	6.12849e-06	0.00358981955981509	hist_mono_mean_trans.FDR_0.01.txt
10	90380840	10_internal_9097	12	39275230	12_internal_10780	0.357	3.53495e-06	0.00233674884913564	hist_mono_mean_trans.FDR_0.01.txt
10	90608431	10_internal_9058	12	109902245	12_internal_9068	-0.336	1.39155e-05	0.00671351814986768	hist_mono_mean_trans.FDR_0.01.txt
10	91207535	10_internal_11618	12	113360706	12_internal_9239	0.422	2.83616e-08	4.39668493896459e-05	hist_mono_mean_trans.FDR_0.01.txt
10	94827687	10_internal_9948	12	11899203	12_internal_9845	0.329	2.14989e-05	0.00927022681373404	hist_mono_mean_trans.FDR_0.01.txt
10	95180131	10_internal_8321	12	11910634	12_internal_13817	0.358	3.28327e-06	0.0022036349359569	hist_mono_mean_trans.FDR_0.01.txt
10	95180131	10_internal_8321	12	125018278	12_internal_12385	0.45	2.29417e-09	5.13200618870419e-06	hist_mono_mean_trans.FDR_0.01.txt
10	95227373	10_internal_9914	12	123603671	12_internal_9459	-0.334	1.61334e-05	0.00749722468932361	hist_mono_mean_trans.FDR_0.01.txt
10	97870074	10_internal_8303	12	72103137	12_internal_8546	0.347	6.94957e-06	0.00395713960261907	hist_mono_mean_trans.FDR_0.01.txt
10	97870074	10_internal_8303	12	121610533	12_internal_10053	-0.371	1.41618e-06	0.00112477865702899	hist_mono_mean_trans.FDR_0.01.txt
10	98170638	10_internal_9765	12	8880598	12_internal_13557	0.37	1.42708e-06	0.00113146907803514	hist_mono_mean_trans.FDR_0.01.txt
10	98461214	10_internal_9272	12	11899203	12_internal_9845	0.45	2.31755e-09	5.17745521106188e-06	hist_mono_mean_trans.FDR_0.01.txt
10	98461214	10_internal_9272	12	105039392	12_internal_9545	0.393	2.83847e-07	0.000302814996743139	hist_mono_mean_trans.FDR_0.01.txt
10	99429118	10_internal_8749	12	113765094	12_internal_9490	0.393	2.75939e-07	0.000295988582409696	hist_mono_mean_trans.FDR_0.01.txt
10	100078802	10_internal_9073	12	6263355	12_internal_9110	0.361	2.6978e-06	0.00188753972729571	hist_mono_mean_trans.FDR_0.01.txt
10	100078802	10_internal_9073	12	8513785	12_internal_10451	0.328	2.262e-05	0.00961902834783841	hist_mono_mean_trans.FDR_0.01.txt
10	100078802	10_internal_9073	12	113045727	12_internal_8734	0.393	2.68761e-07	0.000289575295125822	hist_mono_mean_trans.FDR_0.01.txt
10	100078802	10_internal_9073	12	125198764	12_internal_13051	0.357	3.51373e-06	0.0023258833037265	hist_mono_mean_trans.FDR_0.01.txt
10	101725801	10_internal_10646	12	123587436	12_internal_12271	0.329	2.19947e-05	0.00942664704605511	hist_mono_mean_trans.FDR_0.01.txt
10	103596650	10_internal_9321	12	6902913	12_internal_9874	0.396	2.16659e-07	0.00024261346886009	hist_mono_mean_trans.FDR_0.01.txt
10	103596650	10_internal_9321	12	11899203	12_internal_9845	0.333	1.71104e-05	0.0078325052741218	hist_mono_mean_trans.FDR_0.01.txt
10	103596650	10_internal_9321	12	95490293	12_internal_12415	-0.329	2.13719e-05	0.00922682786579792	hist_mono_mean_trans.FDR_0.01.txt
10	103596650	10_internal_9321	12	124871692	12_internal_9810	0.361	2.73849e-06	0.00191047364352472	hist_mono_mean_trans.FDR_0.01.txt
10	103644038	10_internal_7680	12	8513785	12_internal_10451	-0.336	1.38045e-05	0.00667084565324709	hist_mono_mean_trans.FDR_0.01.txt
10	103749602	10_internal_9447	12	15726352	12_internal_9199	0.33	2.04972e-05	0.00895281031154048	hist_mono_mean_trans.FDR_0.01.txt
10	103749602	10_internal_9447	12	58257995	12_internal_13403	0.345	7.67554e-06	0.00427438807001818	hist_mono_mean_trans.FDR_0.01.txt
10	104560352	10_internal_7957	12	32656036	12_internal_10119	0.359	3.06162e-06	0.00208484943616432	hist_mono_mean_trans.FDR_0.01.txt
10	104560352	10_internal_7957	12	52436553	12_internal_9617	0.338	1.25692e-05	0.00621770753245006	hist_mono_mean_trans.FDR_0.01.txt
10	104560352	10_internal_7957	12	110275584	12_internal_8693	0.386	4.6517e-07	0.000454162114593019	hist_mono_mean_trans.FDR_0.01.txt
10	106017735	10_internal_8446	12	11910634	12_internal_13817	-0.332	1.82135e-05	0.00820759906703791	hist_mono_mean_trans.FDR_0.01.txt
10	106017735	10_internal_8446	12	14423115	12_internal_9305	0.338	1.25467e-05	0.00621005119239482	hist_mono_mean_trans.FDR_0.01.txt
10	106017735	10_internal_8446	12	29356583	12_internal_9107	-0.516	3.02428e-12	1.61028474065069e-08	hist_mono_mean_trans.FDR_0.01.txt
10	106017735	10_internal_8446	12	32001492	12_internal_10370	0.371	1.34919e-06	0.00108179581604495	hist_mono_mean_trans.FDR_0.01.txt
10	106017735	10_internal_8446	12	32649669	12_internal_9232	0.375	1.01139e-06	0.000857096650195327	hist_mono_mean_trans.FDR_0.01.txt
10	106017735	10_internal_8446	12	32656036	12_internal_10119	0.365	2.12985e-06	0.00156299335312754	hist_mono_mean_trans.FDR_0.01.txt
10	106017735	10_internal_8446	12	46950267	12_internal_8918	-0.37	1.49045e-06	0.0011716650210571	hist_mono_mean_trans.FDR_0.01.txt
10	106017735	10_internal_8446	12	52281274	12_internal_8652	-0.482	1.09477e-10	3.68123465301418e-07	hist_mono_mean_trans.FDR_0.01.txt
10	106017735	10_internal_8446	12	52415740	12_internal_9262	0.345	8.12575e-06	0.00446334326814168	hist_mono_mean_trans.FDR_0.01.txt
10	106017735	10_internal_8446	12	52577925	12_internal_10406	-0.341	1.02289e-05	0.00532445054695212	hist_mono_mean_trans.FDR_0.01.txt
10	106017735	10_internal_8446	12	54834421	12_internal_9057	0.474	2.48943e-10	7.56279515632133e-07	hist_mono_mean_trans.FDR_0.01.txt
10	106017735	10_internal_8446	12	56523727	12_internal_8949	-0.376	9.4295e-07	0.000810238857061695	hist_mono_mean_trans.FDR_0.01.txt
10	106017735	10_internal_8446	12	58141390	12_internal_9623	0.41	7.53899e-08	0.00010073153218247	hist_mono_mean_trans.FDR_0.01.txt
10	106017735	10_internal_8446	12	62634713	12_internal_9831	0.33	1.99335e-05	0.00876906828011325	hist_mono_mean_trans.FDR_0.01.txt
10	106017735	10_internal_8446	12	110275584	12_internal_8693	0.515	3.24511e-12	1.71551508362311e-08	hist_mono_mean_trans.FDR_0.01.txt
10	106017735	10_internal_8446	12	113765094	12_internal_9490	0.5	1.6682e-11	7.13564913752726e-08	hist_mono_mean_trans.FDR_0.01.txt
10	106017735	10_internal_8446	12	117507537	12_internal_9565	-0.4	1.54809e-07	0.000183165070939331	hist_mono_mean_trans.FDR_0.01.txt
10	106017735	10_internal_8446	12	133660667	12_internal_8674	-0.385	5.03016e-07	0.000484168231624998	hist_mono_mean_trans.FDR_0.01.txt
10	108645319	10_internal_8977	12	25029447	12_internal_10953	0.344	8.38175e-06	0.00457058216885911	hist_mono_mean_trans.FDR_0.01.txt
10	111806926	10_internal_8508	12	32649669	12_internal_9232	0.364	2.26586e-06	0.00164380399720958	hist_mono_mean_trans.FDR_0.01.txt
10	111806926	10_internal_8508	12	89734270	12_internal_9401	0.397	1.9578e-07	0.000222985785324793	hist_mono_mean_trans.FDR_0.01.txt
10	111806926	10_internal_8508	12	110275584	12_internal_8693	0.351	5.42376e-06	0.00326575491307939	hist_mono_mean_trans.FDR_0.01.txt
10	111806926	10_internal_8508	12	125176389	12_internal_8976	0.337	1.31875e-05	0.00644338494848235	hist_mono_mean_trans.FDR_0.01.txt
10	111973067	10_internal_9101	12	33689980	12_internal_9312	0.355	4.13173e-06	0.00264686265037715	hist_mono_mean_trans.FDR_0.01.txt
10	112208426	10_internal_12040	12	57621825	12_internal_10186	-0.351	5.4581e-06	0.00328241712662763	hist_mono_mean_trans.FDR_0.01.txt
10	114688095	10_internal_12048	12	2412644	12_internal_10878	-0.35	5.82268e-06	0.0034493757859181	hist_mono_mean_trans.FDR_0.01.txt
10	114688095	10_internal_12048	12	77748381	12_internal_9456	-0.383	5.9568e-07	0.000556312097524613	hist_mono_mean_trans.FDR_0.01.txt
10	114688095	10_internal_12048	12	98802036	12_internal_12703	0.342	9.49279e-06	0.00502446300686166	hist_mono_mean_trans.FDR_0.01.txt
10	115111331	10_internal_8290	12	9903802	12_internal_9612	0.402	1.42499e-07	0.000170953496058167	hist_mono_mean_trans.FDR_0.01.txt
10	115111331	10_internal_8290	12	32656036	12_internal_10119	0.349	6.29456e-06	0.00366640363465217	hist_mono_mean_trans.FDR_0.01.txt
10	115111331	10_internal_8290	12	52281274	12_internal_8652	-0.377	8.99934e-07	0.000779674682532079	hist_mono_mean_trans.FDR_0.01.txt
10	115111331	10_internal_8290	12	54834421	12_internal_9057	0.413	5.53579e-08	7.75473556630083e-05	hist_mono_mean_trans.FDR_0.01.txt
10	115111331	10_internal_8290	12	56713956	12_internal_8617	-0.467	4.67459e-10	1.3042628784856e-06	hist_mono_mean_trans.FDR_0.01.txt
10	115111331	10_internal_8290	12	66573969	12_internal_8486	-0.467	4.95179e-10	1.37072345525009e-06	hist_mono_mean_trans.FDR_0.01.txt
10	115111331	10_internal_8290	12	72103137	12_internal_8546	-0.505	1.00845e-11	4.60135677606145e-08	hist_mono_mean_trans.FDR_0.01.txt
10	115111331	10_internal_8290	12	89935230	12_internal_10810	0.619	2.86945e-18	7.32547017569231e-14	hist_mono_mean_trans.FDR_0.01.txt
10	115111331	10_internal_8290	12	90046965	12_internal_9288	0.356	3.71979e-06	0.00243400692716268	hist_mono_mean_trans.FDR_0.01.txt
10	115111331	10_internal_8290	12	116905988	12_internal_10760	0.348	6.41556e-06	0.00371971631016736	hist_mono_mean_trans.FDR_0.01.txt
10	115111331	10_internal_8290	12	133660667	12_internal_8674	-0.477	1.79264e-10	5.65102540242893e-07	hist_mono_mean_trans.FDR_0.01.txt
10	115260191	10_internal_8017	12	76351525	12_internal_10114	0.335	1.53576e-05	0.00722782539237191	hist_mono_mean_trans.FDR_0.01.txt
10	118817580	10_internal_9718	12	92465122	12_internal_9727	-0.328	2.36513e-05	0.0099380680310796	hist_mono_mean_trans.FDR_0.01.txt
10	119173504	10_internal_11503	12	72103137	12_internal_8546	0.384	5.30181e-07	0.00050549740354183	hist_mono_mean_trans.FDR_0.01.txt
10	119173504	10_internal_11503	12	77053944	12_internal_9408	0.365	2.06301e-06	0.00152278864552883	hist_mono_mean_trans.FDR_0.01.txt
10	119173504	10_internal_11503	12	89935230	12_internal_10810	-0.333	1.73548e-05	0.00791895542285089	hist_mono_mean_trans.FDR_0.01.txt
10	119173504	10_internal_11503	12	106716957	12_internal_11297	0.386	4.47384e-07	0.000439784624399716	hist_mono_mean_trans.FDR_0.01.txt
10	121288032	10_internal_8417	12	11910634	12_internal_13817	0.38	6.98665e-07	0.000634113611528407	hist_mono_mean_trans.FDR_0.01.txt
10	121288032	10_internal_8417	12	14423115	12_internal_9305	-0.442	4.75757e-09	9.59803587431905e-06	hist_mono_mean_trans.FDR_0.01.txt
10	121288032	10_internal_8417	12	29356583	12_internal_9107	0.387	4.3256e-07	0.000427735346930803	hist_mono_mean_trans.FDR_0.01.txt
10	121288032	10_internal_8417	12	52281274	12_internal_8652	0.454	1.61734e-09	3.79428156898059e-06	hist_mono_mean_trans.FDR_0.01.txt
10	121288032	10_internal_8417	12	62634713	12_internal_9831	-0.36	2.89837e-06	0.00199770995599539	hist_mono_mean_trans.FDR_0.01.txt
10	121288032	10_internal_8417	12	109256312	12_internal_9363	0.438	7.22975e-09	1.37383410911411e-05	hist_mono_mean_trans.FDR_0.01.txt
10	121288032	10_internal_8417	12	117507537	12_internal_9565	0.349	6.20943e-06	0.00362680003803356	hist_mono_mean_trans.FDR_0.01.txt
10	121288032	10_internal_8417	12	125018278	12_internal_12385	0.523	1.35801e-12	7.98930125133911e-09	hist_mono_mean_trans.FDR_0.01.txt
10	121288032	10_internal_8417	12	129331003	12_internal_9353	-0.339	1.17314e-05	0.00590309773780381	hist_mono_mean_trans.FDR_0.01.txt
10	121288032	10_internal_8417	12	133660667	12_internal_8674	0.397	1.98637e-07	0.000225730502557951	hist_mono_mean_trans.FDR_0.01.txt
10	125093355	10_internal_10013	12	117866639	12_internal_9515	0.396	2.24964e-07	0.000250221922575652	hist_mono_mean_trans.FDR_0.01.txt
10	125892495	10_internal_11143	12	90222053	12_internal_9321	0.348	6.72332e-06	0.00385592472329277	hist_mono_mean_trans.FDR_0.01.txt
10	125804391	10_internal_8033	12	3838836	12_internal_9248	0.495	2.75809e-11	1.10655869453291e-07	hist_mono_mean_trans.FDR_0.01.txt
10	125804391	10_internal_8033	12	9903802	12_internal_9612	-0.363	2.31102e-06	0.00166991588116573	hist_mono_mean_trans.FDR_0.01.txt
10	125804391	10_internal_8033	12	52281274	12_internal_8652	0.35	5.74185e-06	0.0034117127897114	hist_mono_mean_trans.FDR_0.01.txt
10	125804391	10_internal_8033	12	56713956	12_internal_8617	0.577	1.45115e-15	1.89598022327179e-11	hist_mono_mean_trans.FDR_0.01.txt
10	125804391	10_internal_8033	12	66573969	12_internal_8486	0.583	6.36994e-16	9.23331584366799e-12	hist_mono_mean_trans.FDR_0.01.txt
10	125804391	10_internal_8033	12	66621301	12_internal_9773	0.387	4.43266e-07	0.000436510185085268	hist_mono_mean_trans.FDR_0.01.txt
10	125804391	10_internal_8033	12	113650058	12_internal_11485	0.384	5.55676e-07	0.000525626624047818	hist_mono_mean_trans.FDR_0.01.txt
10	125804391	10_internal_8033	12	121610533	12_internal_10053	0.56	1.34576e-14	1.37871821042151e-10	hist_mono_mean_trans.FDR_0.01.txt
10	125804391	10_internal_8033	12	121648051	12_internal_8665	0.47	3.43817e-10	1.00073955521989e-06	hist_mono_mean_trans.FDR_0.01.txt
10	125804391	10_internal_8033	12	125176389	12_internal_8976	0.494	3.01799e-11	1.19719787014272e-07	hist_mono_mean_trans.FDR_0.01.txt
10	125804391	10_internal_8033	12	129331003	12_internal_9353	-0.333	1.7064e-05	0.00781670818773691	hist_mono_mean_trans.FDR_0.01.txt
10	126352754	10_internal_9093	12	53768650	12_internal_8729	0.431	1.26322e-08	2.2125885507011e-05	hist_mono_mean_trans.FDR_0.01.txt
10	126372228	10_internal_8466	12	105137021	12_internal_8701	0.347	6.77904e-06	0.00388108022334106	hist_mono_mean_trans.FDR_0.01.txt
10	126372228	10_internal_8466	12	111867214	12_internal_8495	0.473	2.7434e-10	8.23149682755707e-07	hist_mono_mean_trans.FDR_0.01.txt
10	126372228	10_internal_8466	12	123587436	12_internal_12271	0.361	2.74347e-06	0.00191345902250251	hist_mono_mean_trans.FDR_0.01.txt
10	126372228	10_internal_8466	12	133102919	12_internal_8776	0.347	6.97039e-06	0.00396676100616371	hist_mono_mean_trans.FDR_0.01.txt
10	126796187	10_internal_10197	12	111867214	12_internal_8495	0.46	9.58528e-10	2.41681901963716e-06	hist_mono_mean_trans.FDR_0.01.txt
10	126796187	10_internal_10197	12	133102919	12_internal_8776	0.395	2.27362e-07	0.000252480089249561	hist_mono_mean_trans.FDR_0.01.txt
10	127595620	10_internal_8421	12	127664035	12_internal_10913	-0.38	7.15038e-07	0.000646268526907361	hist_mono_mean_trans.FDR_0.01.txt
10	128940801	10_internal_8686	12	123201057	12_internal_13396	-0.334	1.56125e-05	0.00731520368948928	hist_mono_mean_trans.FDR_0.01.txt
10	129701377	10_internal_10955	12	52415740	12_internal_9262	-0.39	3.46325e-07	0.000356752563353593	hist_mono_mean_trans.FDR_0.01.txt
10	129701377	10_internal_10955	12	89935230	12_internal_10810	-0.35	5.62644e-06	0.0033590202217545	hist_mono_mean_trans.FDR_0.01.txt
10	129701377	10_internal_10955	12	116905988	12_internal_10760	-0.333	1.73855e-05	0.0079284689697488	hist_mono_mean_trans.FDR_0.01.txt
10	131636586	10_internal_12562	12	72179307	12_internal_9842	0.336	1.38905e-05	0.00670382576952999	hist_mono_mean_trans.FDR_0.01.txt
10	132432627	10_internal_8631	12	109256312	12_internal_9363	0.338	1.25772e-05	0.00622071140524203	hist_mono_mean_trans.FDR_0.01.txt
10	134042127	10_internal_8499	12	111867214	12_internal_8495	0.352	4.85793e-06	0.00300027894124367	hist_mono_mean_trans.FDR_0.01.txt
10	134217420	10_internal_7852	12	111867214	12_internal_8495	0.425	2.15185e-08	3.47896554667135e-05	hist_mono_mean_trans.FDR_0.01.txt
10	134217420	10_internal_7852	12	124871692	12_internal_9810	0.349	6.16931e-06	0.0036084133390899	hist_mono_mean_trans.FDR_0.01.txt
10	134217420	10_internal_7852	12	125016168	12_internal_9368	0.485	8.29643e-11	2.88425804220015e-07	hist_mono_mean_trans.FDR_0.01.txt
10	134217420	10_internal_7852	12	133102919	12_internal_8776	0.374	1.10518e-06	0.000920881970305914	hist_mono_mean_trans.FDR_0.01.txt
10	134240530	10_internal_9074	12	8107482	12_internal_9477	-0.336	1.38901e-05	0.00670381500455412	hist_mono_mean_trans.FDR_0.01.txt
10	134240530	10_internal_9074	12	53768650	12_internal_8729	0.406	1.02226e-07	0.000129519563429599	hist_mono_mean_trans.FDR_0.01.txt
10	134378874	10_internal_8533	12	46950267	12_internal_8918	-0.427	1.7432e-08	2.90753872283531e-05	hist_mono_mean_trans.FDR_0.01.txt
10	134395911	10_internal_8432	12	46950267	12_internal_8918	-0.328	2.33314e-05	0.00984057344057106	hist_mono_mean_trans.FDR_0.01.txt
10	134395911	10_internal_8432	12	83293549	12_internal_8852	-0.367	1.80198e-06	0.00136463902358371	hist_mono_mean_trans.FDR_0.01.txt
10	135027854	10_internal_11555	12	106716957	12_internal_11297	0.335	1.48592e-05	0.00705056122267906	hist_mono_mean_trans.FDR_0.01.txt
10	3882749	10_internal_9297	13	31307788	13_internal_3901	0.428	1.61621e-08	2.72569624982348e-05	hist_mono_mean_trans.FDR_0.01.txt
10	3882749	10_internal_9297	13	41583302	13_internal_4118	0.376	9.8484e-07	0.000838963162540644	hist_mono_mean_trans.FDR_0.01.txt
10	3882749	10_internal_9297	13	46921207	13_internal_4241	0.511	4.98306e-12	2.48827706980155e-08	hist_mono_mean_trans.FDR_0.01.txt
10	3882749	10_internal_9297	13	48938724	13_internal_4070	0.483	1.01725e-10	3.44471461725916e-07	hist_mono_mean_trans.FDR_0.01.txt
10	3882749	10_internal_9297	13	49231628	13_internal_4271	0.456	1.33229e-09	3.2107538403354e-06	hist_mono_mean_trans.FDR_0.01.txt
10	3882732	10_internal_8331	13	41602464	13_internal_4163	0.715	2.18205e-26	4.08983022156094e-21	hist_mono_mean_trans.FDR_0.01.txt
10	3882732	10_internal_8331	13	42097367	13_internal_4084	0.507	7.50371e-12	3.55398458112205e-08	hist_mono_mean_trans.FDR_0.01.txt
10	3882732	10_internal_8331	13	46921246	13_internal_3781	0.537	2.40064e-13	1.76109405587425e-09	hist_mono_mean_trans.FDR_0.01.txt
10	3882732	10_internal_8331	13	114265463	13_internal_6179	-0.333	1.65863e-05	0.00765199369181752	hist_mono_mean_trans.FDR_0.01.txt
10	5333404	10_internal_7882	13	50790408	13_internal_4040	0.385	4.93361e-07	0.000476628865003119	hist_mono_mean_trans.FDR_0.01.txt
10	6237486	10_internal_10227	13	47247082	13_internal_4436	0.332	1.83738e-05	0.00825806100576205	hist_mono_mean_trans.FDR_0.01.txt
10	10502130	10_internal_7989	13	89479530	13_internal_5440	0.361	2.70062e-06	0.001889110194705	hist_mono_mean_trans.FDR_0.01.txt
10	13243017	10_internal_8925	13	110113666	13_internal_6075	-0.338	1.21282e-05	0.00605022527958193	hist_mono_mean_trans.FDR_0.01.txt
10	14998065	10_internal_8651	13	49397223	13_internal_3883	-0.482	1.12403e-10	3.76535652086866e-07	hist_mono_mean_trans.FDR_0.01.txt
10	17158224	10_internal_11168	13	41602464	13_internal_4163	0.501	1.49052e-11	6.47154626435397e-08	hist_mono_mean_trans.FDR_0.01.txt
10	17158224	10_internal_11168	13	42097367	13_internal_4084	0.496	2.50752e-11	1.01752893166362e-07	hist_mono_mean_trans.FDR_0.01.txt
10	17158224	10_internal_11168	13	46921246	13_internal_3781	0.495	2.71188e-11	1.09060749210099e-07	hist_mono_mean_trans.FDR_0.01.txt
10	18944613	10_internal_7858	13	25868648	13_internal_3824	0.358	3.35773e-06	0.00224341136747008	hist_mono_mean_trans.FDR_0.01.txt
10	20454590	10_internal_10402	13	48757679	13_internal_4618	0.331	1.96477e-05	0.00867542225840494	hist_mono_mean_trans.FDR_0.01.txt
10	21486930	10_internal_9340	13	29027244	13_internal_4338	-0.34	1.12123e-05	0.00570917536753925	hist_mono_mean_trans.FDR_0.01.txt
10	21819172	10_internal_8975	13	21120943	13_internal_4067	0.33	2.06222e-05	0.00899346523330882	hist_mono_mean_trans.FDR_0.01.txt
10	23715713	10_internal_9124	13	41602464	13_internal_4163	0.371	1.40429e-06	0.00111734435989197	hist_mono_mean_trans.FDR_0.01.txt
10	23715713	10_internal_9124	13	46921246	13_internal_3781	0.413	5.64947e-08	7.88535501095258e-05	hist_mono_mean_trans.FDR_0.01.txt
10	26076012	10_internal_8612	13	95167284	13_internal_4416	0.34	1.06321e-05	0.00548411580158042	hist_mono_mean_trans.FDR_0.01.txt
10	26750165	10_internal_8905	13	32573863	13_internal_4077	0.339	1.18984e-05	0.00596678044743778	hist_mono_mean_trans.FDR_0.01.txt
10	26750165	10_internal_8905	13	41583302	13_internal_4118	0.444	3.98232e-09	8.24055699932725e-06	hist_mono_mean_trans.FDR_0.01.txt
10	26750165	10_internal_8905	13	48938724	13_internal_4070	0.407	9.41005e-08	0.000120960143174837	hist_mono_mean_trans.FDR_0.01.txt
10	31297689	10_internal_8371	13	49361542	13_internal_4159	0.336	1.40118e-05	0.00674887966154633	hist_mono_mean_trans.FDR_0.01.txt
10	31934096	10_internal_11037	13	25826382	13_internal_4437	-0.364	2.22933e-06	0.00162257965398276	hist_mono_mean_trans.FDR_0.01.txt
10	33272247	10_internal_8556	13	25868648	13_internal_3824	-0.392	2.92551e-07	0.000310580305798785	hist_mono_mean_trans.FDR_0.01.txt
10	33272247	10_internal_8556	13	42097367	13_internal_4084	0.377	9.00837e-07	0.000780365252094166	hist_mono_mean_trans.FDR_0.01.txt
10	35697309	10_internal_10779	13	48938724	13_internal_4070	0.345	7.79205e-06	0.00432312971489807	hist_mono_mean_trans.FDR_0.01.txt
10	40796156	10_internal_13184	13	78285486	13_internal_4509	-0.329	2.18808e-05	0.00939109666527995	hist_mono_mean_trans.FDR_0.01.txt
10	43917281	10_internal_8829	13	25868648	13_internal_3824	0.537	2.37905e-13	1.74778408007659e-09	hist_mono_mean_trans.FDR_0.01.txt
10	43917281	10_internal_8829	13	32473382	13_internal_4466	0.378	8.02612e-07	0.000710244400975697	hist_mono_mean_trans.FDR_0.01.txt
10	43917281	10_internal_8829	13	49397223	13_internal_3883	-0.455	1.45292e-09	3.46082098739948e-06	hist_mono_mean_trans.FDR_0.01.txt
10	44643866	10_internal_12158	13	28942513	13_internal_4196	0.335	1.53055e-05	0.00720923119744503	hist_mono_mean_trans.FDR_0.01.txt
10	44643866	10_internal_12158	13	53598054	13_internal_4529	0.354	4.52075e-06	0.00283498971050524	hist_mono_mean_trans.FDR_0.01.txt
10	45464058	10_internal_8929	13	111298572	13_internal_4155	0.383	5.77785e-07	0.000542779568415515	hist_mono_mean_trans.FDR_0.01.txt
10	45916189	10_internal_10842	13	32694202	13_internal_3849	0.33	2.01931e-05	0.00885331839437137	hist_mono_mean_trans.FDR_0.01.txt
10	45916189	10_internal_10842	13	49064142	13_internal_3981	0.437	7.80227e-09	1.46554772208007e-05	hist_mono_mean_trans.FDR_0.01.txt
10	45916189	10_internal_10842	13	96348329	13_internal_4148	-0.328	2.25182e-05	0.00958688919676002	hist_mono_mean_trans.FDR_0.01.txt
10	45916189	10_internal_10842	13	99215740	13_internal_4091	0.546	8.42929e-14	7.03238382381312e-10	hist_mono_mean_trans.FDR_0.01.txt
10	46203998	10_internal_8396	13	47247082	13_internal_4436	0.327	2.38134e-05	0.0099861283268327	hist_mono_mean_trans.FDR_0.01.txt
10	46203998	10_internal_8396	13	100115252	13_internal_4486	0.389	3.80434e-07	0.000384513170692715	hist_mono_mean_trans.FDR_0.01.txt
10	50473633	10_internal_12376	13	31621823	13_internal_3958	-0.381	6.68962e-07	0.000611946851252534	hist_mono_mean_trans.FDR_0.01.txt
10	50473633	10_internal_12376	13	47247082	13_internal_4436	0.343	8.91323e-06	0.00479020060574129	hist_mono_mean_trans.FDR_0.01.txt
10	53412669	10_internal_12212	13	50167176	13_internal_5713	-0.344	8.27374e-06	0.00452537865740241	hist_mono_mean_trans.FDR_0.01.txt
10	60040481	10_internal_9175	13	81031505	13_internal_5688	0.329	2.11626e-05	0.00915825520209508	hist_mono_mean_trans.FDR_0.01.txt
10	60107763	10_internal_9217	13	113833970	13_internal_5697	0.329	2.17543e-05	0.00935070935159424	hist_mono_mean_trans.FDR_0.01.txt
10	63195454	10_internal_11592	13	29027244	13_internal_4338	0.329	2.1488e-05	0.00926620211380002	hist_mono_mean_trans.FDR_0.01.txt
10	64282972	10_internal_7937	13	31307788	13_internal_3901	0.477	1.77551e-10	5.60598649518273e-07	hist_mono_mean_trans.FDR_0.01.txt
10	64282972	10_internal_7937	13	32573863	13_internal_4077	0.413	5.94225e-08	8.22929473483291e-05	hist_mono_mean_trans.FDR_0.01.txt
10	64282972	10_internal_7937	13	41583302	13_internal_4118	0.429	1.47397e-08	2.52333432434699e-05	hist_mono_mean_trans.FDR_0.01.txt
10	64282972	10_internal_7937	13	46921207	13_internal_4241	0.366	1.968e-06	0.0014650874561043	hist_mono_mean_trans.FDR_0.01.txt
10	64282972	10_internal_7937	13	48938724	13_internal_4070	0.593	1.48287e-16	2.53808090761283e-12	hist_mono_mean_trans.FDR_0.01.txt
10	64282972	10_internal_7937	13	49231628	13_internal_4271	0.366	1.93836e-06	0.00144733187438288	hist_mono_mean_trans.FDR_0.01.txt
10	64282972	10_internal_7937	13	49361542	13_internal_4159	0.468	4.17392e-10	1.18203658290845e-06	hist_mono_mean_trans.FDR_0.01.txt
10	64282972	10_internal_7937	13	78421627	13_internal_4056	0.4	1.56476e-07	0.000184817094569088	hist_mono_mean_trans.FDR_0.01.txt
10	64282951	10_internal_7711	13	25868648	13_internal_3824	-0.347	7.05746e-06	0.00400424987058139	hist_mono_mean_trans.FDR_0.01.txt
10	64282951	10_internal_7711	13	32694202	13_internal_3849	-0.376	9.91103e-07	0.000843003753007041	hist_mono_mean_trans.FDR_0.01.txt
10	64282951	10_internal_7711	13	49397223	13_internal_3883	0.669	4.4878e-22	3.01724590750121e-17	hist_mono_mean_trans.FDR_0.01.txt
10	64282951	10_internal_7711	13	77515228	13_internal_4237	0.35	5.69472e-06	0.00339054635474848	hist_mono_mean_trans.FDR_0.01.txt
10	64386951	10_internal_7763	13	25826382	13_internal_4437	-0.371	1.34671e-06	0.00108029533939134	hist_mono_mean_trans.FDR_0.01.txt
10	64386951	10_internal_7763	13	31307788	13_internal_3901	0.376	9.6369e-07	0.000824805639707913	hist_mono_mean_trans.FDR_0.01.txt
10	64386951	10_internal_7763	13	32573863	13_internal_4077	0.433	1.05427e-08	1.89359953608366e-05	hist_mono_mean_trans.FDR_0.01.txt
10	64386951	10_internal_7763	13	46921207	13_internal_4241	0.414	5.36353e-08	7.55246990966267e-05	hist_mono_mean_trans.FDR_0.01.txt
10	64386951	10_internal_7763	13	48938724	13_internal_4070	0.629	5.35984e-19	1.65305626946885e-14	hist_mono_mean_trans.FDR_0.01.txt
10	64386951	10_internal_7763	13	49231628	13_internal_4271	0.41	7.21281e-08	9.70822035962652e-05	hist_mono_mean_trans.FDR_0.01.txt
10	64386951	10_internal_7763	13	49361542	13_internal_4159	0.379	7.63916e-07	0.000682538644192569	hist_mono_mean_trans.FDR_0.01.txt
10	64388061	10_internal_7836	13	41602464	13_internal_4163	0.449	2.64936e-09	5.79437812320648e-06	hist_mono_mean_trans.FDR_0.01.txt
10	64388061	10_internal_7836	13	49064142	13_internal_3981	0.489	5.36727e-11	1.97216158947271e-07	hist_mono_mean_trans.FDR_0.01.txt
10	64388061	10_internal_7836	13	99215740	13_internal_4091	0.378	8.26445e-07	0.000727529680588674	hist_mono_mean_trans.FDR_0.01.txt
10	64540056	10_internal_8634	13	32694202	13_internal_3849	0.367	1.84701e-06	0.00139206487339637	hist_mono_mean_trans.FDR_0.01.txt
10	64540056	10_internal_8634	13	96348329	13_internal_4148	-0.507	7.64589e-12	3.61168774786981e-08	hist_mono_mean_trans.FDR_0.01.txt
10	64540056	10_internal_8634	13	114778673	13_internal_5011	0.367	1.76086e-06	0.00134071277660382	hist_mono_mean_trans.FDR_0.01.txt
10	73467136	10_internal_8800	13	95167284	13_internal_4416	-0.353	4.5733e-06	0.00286192775066523	hist_mono_mean_trans.FDR_0.01.txt
10	73470542	10_internal_8356	13	111298572	13_internal_4155	0.362	2.614e-06	0.00184165593754205	hist_mono_mean_trans.FDR_0.01.txt
10	73636737	10_internal_8486	13	31307788	13_internal_3901	0.452	2.02518e-09	4.60014331855187e-06	hist_mono_mean_trans.FDR_0.01.txt
10	73636737	10_internal_8486	13	41583302	13_internal_4118	0.39	3.5577e-07	0.00036441984917277	hist_mono_mean_trans.FDR_0.01.txt
10	73636737	10_internal_8486	13	46921207	13_internal_4241	0.371	1.35734e-06	0.00108749491404057	hist_mono_mean_trans.FDR_0.01.txt
10	73636737	10_internal_8486	13	48938724	13_internal_4070	0.457	1.22414e-09	2.98456367842393e-06	hist_mono_mean_trans.FDR_0.01.txt
10	74265883	10_internal_8259	13	32573863	13_internal_4077	0.334	1.58302e-05	0.00739329834672689	hist_mono_mean_trans.FDR_0.01.txt
10	74265883	10_internal_8259	13	41583302	13_internal_4118	0.396	2.21434e-07	0.000247009878265639	hist_mono_mean_trans.FDR_0.01.txt
10	74265883	10_internal_8259	13	48938724	13_internal_4070	0.395	2.41988e-07	0.000265803373617103	hist_mono_mean_trans.FDR_0.01.txt
10	74265883	10_internal_8259	13	49231628	13_internal_4271	0.375	1.037e-06	0.000874644567020987	hist_mono_mean_trans.FDR_0.01.txt
10	74265954	10_internal_8205	13	34165027	13_internal_5185	0.333	1.65903e-05	0.007653242293651	hist_mono_mean_trans.FDR_0.01.txt
10	74265954	10_internal_8205	13	46961643	13_internal_4252	0.387	4.19551e-07	0.000416973795514945	hist_mono_mean_trans.FDR_0.01.txt
10	74265954	10_internal_8205	13	49397223	13_internal_3883	0.461	8.53771e-10	2.18638500298692e-06	hist_mono_mean_trans.FDR_0.01.txt
10	74265954	10_internal_8205	13	96348329	13_internal_4148	0.341	1.04775e-05	0.0054228425805676	hist_mono_mean_trans.FDR_0.01.txt
10	77160163	10_internal_8834	13	24837367	13_internal_6159	-0.343	9.01437e-06	0.0048328492632508	hist_mono_mean_trans.FDR_0.01.txt
10	78740280	10_internal_9813	13	43134095	13_internal_4916	0.361	2.73091e-06	0.00190615953331091	hist_mono_mean_trans.FDR_0.01.txt
10	78740280	10_internal_9813	13	99225805	13_internal_6099	0.343	9.11118e-06	0.0048722477442138	hist_mono_mean_trans.FDR_0.01.txt
10	80873500	10_internal_8394	13	114850206	13_internal_4069	0.328	2.30429e-05	0.00975086745172335	hist_mono_mean_trans.FDR_0.01.txt
10	81030669	10_internal_7733	13	21120943	13_internal_4067	0.421	2.91133e-08	4.49300572227888e-05	hist_mono_mean_trans.FDR_0.01.txt
10	81030669	10_internal_7733	13	25868648	13_internal_3824	0.394	2.46319e-07	0.000269676098974596	hist_mono_mean_trans.FDR_0.01.txt
10	81030669	10_internal_7733	13	32473382	13_internal_4466	0.337	1.3561e-05	0.00658166873187699	hist_mono_mean_trans.FDR_0.01.txt
10	81030669	10_internal_7733	13	32694202	13_internal_3849	0.55	5.13518e-14	4.53349074359752e-10	hist_mono_mean_trans.FDR_0.01.txt
10	81030669	10_internal_7733	13	49064142	13_internal_3981	0.518	2.40714e-12	1.31643941173504e-08	hist_mono_mean_trans.FDR_0.01.txt
10	81030669	10_internal_7733	13	50088913	13_internal_4933	0.38	7.05828e-07	0.000639376866001673	hist_mono_mean_trans.FDR_0.01.txt
10	81030669	10_internal_7733	13	99215740	13_internal_4091	0.62	2.15224e-18	5.66503855976594e-14	hist_mono_mean_trans.FDR_0.01.txt
10	81030669	10_internal_7733	13	114265463	13_internal_6179	0.414	5.22532e-08	7.38069019329699e-05	hist_mono_mean_trans.FDR_0.01.txt
10	82168545	10_internal_10248	13	114177855	13_internal_6083	-0.335	1.53307e-05	0.00721784314917432	hist_mono_mean_trans.FDR_0.01.txt
10	82246919	10_internal_7982	13	111298572	13_internal_4155	0.422	2.6298e-08	4.12269028644713e-05	hist_mono_mean_trans.FDR_0.01.txt
10	82243389	10_internal_7832	13	41583302	13_internal_4118	0.371	1.38138e-06	0.00110284827860473	hist_mono_mean_trans.FDR_0.01.txt
10	82243389	10_internal_7832	13	48992977	13_internal_4261	0.401	1.50039e-07	0.000178514993184142	hist_mono_mean_trans.FDR_0.01.txt
10	82289639	10_internal_7786	13	32694202	13_internal_3849	0.396	2.16536e-07	0.000242506333389364	hist_mono_mean_trans.FDR_0.01.txt
10	82289639	10_internal_7786	13	34165027	13_internal_5185	-0.366	1.9865e-06	0.0014765065791492	hist_mono_mean_trans.FDR_0.01.txt
10	82289639	10_internal_7786	13	49397223	13_internal_3883	-0.336	1.43721e-05	0.00687716446301299	hist_mono_mean_trans.FDR_0.01.txt
10	82289639	10_internal_7786	13	99215740	13_internal_4091	0.469	3.98108e-10	1.1365830550798e-06	hist_mono_mean_trans.FDR_0.01.txt
10	82289639	10_internal_7786	13	114265463	13_internal_6179	0.333	1.7109e-05	0.00783220373127855	hist_mono_mean_trans.FDR_0.01.txt
10	82289639	10_internal_7786	13	114847718	13_internal_5437	0.369	1.58963e-06	0.00123321884197201	hist_mono_mean_trans.FDR_0.01.txt
10	88803883	10_internal_11777	13	110113666	13_internal_6075	0.342	9.55676e-06	0.00505058656052727	hist_mono_mean_trans.FDR_0.01.txt
10	88849477	10_internal_8988	13	49397223	13_internal_3883	-0.359	3.10612e-06	0.0021092045924288	hist_mono_mean_trans.FDR_0.01.txt
10	89841721	10_internal_9405	13	31307788	13_internal_3901	0.334	1.60846e-05	0.00748105723700688	hist_mono_mean_trans.FDR_0.01.txt
10	89841721	10_internal_9405	13	32573863	13_internal_4077	0.366	1.8932e-06	0.00142057400345884	hist_mono_mean_trans.FDR_0.01.txt
10	89841721	10_internal_9405	13	48938724	13_internal_4070	0.432	1.18667e-08	2.09795427209478e-05	hist_mono_mean_trans.FDR_0.01.txt
10	89841721	10_internal_9405	13	49231628	13_internal_4271	0.333	1.65639e-05	0.00764483179944932	hist_mono_mean_trans.FDR_0.01.txt
10	89841721	10_internal_9405	13	99878453	13_internal_5439	0.355	4.21954e-06	0.0026894287002864	hist_mono_mean_trans.FDR_0.01.txt
10	89845180	10_internal_8803	13	49064142	13_internal_3981	0.359	3.06416e-06	0.00208621890585696	hist_mono_mean_trans.FDR_0.01.txt
10	91207535	10_internal_11618	13	43557397	13_internal_4124	0.658	3.02666e-21	1.65805818379002e-16	hist_mono_mean_trans.FDR_0.01.txt
10	92967540	10_internal_10056	13	43557397	13_internal_4124	0.337	1.2886e-05	0.00633487327583904	hist_mono_mean_trans.FDR_0.01.txt
10	92967540	10_internal_10056	13	100115252	13_internal_4486	0.372	1.27504e-06	0.00103392478976887	hist_mono_mean_trans.FDR_0.01.txt
10	95180131	10_internal_8321	13	49064142	13_internal_3981	0.403	1.23767e-07	0.000152103119110158	hist_mono_mean_trans.FDR_0.01.txt
10	95180131	10_internal_8321	13	99215740	13_internal_4091	0.461	8.90612e-10	2.2695605119078e-06	hist_mono_mean_trans.FDR_0.01.txt
10	98461214	10_internal_9272	13	32573863	13_internal_4077	0.346	7.60036e-06	0.00424218814357896	hist_mono_mean_trans.FDR_0.01.txt
10	99429118	10_internal_8749	13	42097367	13_internal_4084	0.328	2.29725e-05	0.00972896313260235	hist_mono_mean_trans.FDR_0.01.txt
10	99429118	10_internal_8749	13	44822760	13_internal_4035	0.435	9.20141e-09	1.68569492196644e-05	hist_mono_mean_trans.FDR_0.01.txt
10	99429118	10_internal_8749	13	49397223	13_internal_3883	0.329	2.11793e-05	0.00916324808918144	hist_mono_mean_trans.FDR_0.01.txt
10	100078802	10_internal_9073	13	48938724	13_internal_4070	0.443	4.53074e-09	9.21320349904027e-06	hist_mono_mean_trans.FDR_0.01.txt
10	100078802	10_internal_9073	13	49361542	13_internal_4159	0.361	2.73101e-06	0.0019061918520692	hist_mono_mean_trans.FDR_0.01.txt
10	103737847	10_internal_9470	13	42097367	13_internal_4084	-0.352	4.9894e-06	0.00306324244153132	hist_mono_mean_trans.FDR_0.01.txt
10	104556152	10_internal_10745	13	46921207	13_internal_4241	0.348	6.30614e-06	0.00367092772861832	hist_mono_mean_trans.FDR_0.01.txt
10	104560352	10_internal_7957	13	48757679	13_internal_4618	0.381	6.77868e-07	0.000618796298601394	hist_mono_mean_trans.FDR_0.01.txt
10	105651962	10_internal_10395	13	31621823	13_internal_3958	0.328	2.24906e-05	0.00957775101281838	hist_mono_mean_trans.FDR_0.01.txt
10	106017735	10_internal_8446	13	32694202	13_internal_3849	-0.416	4.34564e-08	6.30988645249499e-05	hist_mono_mean_trans.FDR_0.01.txt
10	106017735	10_internal_8446	13	48757679	13_internal_4618	0.42	3.26887e-08	4.95644474738213e-05	hist_mono_mean_trans.FDR_0.01.txt
10	106017735	10_internal_8446	13	49397223	13_internal_3883	0.48	1.35346e-10	4.43146330512855e-07	hist_mono_mean_trans.FDR_0.01.txt
10	106017735	10_internal_8446	13	99215740	13_internal_4091	-0.407	9.55798e-08	0.000122537772471544	hist_mono_mean_trans.FDR_0.01.txt
10	111973067	10_internal_9101	13	110113666	13_internal_6075	0.332	1.83272e-05	0.00824334866243923	hist_mono_mean_trans.FDR_0.01.txt
10	115111331	10_internal_8290	13	41602464	13_internal_4163	0.485	8.25769e-11	2.87247793445701e-07	hist_mono_mean_trans.FDR_0.01.txt
10	115111331	10_internal_8290	13	49397223	13_internal_3883	0.373	1.20626e-06	0.000988646417792217	hist_mono_mean_trans.FDR_0.01.txt
10	119173504	10_internal_11503	13	52980000	13_internal_5264	-0.345	8.04257e-06	0.00442882718988941	hist_mono_mean_trans.FDR_0.01.txt
10	120589869	10_internal_11650	13	43557397	13_internal_4124	0.359	3.05382e-06	0.00208053568918312	hist_mono_mean_trans.FDR_0.01.txt
10	121288032	10_internal_8417	13	21120943	13_internal_4067	0.452	2.02613e-09	4.60200674677255e-06	hist_mono_mean_trans.FDR_0.01.txt
10	121288032	10_internal_8417	13	32694202	13_internal_3849	0.376	9.79487e-07	0.000835545969625337	hist_mono_mean_trans.FDR_0.01.txt
10	121288032	10_internal_8417	13	49397223	13_internal_3883	-0.35	5.68799e-06	0.00338773262274591	hist_mono_mean_trans.FDR_0.01.txt
10	121288032	10_internal_8417	13	99215740	13_internal_4091	0.381	6.54006e-07	0.000600804631194753	hist_mono_mean_trans.FDR_0.01.txt
10	121288032	10_internal_8417	13	110198963	13_internal_4227	-0.341	1.05418e-05	0.00544802025911319	hist_mono_mean_trans.FDR_0.01.txt
10	125093355	10_internal_10013	13	43134095	13_internal_4916	0.392	2.90172e-07	0.000308385653999386	hist_mono_mean_trans.FDR_0.01.txt
10	126352754	10_internal_9093	13	114778673	13_internal_5011	0.366	1.87759e-06	0.0014107995013799	hist_mono_mean_trans.FDR_0.01.txt
10	126352754	10_internal_9093	13	114847718	13_internal_5437	0.378	8.41445e-07	0.000738408811897837	hist_mono_mean_trans.FDR_0.01.txt
10	126372228	10_internal_8466	13	32573863	13_internal_4077	0.33	2.06702e-05	0.00900941762402871	hist_mono_mean_trans.FDR_0.01.txt
10	126796187	10_internal_10197	13	99156149	13_internal_3836	0.335	1.45924e-05	0.00695576408321395	hist_mono_mean_trans.FDR_0.01.txt
10	129691762	10_internal_8976	13	48938724	13_internal_4070	0.339	1.15185e-05	0.00582254562184762	hist_mono_mean_trans.FDR_0.01.txt
10	134217420	10_internal_7852	13	114850206	13_internal_4069	0.368	1.74322e-06	0.00132990601126037	hist_mono_mean_trans.FDR_0.01.txt
10	134378874	10_internal_8533	13	32694202	13_internal_3849	-0.401	1.51273e-07	0.00017968207856264	hist_mono_mean_trans.FDR_0.01.txt
10	135097136	10_internal_8554	13	25868648	13_internal_3824	0.339	1.19221e-05	0.00597621716477805	hist_mono_mean_trans.FDR_0.01.txt
10	135097136	10_internal_8554	13	52980000	13_internal_5264	-0.342	9.76912e-06	0.00513672217048254	hist_mono_mean_trans.FDR_0.01.txt
10	867639	10_internal_8083	14	23551080	14_internal_6077	0.377	8.77005e-07	0.000763818932280179	hist_mono_mean_trans.FDR_0.01.txt
10	3882749	10_internal_9297	14	50518628	14_internal_5761	0.447	3.24429e-09	6.91136125136142e-06	hist_mono_mean_trans.FDR_0.01.txt
10	3882749	10_internal_9297	14	62002349	14_internal_7348	0.404	1.19784e-07	0.000147988842697262	hist_mono_mean_trans.FDR_0.01.txt
10	3882749	10_internal_9297	14	69097335	14_internal_5607	0.433	1.05085e-08	1.88898602615103e-05	hist_mono_mean_trans.FDR_0.01.txt
10	3882749	10_internal_9297	14	75745864	14_internal_6921	0.519	2.08698e-12	1.16229765932913e-08	hist_mono_mean_trans.FDR_0.01.txt
10	3882732	10_internal_8331	14	52786467	14_internal_5420	0.486	7.40683e-11	2.61234019575779e-07	hist_mono_mean_trans.FDR_0.01.txt
10	3882732	10_internal_8331	14	55579471	14_internal_5715	0.391	3.23731e-07	0.000337662187350686	hist_mono_mean_trans.FDR_0.01.txt
10	3882732	10_internal_8331	14	73936645	14_internal_6563	0.358	3.42528e-06	0.00227932027323271	hist_mono_mean_trans.FDR_0.01.txt
10	3882732	10_internal_8331	14	75739697	14_internal_5493	0.577	1.42431e-15	1.86296980252898e-11	hist_mono_mean_trans.FDR_0.01.txt
10	3882732	10_internal_8331	14	76063241	14_internal_5890	0.342	9.5686e-06	0.00505539266631906	hist_mono_mean_trans.FDR_0.01.txt
10	4874069	10_internal_8536	14	24479365	14_internal_5687	-0.342	9.45834e-06	0.00501086109346591	hist_mono_mean_trans.FDR_0.01.txt
10	5333404	10_internal_7882	14	55579471	14_internal_5715	0.371	1.32771e-06	0.00106787738794841	hist_mono_mean_trans.FDR_0.01.txt
10	6237486	10_internal_10227	14	24662325	14_internal_6278	0.401	1.51244e-07	0.000179659655358632	hist_mono_mean_trans.FDR_0.01.txt
10	6237486	10_internal_10227	14	54475304	14_internal_8453	0.358	3.40515e-06	0.00226894477009158	hist_mono_mean_trans.FDR_0.01.txt
10	6237486	10_internal_10227	14	55247178	14_internal_5887	0.345	7.91939e-06	0.00437699360189675	hist_mono_mean_trans.FDR_0.01.txt
10	6376323	10_internal_12275	14	55579471	14_internal_5715	0.366	1.90271e-06	0.00142605200458908	hist_mono_mean_trans.FDR_0.01.txt
10	7374030	10_internal_9291	14	70007670	14_internal_6675	-0.331	1.86715e-05	0.00835586112377726	hist_mono_mean_trans.FDR_0.01.txt
10	7374030	10_internal_9291	14	102994088	14_internal_8841	-0.354	4.45012e-06	0.00280282809244724	hist_mono_mean_trans.FDR_0.01.txt
10	10502130	10_internal_7989	14	71943670	14_internal_8335	-0.349	6.07105e-06	0.00356391874892371	hist_mono_mean_trans.FDR_0.01.txt
10	10723088	10_internal_8023	14	105250836	14_internal_5530	0.348	6.60943e-06	0.00380576582247602	hist_mono_mean_trans.FDR_0.01.txt
10	12091131	10_internal_9995	14	75745864	14_internal_6921	0.336	1.41012e-05	0.00678025619162077	hist_mono_mean_trans.FDR_0.01.txt
10	12468542	10_internal_12997	14	43361621	14_internal_5768	0.328	2.24808e-05	0.00957486694211774	hist_mono_mean_trans.FDR_0.01.txt
10	14998065	10_internal_8651	14	50533311	14_internal_6303	-0.372	1.25284e-06	0.0010191122081981	hist_mono_mean_trans.FDR_0.01.txt
10	14998065	10_internal_8651	14	75739697	14_internal_5493	-0.376	9.27678e-07	0.000799360715475564	hist_mono_mean_trans.FDR_0.01.txt
10	14998065	10_internal_8651	14	105250836	14_internal_5530	0.499	1.88243e-11	7.92782248039177e-08	hist_mono_mean_trans.FDR_0.01.txt
10	17158224	10_internal_11168	14	52786467	14_internal_5420	0.402	1.34824e-07	0.000163279962134206	hist_mono_mean_trans.FDR_0.01.txt
10	17158224	10_internal_11168	14	75739697	14_internal_5493	0.405	1.11106e-07	0.000138886774792207	hist_mono_mean_trans.FDR_0.01.txt
10	17547275	10_internal_11727	14	100513876	14_internal_7243	0.345	8.14021e-06	0.00446976749139958	hist_mono_mean_trans.FDR_0.01.txt
10	18629533	10_internal_10776	14	103502776	14_internal_7282	-0.328	2.30881e-05	0.00976289524769031	hist_mono_mean_trans.FDR_0.01.txt
10	19985333	10_internal_8901	14	97424137	14_internal_6321	0.346	7.52351e-06	0.00420980149254866	hist_mono_mean_trans.FDR_0.01.txt
10	20454590	10_internal_10402	14	71837545	14_internal_6080	0.391	3.11409e-07	0.000327097325901004	hist_mono_mean_trans.FDR_0.01.txt
10	20454590	10_internal_10402	14	77447661	14_internal_5558	-0.397	1.98016e-07	0.00022517124127361	hist_mono_mean_trans.FDR_0.01.txt
10	20454590	10_internal_10402	14	78069126	14_internal_5664	0.419	3.42254e-08	5.14963561870556e-05	hist_mono_mean_trans.FDR_0.01.txt
10	21819172	10_internal_8975	14	52304807	14_internal_6979	-0.38	7.11302e-07	0.000643547250505194	hist_mono_mean_trans.FDR_0.01.txt
10	21819172	10_internal_8975	14	70124749	14_internal_5646	0.359	3.10581e-06	0.00210903443099493	hist_mono_mean_trans.FDR_0.01.txt
10	21819172	10_internal_8975	14	77447661	14_internal_5558	0.334	1.55211e-05	0.00728314504450971	hist_mono_mean_trans.FDR_0.01.txt
10	21819172	10_internal_8975	14	100694130	14_internal_5554	0.354	4.42222e-06	0.00278931389859074	hist_mono_mean_trans.FDR_0.01.txt
10	22947488	10_internal_9327	14	70133092	14_internal_5504	0.373	1.18652e-06	0.000975469327771757	hist_mono_mean_trans.FDR_0.01.txt
10	23715713	10_internal_9124	14	52786467	14_internal_5420	0.4	1.62894e-07	0.00019122681783942	hist_mono_mean_trans.FDR_0.01.txt
10	23715713	10_internal_9124	14	75680354	14_internal_5872	0.345	7.82007e-06	0.00433501692948235	hist_mono_mean_trans.FDR_0.01.txt
10	23880622	10_internal_10421	14	69097335	14_internal_5607	0.348	6.42103e-06	0.00372205409970056	hist_mono_mean_trans.FDR_0.01.txt
10	23986935	10_internal_8478	14	24648266	14_internal_5898	0.349	5.96607e-06	0.00351579796098417	hist_mono_mean_trans.FDR_0.01.txt
10	26750165	10_internal_8905	14	89931623	14_internal_6736	0.329	2.11317e-05	0.00914996412634075	hist_mono_mean_trans.FDR_0.01.txt
10	26819324	10_internal_9114	14	70124568	14_internal_7329	-0.342	9.56015e-06	0.00505208254666247	hist_mono_mean_trans.FDR_0.01.txt
10	27595229	10_internal_10619	14	65801037	14_internal_7309	0.332	1.84932e-05	0.00829688250374476	hist_mono_mean_trans.FDR_0.01.txt
10	27896722	10_internal_11344	14	21191069	14_internal_6511	0.363	2.40472e-06	0.00172287247908002	hist_mono_mean_trans.FDR_0.01.txt
10	28119158	10_internal_8923	14	59169594	14_internal_6919	-0.332	1.7521e-05	0.00797449632826907	hist_mono_mean_trans.FDR_0.01.txt
10	28119158	10_internal_8923	14	75441912	14_internal_7131	-0.33	1.99589e-05	0.00877728450442605	hist_mono_mean_trans.FDR_0.01.txt
10	28776495	10_internal_8821	14	34830358	14_internal_7919	0.336	1.42618e-05	0.00683756503772371	hist_mono_mean_trans.FDR_0.01.txt
10	30713527	10_internal_8192	14	54475304	14_internal_8453	0.328	2.32885e-05	0.00982644891897975	hist_mono_mean_trans.FDR_0.01.txt
10	30839507	10_internal_9241	14	69097335	14_internal_5607	0.336	1.39543e-05	0.00672803100617363	hist_mono_mean_trans.FDR_0.01.txt
10	31934096	10_internal_11037	14	69069835	14_internal_5719	0.46	9.11834e-10	2.31503530926411e-06	hist_mono_mean_trans.FDR_0.01.txt
10	31934096	10_internal_11037	14	69111326	14_internal_6265	0.358	3.45341e-06	0.00229383543069335	hist_mono_mean_trans.FDR_0.01.txt
10	31918799	10_internal_8397	14	69069835	14_internal_5719	-0.349	6.04008e-06	0.00355040591771523	hist_mono_mean_trans.FDR_0.01.txt
10	33272247	10_internal_8556	14	86070279	14_internal_5459	0.449	2.54581e-09	5.60172764228463e-06	hist_mono_mean_trans.FDR_0.01.txt
10	33272247	10_internal_8556	14	104406724	14_internal_6720	0.351	5.26137e-06	0.00318956282257523	hist_mono_mean_trans.FDR_0.01.txt
10	33272247	10_internal_8556	14	105250836	14_internal_5530	-0.343	8.97395e-06	0.00481605229574458	hist_mono_mean_trans.FDR_0.01.txt
10	35697309	10_internal_10779	14	68854347	14_internal_6230	0.337	1.30344e-05	0.00638827634292993	hist_mono_mean_trans.FDR_0.01.txt
10	35697309	10_internal_10779	14	69097335	14_internal_5607	0.342	9.88302e-06	0.00518447318957407	hist_mono_mean_trans.FDR_0.01.txt
10	35697309	10_internal_10779	14	69111326	14_internal_6265	0.336	1.40062e-05	0.00674700629399404	hist_mono_mean_trans.FDR_0.01.txt
10	35697309	10_internal_10779	14	69531562	14_internal_6068	0.338	1.25521e-05	0.00621201862987794	hist_mono_mean_trans.FDR_0.01.txt
10	35697309	10_internal_10779	14	70133092	14_internal_5504	0.431	1.28259e-08	2.24120796927978e-05	hist_mono_mean_trans.FDR_0.01.txt
10	38324908	10_internal_8116	14	24662325	14_internal_6278	0.365	2.0518e-06	0.0015159641243311	hist_mono_mean_trans.FDR_0.01.txt
10	38324908	10_internal_8116	14	54475304	14_internal_8453	0.369	1.58778e-06	0.00123214144410433	hist_mono_mean_trans.FDR_0.01.txt
10	43917281	10_internal_8829	14	24648266	14_internal_5898	0.475	2.15102e-10	6.65372801293102e-07	hist_mono_mean_trans.FDR_0.01.txt
10	43917281	10_internal_8829	14	52786467	14_internal_5420	0.443	4.55606e-09	9.25209357377683e-06	hist_mono_mean_trans.FDR_0.01.txt
10	43917281	10_internal_8829	14	55579471	14_internal_5715	-0.328	2.27828e-05	0.00966961986297907	hist_mono_mean_trans.FDR_0.01.txt
10	43917281	10_internal_8829	14	70124749	14_internal_5646	0.545	9.42819e-14	7.76356937744326e-10	hist_mono_mean_trans.FDR_0.01.txt
10	43917281	10_internal_8829	14	77447661	14_internal_5558	0.655	6.06658e-21	3.09863384111077e-16	hist_mono_mean_trans.FDR_0.01.txt
10	43917281	10_internal_8829	14	78069126	14_internal_5664	-0.34	1.06997e-05	0.00550957065451162	hist_mono_mean_trans.FDR_0.01.txt
10	43917281	10_internal_8829	14	86070279	14_internal_5459	-0.356	3.73147e-06	0.00244025521106794	hist_mono_mean_trans.FDR_0.01.txt
10	43917281	10_internal_8829	14	91830684	14_internal_5443	0.414	5.30887e-08	7.48561202480332e-05	hist_mono_mean_trans.FDR_0.01.txt
10	43917281	10_internal_8829	14	93504808	14_internal_5775	0.392	2.91225e-07	0.000309328794258282	hist_mono_mean_trans.FDR_0.01.txt
10	43917281	10_internal_8829	14	100694130	14_internal_5554	0.431	1.27809e-08	2.23444453234045e-05	hist_mono_mean_trans.FDR_0.01.txt
10	43917281	10_internal_8829	14	102833497	14_internal_5656	0.57	3.47725e-15	4.11089779044835e-11	hist_mono_mean_trans.FDR_0.01.txt
10	43917281	10_internal_8829	14	105250836	14_internal_5530	0.527	8.28432e-13	5.19578976559271e-09	hist_mono_mean_trans.FDR_0.01.txt
10	44643866	10_internal_12158	14	99562140	14_internal_8031	0.357	3.63053e-06	0.00238712896014218	hist_mono_mean_trans.FDR_0.01.txt
10	45437431	10_internal_8224	14	70133092	14_internal_5504	0.347	6.76304e-06	0.00387379430038724	hist_mono_mean_trans.FDR_0.01.txt
10	45464058	10_internal_8929	14	70124749	14_internal_5646	0.376	9.77362e-07	0.000834114087527157	hist_mono_mean_trans.FDR_0.01.txt
10	45464058	10_internal_8929	14	77447661	14_internal_5558	0.431	1.26604e-08	2.21621570039055e-05	hist_mono_mean_trans.FDR_0.01.txt
10	45464058	10_internal_8929	14	93504808	14_internal_5775	0.335	1.48164e-05	0.0070356133545995	hist_mono_mean_trans.FDR_0.01.txt
10	45916189	10_internal_10842	14	70124749	14_internal_5646	0.477	1.77718e-10	5.60976247688054e-07	hist_mono_mean_trans.FDR_0.01.txt
10	45916189	10_internal_10842	14	77447661	14_internal_5558	0.579	1.03409e-15	1.40808360691537e-11	hist_mono_mean_trans.FDR_0.01.txt
10	45916189	10_internal_10842	14	86070279	14_internal_5459	-0.368	1.7243e-06	0.00131790770239576	hist_mono_mean_trans.FDR_0.01.txt
10	45916189	10_internal_10842	14	91830684	14_internal_5443	0.554	2.99184e-14	2.82087939747427e-10	hist_mono_mean_trans.FDR_0.01.txt
10	45916189	10_internal_10842	14	93102277	14_internal_6220	0.339	1.19233e-05	0.00597653124254784	hist_mono_mean_trans.FDR_0.01.txt
10	45916189	10_internal_10842	14	93527049	14_internal_5899	0.363	2.34359e-06	0.00168863837163503	hist_mono_mean_trans.FDR_0.01.txt
10	45916189	10_internal_10842	14	94432525	14_internal_6535	0.401	1.49356e-07	0.000177833494260727	hist_mono_mean_trans.FDR_0.01.txt
10	45916189	10_internal_10842	14	100694130	14_internal_5554	0.466	5.152e-10	1.4185119764815e-06	hist_mono_mean_trans.FDR_0.01.txt
10	45916189	10_internal_10842	14	102333375	14_internal_5521	0.367	1.78587e-06	0.00135522075257661	hist_mono_mean_trans.FDR_0.01.txt
10	46203998	10_internal_8396	14	24662325	14_internal_6278	0.364	2.17503e-06	0.00159022085254305	hist_mono_mean_trans.FDR_0.01.txt
10	46203998	10_internal_8396	14	54475304	14_internal_8453	0.426	1.99241e-08	3.26009453341748e-05	hist_mono_mean_trans.FDR_0.01.txt
10	50473633	10_internal_12376	14	94432525	14_internal_6535	0.389	3.70179e-07	0.000376183256436846	hist_mono_mean_trans.FDR_0.01.txt
10	54777030	10_internal_10525	14	86070279	14_internal_5459	0.365	2.0278e-06	0.00150126271861702	hist_mono_mean_trans.FDR_0.01.txt
10	61602611	10_internal_9091	14	100694130	14_internal_5554	-0.338	1.25386e-05	0.0062072413195682	hist_mono_mean_trans.FDR_0.01.txt
10	63717086	10_internal_8422	14	71837545	14_internal_6080	0.389	3.57754e-07	0.000365955781940182	hist_mono_mean_trans.FDR_0.01.txt
10	63717086	10_internal_8422	14	73936645	14_internal_6563	0.353	4.76935e-06	0.00295750292885907	hist_mono_mean_trans.FDR_0.01.txt
10	63717086	10_internal_8422	14	89918826	14_internal_6673	0.338	1.21048e-05	0.00604092903092801	hist_mono_mean_trans.FDR_0.01.txt
10	63726176	10_internal_8996	14	24662325	14_internal_6278	0.377	8.8343e-07	0.000768508385071939	hist_mono_mean_trans.FDR_0.01.txt
10	64282972	10_internal_7937	14	50518628	14_internal_5761	0.429	1.57719e-08	2.67105697623607e-05	hist_mono_mean_trans.FDR_0.01.txt
10	64282972	10_internal_7937	14	62002349	14_internal_7348	0.358	3.37175e-06	0.00225078753682816	hist_mono_mean_trans.FDR_0.01.txt
10	64282972	10_internal_7937	14	62108419	14_internal_7934	0.409	7.58744e-08	0.000101274697791753	hist_mono_mean_trans.FDR_0.01.txt
10	64282972	10_internal_7937	14	68854347	14_internal_6230	0.358	3.30973e-06	0.00221787803494081	hist_mono_mean_trans.FDR_0.01.txt
10	64282972	10_internal_7937	14	69097335	14_internal_5607	0.522	1.52326e-12	8.80533889910699e-09	hist_mono_mean_trans.FDR_0.01.txt
10	64282972	10_internal_7937	14	75745864	14_internal_6921	0.392	2.95998e-07	0.000313580259201492	hist_mono_mean_trans.FDR_0.01.txt
10	64282972	10_internal_7937	14	89931623	14_internal_6736	0.441	5.3417e-09	1.05769094235785e-05	hist_mono_mean_trans.FDR_0.01.txt
10	64282951	10_internal_7711	14	50533311	14_internal_6303	0.398	1.86361e-07	0.000214088644944495	hist_mono_mean_trans.FDR_0.01.txt
10	64282951	10_internal_7711	14	52786467	14_internal_5420	-0.339	1.13156e-05	0.00574693651339132	hist_mono_mean_trans.FDR_0.01.txt
10	64282951	10_internal_7711	14	55579471	14_internal_5715	0.336	1.36752e-05	0.00662287826113634	hist_mono_mean_trans.FDR_0.01.txt
10	64282951	10_internal_7711	14	68851797	14_internal_6629	0.423	2.45186e-08	3.88248636262153e-05	hist_mono_mean_trans.FDR_0.01.txt
10	64282951	10_internal_7711	14	70124749	14_internal_5646	-0.403	1.31319e-07	0.000159865404031951	hist_mono_mean_trans.FDR_0.01.txt
10	64282951	10_internal_7711	14	71837545	14_internal_6080	0.556	2.20057e-14	2.15547454329146e-10	hist_mono_mean_trans.FDR_0.01.txt
10	64282951	10_internal_7711	14	75653544	14_internal_5918	0.63	4.69129e-19	1.46210880181136e-14	hist_mono_mean_trans.FDR_0.01.txt
10	64282951	10_internal_7711	14	77447661	14_internal_5558	-0.619	2.87046e-18	7.32547017569231e-14	hist_mono_mean_trans.FDR_0.01.txt
10	64282951	10_internal_7711	14	78069126	14_internal_5664	0.52	1.9278e-12	1.08591219984048e-08	hist_mono_mean_trans.FDR_0.01.txt
10	64282951	10_internal_7711	14	86070279	14_internal_5459	0.52	1.83813e-12	1.04201577825919e-08	hist_mono_mean_trans.FDR_0.01.txt
10	64282951	10_internal_7711	14	91830684	14_internal_5443	-0.392	2.97143e-07	0.000314579293906332	hist_mono_mean_trans.FDR_0.01.txt
10	64282951	10_internal_7711	14	93504808	14_internal_5775	-0.403	1.27092e-07	0.000155539789423422	hist_mono_mean_trans.FDR_0.01.txt
10	64282951	10_internal_7711	14	100694130	14_internal_5554	-0.353	4.7167e-06	0.00293151151629209	hist_mono_mean_trans.FDR_0.01.txt
10	64282951	10_internal_7711	14	102833497	14_internal_5656	-0.414	5.14349e-08	7.28510777259893e-05	hist_mono_mean_trans.FDR_0.01.txt
10	64282951	10_internal_7711	14	105250836	14_internal_5530	-0.582	7.44816e-16	1.05886743105968e-11	hist_mono_mean_trans.FDR_0.01.txt
10	64398499	10_internal_9598	14	69069835	14_internal_5719	0.365	2.05243e-06	0.00151633491708374	hist_mono_mean_trans.FDR_0.01.txt
10	64398499	10_internal_9598	14	94620790	14_internal_6669	0.35	5.74124e-06	0.00341166326019276	hist_mono_mean_trans.FDR_0.01.txt
10	64386951	10_internal_7763	14	21556523	14_internal_5741	0.391	3.18989e-07	0.000333529514834193	hist_mono_mean_trans.FDR_0.01.txt
10	64386951	10_internal_7763	14	50518628	14_internal_5761	0.385	4.96578e-07	0.000479094964428679	hist_mono_mean_trans.FDR_0.01.txt
10	64386951	10_internal_7763	14	55586185	14_internal_7603	0.403	1.2877e-07	0.000157327612129261	hist_mono_mean_trans.FDR_0.01.txt
10	64386951	10_internal_7763	14	68854347	14_internal_6230	0.466	5.34677e-10	1.46509309155113e-06	hist_mono_mean_trans.FDR_0.01.txt
10	64386951	10_internal_7763	14	69097335	14_internal_5607	0.608	1.57132e-17	3.36224524052214e-13	hist_mono_mean_trans.FDR_0.01.txt
10	64386951	10_internal_7763	14	69069835	14_internal_5719	0.478	1.60641e-10	5.14901075891236e-07	hist_mono_mean_trans.FDR_0.01.txt
10	64386951	10_internal_7763	14	75745864	14_internal_6921	0.692	3.8057e-24	4.18256947048437e-19	hist_mono_mean_trans.FDR_0.01.txt
10	64386951	10_internal_7763	14	89931623	14_internal_6736	0.428	1.59515e-08	2.69671302039068e-05	hist_mono_mean_trans.FDR_0.01.txt
10	64386951	10_internal_7763	14	103582754	14_internal_5832	0.336	1.4145e-05	0.00679551762016085	hist_mono_mean_trans.FDR_0.01.txt
10	64388061	10_internal_7836	14	50533311	14_internal_6303	0.349	6.08598e-06	0.00357043951567265	hist_mono_mean_trans.FDR_0.01.txt
10	64388061	10_internal_7836	14	55579471	14_internal_5715	0.48	1.35589e-10	4.43737316624381e-07	hist_mono_mean_trans.FDR_0.01.txt
10	64388061	10_internal_7836	14	75653544	14_internal_5918	0.331	1.93405e-05	0.0085745482732218	hist_mono_mean_trans.FDR_0.01.txt
10	64388061	10_internal_7836	14	105250836	14_internal_5530	-0.37	1.5094e-06	0.00118360008141901	hist_mono_mean_trans.FDR_0.01.txt
10	64459830	10_internal_8737	14	78069126	14_internal_5664	0.374	1.10699e-06	0.000922281896206519	hist_mono_mean_trans.FDR_0.01.txt
10	64459830	10_internal_8737	14	102833497	14_internal_5656	-0.356	3.78651e-06	0.00246906274622438	hist_mono_mean_trans.FDR_0.01.txt
10	64459830	10_internal_8737	14	105250836	14_internal_5530	-0.405	1.09959e-07	0.000137739149046374	hist_mono_mean_trans.FDR_0.01.txt
10	64540056	10_internal_8634	14	77447661	14_internal_5558	0.405	1.09824e-07	0.000137613746375673	hist_mono_mean_trans.FDR_0.01.txt
10	64540056	10_internal_8634	14	91830684	14_internal_5443	0.328	2.32872e-05	0.00982613398272049	hist_mono_mean_trans.FDR_0.01.txt
10	73111445	10_internal_9894	14	65712297	14_internal_7365	-0.335	1.50864e-05	0.00713328939028663	hist_mono_mean_trans.FDR_0.01.txt
10	73111445	10_internal_9894	14	69531562	14_internal_6068	0.337	1.27815e-05	0.00629640528784356	hist_mono_mean_trans.FDR_0.01.txt
10	73401813	10_internal_11359	14	100513876	14_internal_7243	-0.367	1.80357e-06	0.0013654125970139	hist_mono_mean_trans.FDR_0.01.txt
10	73467136	10_internal_8800	14	24621196	14_internal_6057	0.349	6.11004e-06	0.00358118120384436	hist_mono_mean_trans.FDR_0.01.txt
10	73467136	10_internal_8800	14	75680354	14_internal_5872	0.355	4.09685e-06	0.00262995784749039	hist_mono_mean_trans.FDR_0.01.txt
10	73467136	10_internal_8800	14	93527049	14_internal_5899	0.336	1.38479e-05	0.00668681729589934	hist_mono_mean_trans.FDR_0.01.txt
10	73467136	10_internal_8800	14	93504808	14_internal_5775	0.34	1.05925e-05	0.00546801288733787	hist_mono_mean_trans.FDR_0.01.txt
10	73467136	10_internal_8800	14	102833497	14_internal_5656	0.334	1.57195e-05	0.00735373768031481	hist_mono_mean_trans.FDR_0.01.txt
10	73492363	10_internal_8041	14	70133092	14_internal_5504	0.406	9.69555e-08	0.000123947846291358	hist_mono_mean_trans.FDR_0.01.txt
10	73492363	10_internal_8041	14	93538902	14_internal_6389	0.448	2.88491e-09	6.24072180421069e-06	hist_mono_mean_trans.FDR_0.01.txt
10	73470542	10_internal_8356	14	93527049	14_internal_5899	0.418	3.69204e-08	5.49734591084978e-05	hist_mono_mean_trans.FDR_0.01.txt
10	73470542	10_internal_8356	14	93504808	14_internal_5775	0.363	2.37738e-06	0.00170726744011251	hist_mono_mean_trans.FDR_0.01.txt
10	73636737	10_internal_8486	14	50518628	14_internal_5761	0.423	2.46679e-08	3.90247218079771e-05	hist_mono_mean_trans.FDR_0.01.txt
10	73636737	10_internal_8486	14	69097335	14_internal_5607	0.489	5.45859e-11	2.00198638946298e-07	hist_mono_mean_trans.FDR_0.01.txt
10	73636737	10_internal_8486	14	75752997	14_internal_6689	0.405	1.06778e-07	0.000134522507541698	hist_mono_mean_trans.FDR_0.01.txt
10	73636737	10_internal_8486	14	75745864	14_internal_6921	0.465	5.56909e-10	1.51664639140429e-06	hist_mono_mean_trans.FDR_0.01.txt
10	73636737	10_internal_8486	14	89931623	14_internal_6736	0.477	1.74802e-10	5.53198269185032e-07	hist_mono_mean_trans.FDR_0.01.txt
10	74049943	10_internal_8387	14	75752997	14_internal_6689	0.376	9.3826e-07	0.00080677525197287	hist_mono_mean_trans.FDR_0.01.txt
10	74058495	10_internal_8206	14	75653544	14_internal_5918	0.361	2.74618e-06	0.00191486004820829	hist_mono_mean_trans.FDR_0.01.txt
10	74058495	10_internal_8206	14	102333375	14_internal_5521	0.401	1.53292e-07	0.000181630515968059	hist_mono_mean_trans.FDR_0.01.txt
10	74058495	10_internal_8206	14	102833497	14_internal_5656	-0.346	7.34829e-06	0.00413037689955855	hist_mono_mean_trans.FDR_0.01.txt
10	74058495	10_internal_8206	14	105250836	14_internal_5530	-0.35	5.54691e-06	0.00332243610730359	hist_mono_mean_trans.FDR_0.01.txt
10	74118975	10_internal_8660	14	75680354	14_internal_5872	0.332	1.81454e-05	0.00818605566801577	hist_mono_mean_trans.FDR_0.01.txt
10	74262798	10_internal_8405	14	82072639	14_internal_6676	0.338	1.24767e-05	0.00618297838174731	hist_mono_mean_trans.FDR_0.01.txt
10	74265883	10_internal_8259	14	62108419	14_internal_7934	0.34	1.05879e-05	0.00546621847291456	hist_mono_mean_trans.FDR_0.01.txt
10	74265883	10_internal_8259	14	69097335	14_internal_5607	0.336	1.41904e-05	0.00681179738713213	hist_mono_mean_trans.FDR_0.01.txt
10	74265883	10_internal_8259	14	89931623	14_internal_6736	0.329	2.17503e-05	0.0093496420354096	hist_mono_mean_trans.FDR_0.01.txt
10	74265954	10_internal_8205	14	24648266	14_internal_5898	-0.395	2.42858e-07	0.000266561041498003	hist_mono_mean_trans.FDR_0.01.txt
10	74265954	10_internal_8205	14	75653544	14_internal_5918	0.332	1.74503e-05	0.00795047283097998	hist_mono_mean_trans.FDR_0.01.txt
10	74265954	10_internal_8205	14	77447661	14_internal_5558	-0.59	2.37055e-16	3.85131298453611e-12	hist_mono_mean_trans.FDR_0.01.txt
10	74265954	10_internal_8205	14	78069126	14_internal_5664	0.505	9.86861e-12	4.52144767706458e-08	hist_mono_mean_trans.FDR_0.01.txt
10	74265954	10_internal_8205	14	86070279	14_internal_5459	0.366	1.93849e-06	0.00144739849796921	hist_mono_mean_trans.FDR_0.01.txt
10	74265954	10_internal_8205	14	91830684	14_internal_5443	-0.344	8.4272e-06	0.00458769007837411	hist_mono_mean_trans.FDR_0.01.txt
10	74265954	10_internal_8205	14	93504808	14_internal_5775	-0.402	1.33745e-07	0.000162218465277499	hist_mono_mean_trans.FDR_0.01.txt
10	74265954	10_internal_8205	14	105250836	14_internal_5530	-0.538	2.21171e-13	1.63943604639611e-09	hist_mono_mean_trans.FDR_0.01.txt
10	78740280	10_internal_9813	14	98059242	14_internal_7859	0.43	1.41758e-08	2.4413979678037e-05	hist_mono_mean_trans.FDR_0.01.txt
10	80859293	10_internal_10884	14	24621196	14_internal_6057	0.375	1.05483e-06	0.000886607483142	hist_mono_mean_trans.FDR_0.01.txt
10	80859293	10_internal_10884	14	77447661	14_internal_5558	0.355	3.99159e-06	0.00257525766560568	hist_mono_mean_trans.FDR_0.01.txt
10	80859293	10_internal_10884	14	93514669	14_internal_6049	0.429	1.46085e-08	2.50486011759713e-05	hist_mono_mean_trans.FDR_0.01.txt
10	80859293	10_internal_10884	14	93527049	14_internal_5899	0.333	1.71525e-05	0.00784742572909857	hist_mono_mean_trans.FDR_0.01.txt
10	80873500	10_internal_8394	14	70133092	14_internal_5504	0.41	7.22578e-08	9.72199137776472e-05	hist_mono_mean_trans.FDR_0.01.txt
10	80873500	10_internal_8394	14	93538902	14_internal_6389	0.513	4.06047e-12	2.07785743600903e-08	hist_mono_mean_trans.FDR_0.01.txt
10	81028489	10_internal_9295	14	75745864	14_internal_6921	0.335	1.46154e-05	0.00696401565663742	hist_mono_mean_trans.FDR_0.01.txt
10	81028489	10_internal_9295	14	103582754	14_internal_5832	0.341	1.02852e-05	0.00534709183554155	hist_mono_mean_trans.FDR_0.01.txt
10	81030669	10_internal_7733	14	52786467	14_internal_5420	0.344	8.2129e-06	0.0044993204841369	hist_mono_mean_trans.FDR_0.01.txt
10	81030669	10_internal_7733	14	70124749	14_internal_5646	0.507	8.10911e-12	3.8061879190971e-08	hist_mono_mean_trans.FDR_0.01.txt
10	81030669	10_internal_7733	14	77447661	14_internal_5558	0.602	4.06076e-17	7.83430787651105e-13	hist_mono_mean_trans.FDR_0.01.txt
10	81030669	10_internal_7733	14	91830684	14_internal_5443	0.574	2.18737e-15	2.73025866799498e-11	hist_mono_mean_trans.FDR_0.01.txt
10	81030669	10_internal_7733	14	93102277	14_internal_6220	0.332	1.79488e-05	0.00811882336729559	hist_mono_mean_trans.FDR_0.01.txt
10	81030669	10_internal_7733	14	94432525	14_internal_6535	0.44	5.92161e-09	1.15550143462235e-05	hist_mono_mean_trans.FDR_0.01.txt
10	81030669	10_internal_7733	14	100694130	14_internal_5554	0.358	3.40267e-06	0.00226767536734419	hist_mono_mean_trans.FDR_0.01.txt
10	81184077	10_internal_12820	14	65531989	14_internal_8207	-0.329	2.18607e-05	0.00938496617978231	hist_mono_mean_trans.FDR_0.01.txt
10	81929374	10_internal_12835	14	69219660	14_internal_8082	0.334	1.5538e-05	0.00728943717261347	hist_mono_mean_trans.FDR_0.01.txt
10	82246919	10_internal_7982	14	70124749	14_internal_5646	0.394	2.47259e-07	0.000270505008327351	hist_mono_mean_trans.FDR_0.01.txt
10	82246919	10_internal_7982	14	91830684	14_internal_5443	0.377	8.89423e-07	0.000772491307867086	hist_mono_mean_trans.FDR_0.01.txt
10	82246919	10_internal_7982	14	93527049	14_internal_5899	0.347	6.82752e-06	0.00390222751598785	hist_mono_mean_trans.FDR_0.01.txt
10	82243389	10_internal_7832	14	70133092	14_internal_5504	0.591	2.00677e-16	3.3180023610794e-12	hist_mono_mean_trans.FDR_0.01.txt
10	82243389	10_internal_7832	14	93538902	14_internal_6389	0.417	4.22585e-08	6.15938113659706e-05	hist_mono_mean_trans.FDR_0.01.txt
10	82289639	10_internal_7786	14	55247178	14_internal_5887	0.364	2.16825e-06	0.00158589490722113	hist_mono_mean_trans.FDR_0.01.txt
10	82289639	10_internal_7786	14	70124749	14_internal_5646	0.484	9.01582e-11	3.10004766783136e-07	hist_mono_mean_trans.FDR_0.01.txt
10	82289639	10_internal_7786	14	71837545	14_internal_6080	-0.345	7.74259e-06	0.00430221094070411	hist_mono_mean_trans.FDR_0.01.txt
10	82289639	10_internal_7786	14	75653544	14_internal_5918	-0.38	6.97279e-07	0.00063310287634982	hist_mono_mean_trans.FDR_0.01.txt
10	82289639	10_internal_7786	14	77447661	14_internal_5558	0.617	3.99983e-18	9.8740149986136e-14	hist_mono_mean_trans.FDR_0.01.txt
10	82289639	10_internal_7786	14	78069126	14_internal_5664	-0.352	5.05901e-06	0.00309628687438039	hist_mono_mean_trans.FDR_0.01.txt
10	82289639	10_internal_7786	14	91830684	14_internal_5443	0.594	1.30788e-16	2.2669872706558e-12	hist_mono_mean_trans.FDR_0.01.txt
10	82289639	10_internal_7786	14	94432525	14_internal_6535	0.348	6.64026e-06	0.00381936718514864	hist_mono_mean_trans.FDR_0.01.txt
10	82289639	10_internal_7786	14	100694130	14_internal_5554	0.328	2.34969e-05	0.0098913382511254	hist_mono_mean_trans.FDR_0.01.txt
10	88204732	10_internal_9852	14	23551080	14_internal_6077	0.358	3.44357e-06	0.00228895962091027	hist_mono_mean_trans.FDR_0.01.txt
10	89841721	10_internal_9405	14	62108419	14_internal_7934	0.504	1.15032e-11	5.15704582605815e-08	hist_mono_mean_trans.FDR_0.01.txt
10	89841721	10_internal_9405	14	68854347	14_internal_6230	0.337	1.35519e-05	0.00657833142614788	hist_mono_mean_trans.FDR_0.01.txt
10	89841721	10_internal_9405	14	69097335	14_internal_5607	0.421	2.98562e-08	4.59029442889994e-05	hist_mono_mean_trans.FDR_0.01.txt
10	89841721	10_internal_9405	14	69069835	14_internal_5719	0.356	3.7629e-06	0.0024567812645147	hist_mono_mean_trans.FDR_0.01.txt
10	89841721	10_internal_9405	14	75752997	14_internal_6689	0.445	3.88867e-09	8.07359411191447e-06	hist_mono_mean_trans.FDR_0.01.txt
10	89841721	10_internal_9405	14	75745864	14_internal_6921	0.378	8.31384e-07	0.000731188512217626	hist_mono_mean_trans.FDR_0.01.txt
10	89841721	10_internal_9405	14	89931623	14_internal_6736	0.471	3.17134e-10	9.33483471711754e-07	hist_mono_mean_trans.FDR_0.01.txt
10	89841721	10_internal_9405	14	92870771	14_internal_7951	0.371	1.39732e-06	0.00111279626306421	hist_mono_mean_trans.FDR_0.01.txt
10	89845180	10_internal_8803	14	86070279	14_internal_5459	0.333	1.69248e-05	0.00776797916075124	hist_mono_mean_trans.FDR_0.01.txt
10	89845180	10_internal_8803	14	105250836	14_internal_5530	-0.381	6.71116e-07	0.000613648442371487	hist_mono_mean_trans.FDR_0.01.txt
10	90380840	10_internal_9097	14	98649206	14_internal_6367	0.353	4.63158e-06	0.00289089393179863	hist_mono_mean_trans.FDR_0.01.txt
10	90673544	10_internal_12496	14	73936645	14_internal_6563	-0.344	8.2208e-06	0.00450211092455951	hist_mono_mean_trans.FDR_0.01.txt
10	91207535	10_internal_11618	14	24662325	14_internal_6278	0.467	4.62294e-10	1.29167936813386e-06	hist_mono_mean_trans.FDR_0.01.txt
10	91207535	10_internal_11618	14	24621196	14_internal_6057	0.335	1.45596e-05	0.00694413882985792	hist_mono_mean_trans.FDR_0.01.txt
10	91207535	10_internal_11618	14	54475304	14_internal_8453	0.486	7.4906e-11	2.63664608632601e-07	hist_mono_mean_trans.FDR_0.01.txt
10	92967540	10_internal_10056	14	24662325	14_internal_6278	0.531	5.12567e-13	3.42340679556601e-09	hist_mono_mean_trans.FDR_0.01.txt
10	92967540	10_internal_10056	14	54475304	14_internal_8453	0.372	1.24693e-06	0.00101532847241579	hist_mono_mean_trans.FDR_0.01.txt
10	94504601	10_internal_9221	14	24662325	14_internal_6278	0.391	3.18711e-07	0.000333287926394569	hist_mono_mean_trans.FDR_0.01.txt
10	94504601	10_internal_9221	14	24621196	14_internal_6057	0.367	1.85645e-06	0.00139781449648346	hist_mono_mean_trans.FDR_0.01.txt
10	95144941	10_internal_11016	14	24662325	14_internal_6278	0.349	5.93657e-06	0.00350240784330972	hist_mono_mean_trans.FDR_0.01.txt
10	95144941	10_internal_11016	14	54475304	14_internal_8453	0.33	2.04871e-05	0.00894947721479361	hist_mono_mean_trans.FDR_0.01.txt
10	95180131	10_internal_8321	14	91830684	14_internal_5443	0.339	1.12597e-05	0.00572646207840044	hist_mono_mean_trans.FDR_0.01.txt
10	97870074	10_internal_8303	14	92546949	14_internal_6288	0.352	5.06947e-06	0.0031015657902113	hist_mono_mean_trans.FDR_0.01.txt
10	97886763	10_internal_11757	14	100973946	14_internal_7674	0.364	2.27838e-06	0.00165042920990168	hist_mono_mean_trans.FDR_0.01.txt
10	98461214	10_internal_9272	14	69531562	14_internal_6068	0.371	1.35825e-06	0.00108807716500365	hist_mono_mean_trans.FDR_0.01.txt
10	98461214	10_internal_9272	14	70133092	14_internal_5504	0.506	9.09942e-12	4.20923382289709e-08	hist_mono_mean_trans.FDR_0.01.txt
10	99429118	10_internal_8749	14	50533311	14_internal_6303	0.376	9.76163e-07	0.000833251079860352	hist_mono_mean_trans.FDR_0.01.txt
10	99429118	10_internal_8749	14	55579471	14_internal_5715	0.431	1.2273e-08	2.15840588112463e-05	hist_mono_mean_trans.FDR_0.01.txt
10	100078802	10_internal_9073	14	69097335	14_internal_5607	0.425	2.19133e-08	3.53201647950025e-05	hist_mono_mean_trans.FDR_0.01.txt
10	100078802	10_internal_9073	14	75745864	14_internal_6921	0.337	1.34316e-05	0.00653450047971257	hist_mono_mean_trans.FDR_0.01.txt
10	101366802	10_internal_8677	14	54475304	14_internal_8453	0.347	6.80522e-06	0.00389292937559903	hist_mono_mean_trans.FDR_0.01.txt
10	103749602	10_internal_9447	14	24662325	14_internal_6278	0.382	6.25731e-07	0.000579266934036776	hist_mono_mean_trans.FDR_0.01.txt
10	103749602	10_internal_9447	14	54475304	14_internal_8453	0.365	2.11619e-06	0.00155502632420011	hist_mono_mean_trans.FDR_0.01.txt
10	103737847	10_internal_9470	14	24621196	14_internal_6057	0.333	1.68675e-05	0.00774909422612372	hist_mono_mean_trans.FDR_0.01.txt
10	103737847	10_internal_9470	14	54475304	14_internal_8453	0.344	8.56116e-06	0.00464337862659672	hist_mono_mean_trans.FDR_0.01.txt
10	103737847	10_internal_9470	14	55247178	14_internal_5887	0.406	1.03762e-07	0.000131268886900205	hist_mono_mean_trans.FDR_0.01.txt
10	104556152	10_internal_10745	14	62002349	14_internal_7348	0.337	1.31736e-05	0.00643801122841701	hist_mono_mean_trans.FDR_0.01.txt
10	104560352	10_internal_7957	14	21548811	14_internal_5862	0.423	2.4751e-08	3.91335144172058e-05	hist_mono_mean_trans.FDR_0.01.txt
10	104560352	10_internal_7957	14	62002101	14_internal_7377	0.395	2.39828e-07	0.000263863519867333	hist_mono_mean_trans.FDR_0.01.txt
10	104560352	10_internal_7957	14	71837545	14_internal_6080	0.34	1.06709e-05	0.00549878038211418	hist_mono_mean_trans.FDR_0.01.txt
10	104560352	10_internal_7957	14	75680354	14_internal_5872	0.38	7.11621e-07	0.000643677120240709	hist_mono_mean_trans.FDR_0.01.txt
10	104560352	10_internal_7957	14	75653544	14_internal_5918	0.512	4.74951e-12	2.38458570311619e-08	hist_mono_mean_trans.FDR_0.01.txt
10	104560352	10_internal_7957	14	78069126	14_internal_5664	0.369	1.55547e-06	0.00121284064066138	hist_mono_mean_trans.FDR_0.01.txt
10	106017735	10_internal_8446	14	50533311	14_internal_6303	0.509	6.15909e-12	2.99218594169383e-08	hist_mono_mean_trans.FDR_0.01.txt
10	106017735	10_internal_8446	14	70124749	14_internal_5646	-0.472	2.88858e-10	8.61757497621454e-07	hist_mono_mean_trans.FDR_0.01.txt
10	106017735	10_internal_8446	14	71837545	14_internal_6080	0.376	9.44152e-07	0.000811116338116031	hist_mono_mean_trans.FDR_0.01.txt
10	106017735	10_internal_8446	14	75653544	14_internal_5918	0.383	5.76131e-07	0.000541426368907402	hist_mono_mean_trans.FDR_0.01.txt
10	106017735	10_internal_8446	14	77447661	14_internal_5558	-0.474	2.53298e-10	7.67604790078445e-07	hist_mono_mean_trans.FDR_0.01.txt
10	106017735	10_internal_8446	14	78069126	14_internal_5664	0.446	3.53963e-09	7.44731986566969e-06	hist_mono_mean_trans.FDR_0.01.txt
10	106017735	10_internal_8446	14	86070279	14_internal_5459	0.347	6.96243e-06	0.00396293658741077	hist_mono_mean_trans.FDR_0.01.txt
10	106017735	10_internal_8446	14	105250836	14_internal_5530	-0.525	1.03999e-12	6.32810787258893e-09	hist_mono_mean_trans.FDR_0.01.txt
10	110175523	10_internal_9990	14	54475304	14_internal_8453	-0.358	3.32478e-06	0.00222558523766376	hist_mono_mean_trans.FDR_0.01.txt
10	111806926	10_internal_8508	14	24621196	14_internal_6057	0.361	2.81886e-06	0.00195546786697258	hist_mono_mean_trans.FDR_0.01.txt
10	111806926	10_internal_8508	14	102333375	14_internal_5521	0.33	2.08407e-05	0.00906325671352273	hist_mono_mean_trans.FDR_0.01.txt
10	114688095	10_internal_12048	14	69034406	14_internal_8104	-0.342	9.38172e-06	0.0049803085231103	hist_mono_mean_trans.FDR_0.01.txt
10	114688095	10_internal_12048	14	69111326	14_internal_6265	-0.361	2.70491e-06	0.00189176858634791	hist_mono_mean_trans.FDR_0.01.txt
10	114688095	10_internal_12048	14	69163705	14_internal_6201	-0.336	1.3929e-05	0.00671875283946383	hist_mono_mean_trans.FDR_0.01.txt
10	114688095	10_internal_12048	14	69219660	14_internal_8082	-0.507	8.14145e-12	3.81985219146613e-08	hist_mono_mean_trans.FDR_0.01.txt
10	115111331	10_internal_8290	14	50533311	14_internal_6303	0.427	1.83011e-08	3.03155993102457e-05	hist_mono_mean_trans.FDR_0.01.txt
10	115111331	10_internal_8290	14	55579471	14_internal_5715	0.41	7.31511e-08	9.82022122258494e-05	hist_mono_mean_trans.FDR_0.01.txt
10	115111331	10_internal_8290	14	71837545	14_internal_6080	0.339	1.12775e-05	0.00573242519239875	hist_mono_mean_trans.FDR_0.01.txt
10	115111331	10_internal_8290	14	75653544	14_internal_5918	0.385	5.00389e-07	0.000482103548856732	hist_mono_mean_trans.FDR_0.01.txt
10	115111331	10_internal_8290	14	78069126	14_internal_5664	0.443	4.60814e-09	9.33903200221372e-06	hist_mono_mean_trans.FDR_0.01.txt
10	115111331	10_internal_8290	14	93504808	14_internal_5775	-0.421	3.0386e-08	4.6584639808772e-05	hist_mono_mean_trans.FDR_0.01.txt
10	115111331	10_internal_8290	14	102833497	14_internal_5656	-0.44	5.77438e-09	1.13068764519001e-05	hist_mono_mean_trans.FDR_0.01.txt
10	115111331	10_internal_8290	14	105250836	14_internal_5530	-0.539	1.86515e-13	1.41143039878316e-09	hist_mono_mean_trans.FDR_0.01.txt
10	119173504	10_internal_11503	14	70124749	14_internal_5646	0.338	1.26222e-05	0.00623631401770383	hist_mono_mean_trans.FDR_0.01.txt
10	119173504	10_internal_11503	14	100694130	14_internal_5554	0.395	2.3523e-07	0.000259673910492203	hist_mono_mean_trans.FDR_0.01.txt
10	119173504	10_internal_11503	14	102833497	14_internal_5656	0.415	4.80162e-08	6.87079781719596e-05	hist_mono_mean_trans.FDR_0.01.txt
10	119173504	10_internal_11503	14	105250836	14_internal_5530	0.356	3.73458e-06	0.00244173043436618	hist_mono_mean_trans.FDR_0.01.txt
10	120589869	10_internal_11650	14	31329702	14_internal_7528	-0.332	1.77981e-05	0.00806730979398641	hist_mono_mean_trans.FDR_0.01.txt
10	121288032	10_internal_8417	14	70124749	14_internal_5646	0.405	1.07073e-07	0.000134813818775347	hist_mono_mean_trans.FDR_0.01.txt
10	121288032	10_internal_8417	14	77447661	14_internal_5558	0.505	9.47053e-12	4.361578700995e-08	hist_mono_mean_trans.FDR_0.01.txt
10	121288032	10_internal_8417	14	91830684	14_internal_5443	0.403	1.22453e-07	0.00015075636959482	hist_mono_mean_trans.FDR_0.01.txt
10	121288032	10_internal_8417	14	100694130	14_internal_5554	0.328	2.2981e-05	0.00973151803381902	hist_mono_mean_trans.FDR_0.01.txt
10	121288032	10_internal_8417	14	105250836	14_internal_5530	0.343	9.23904e-06	0.00492363113356992	hist_mono_mean_trans.FDR_0.01.txt
10	125892495	10_internal_11143	14	93538902	14_internal_6389	0.337	1.29149e-05	0.00634539001123162	hist_mono_mean_trans.FDR_0.01.txt
10	125804391	10_internal_8033	14	52304807	14_internal_6979	0.436	7.92742e-09	1.48510345152761e-05	hist_mono_mean_trans.FDR_0.01.txt
10	125804391	10_internal_8033	14	52786467	14_internal_5420	0.367	1.81767e-06	0.00137397740364093	hist_mono_mean_trans.FDR_0.01.txt
10	125804391	10_internal_8033	14	55579471	14_internal_5715	-0.391	3.19632e-07	0.000334093579682705	hist_mono_mean_trans.FDR_0.01.txt
10	125804391	10_internal_8033	14	75680354	14_internal_5872	0.438	7.13147e-09	1.35821207276075e-05	hist_mono_mean_trans.FDR_0.01.txt
10	125804391	10_internal_8033	14	77447661	14_internal_5558	0.437	7.83369e-09	1.47064873840294e-05	hist_mono_mean_trans.FDR_0.01.txt
10	125804391	10_internal_8033	14	86070279	14_internal_5459	-0.334	1.56585e-05	0.00733182146288081	hist_mono_mean_trans.FDR_0.01.txt
10	125804391	10_internal_8033	14	93504808	14_internal_5775	0.568	4.94966e-15	5.6243906497763e-11	hist_mono_mean_trans.FDR_0.01.txt
10	125804391	10_internal_8033	14	102833497	14_internal_5656	0.392	2.94959e-07	0.000312671281458742	hist_mono_mean_trans.FDR_0.01.txt
10	125804391	10_internal_8033	14	105250836	14_internal_5530	0.329	2.19065e-05	0.00940008121815331	hist_mono_mean_trans.FDR_0.01.txt
10	126352754	10_internal_9093	14	24648266	14_internal_5898	0.407	9.49232e-08	0.00012181476415504	hist_mono_mean_trans.FDR_0.01.txt
10	126352754	10_internal_9093	14	55247178	14_internal_5887	0.331	1.93435e-05	0.00857540557678447	hist_mono_mean_trans.FDR_0.01.txt
10	126352754	10_internal_9093	14	70124749	14_internal_5646	0.328	2.35836e-05	0.00991701641433749	hist_mono_mean_trans.FDR_0.01.txt
10	126352754	10_internal_9093	14	77447661	14_internal_5558	0.414	5.37115e-08	7.56199990871284e-05	hist_mono_mean_trans.FDR_0.01.txt
10	126352754	10_internal_9093	14	91830684	14_internal_5443	0.437	7.67842e-09	1.44578106121056e-05	hist_mono_mean_trans.FDR_0.01.txt
10	126352754	10_internal_9093	14	93102277	14_internal_6220	0.397	1.94825e-07	0.000222065672530265	hist_mono_mean_trans.FDR_0.01.txt
10	126352754	10_internal_9093	14	93527049	14_internal_5899	0.441	5.43968e-09	1.07469381261055e-05	hist_mono_mean_trans.FDR_0.01.txt
10	126352754	10_internal_9093	14	93504808	14_internal_5775	0.361	2.80868e-06	0.00195001343814633	hist_mono_mean_trans.FDR_0.01.txt
10	126372228	10_internal_8466	14	70133092	14_internal_5504	0.443	4.52172e-09	9.19854992420641e-06	hist_mono_mean_trans.FDR_0.01.txt
10	126372228	10_internal_8466	14	93538902	14_internal_6389	0.447	3.11806e-09	6.67672467572481e-06	hist_mono_mean_trans.FDR_0.01.txt
10	126796187	10_internal_10197	14	93538902	14_internal_6389	0.348	6.69461e-06	0.0038433423856484	hist_mono_mean_trans.FDR_0.01.txt
10	128940801	10_internal_8686	14	75745864	14_internal_6921	-0.347	7.05677e-06	0.0040039223747126	hist_mono_mean_trans.FDR_0.01.txt
10	129691762	10_internal_8976	14	68854347	14_internal_6230	0.338	1.19885e-05	0.0059998431927846	hist_mono_mean_trans.FDR_0.01.txt
10	129691762	10_internal_8976	14	69069835	14_internal_5719	0.385	4.87036e-07	0.000471413566475863	hist_mono_mean_trans.FDR_0.01.txt
10	129701377	10_internal_10955	14	50533311	14_internal_6303	-0.354	4.43272e-06	0.00279469534561929	hist_mono_mean_trans.FDR_0.01.txt
10	129701377	10_internal_10955	14	70124749	14_internal_5646	0.327	2.38172e-05	0.0099874439473114	hist_mono_mean_trans.FDR_0.01.txt
10	129701377	10_internal_10955	14	93504808	14_internal_5775	0.405	1.1147e-07	0.00013925842401053	hist_mono_mean_trans.FDR_0.01.txt
10	129701377	10_internal_10955	14	100694130	14_internal_5554	0.358	3.33628e-06	0.00223160001796771	hist_mono_mean_trans.FDR_0.01.txt
10	129701377	10_internal_10955	14	105250836	14_internal_5530	0.382	6.40921e-07	0.000590928665230212	hist_mono_mean_trans.FDR_0.01.txt
10	129739000	10_internal_11474	14	61840867	14_internal_6088	0.337	1.33904e-05	0.00651919184913249	hist_mono_mean_trans.FDR_0.01.txt
10	134217420	10_internal_7852	14	93538902	14_internal_6389	0.439	6.50604e-09	1.25335249072382e-05	hist_mono_mean_trans.FDR_0.01.txt
10	134217420	10_internal_7852	14	105790512	14_internal_7800	0.365	2.04645e-06	0.00151273545690914	hist_mono_mean_trans.FDR_0.01.txt
10	134240530	10_internal_9074	14	93527049	14_internal_5899	0.383	5.7939e-07	0.000544028185272836	hist_mono_mean_trans.FDR_0.01.txt
10	134240530	10_internal_9074	14	100694130	14_internal_5554	0.33	1.97224e-05	0.00870111035998465	hist_mono_mean_trans.FDR_0.01.txt
10	134378874	10_internal_8533	14	21548811	14_internal_5862	0.354	4.27799e-06	0.00271831610280716	hist_mono_mean_trans.FDR_0.01.txt
10	135097136	10_internal_8554	14	75680354	14_internal_5872	0.355	4.2333e-06	0.00269611740817337	hist_mono_mean_trans.FDR_0.01.txt
10	135097136	10_internal_8554	14	102833497	14_internal_5656	0.424	2.38627e-08	3.79436625253959e-05	hist_mono_mean_trans.FDR_0.01.txt
10	436975	10_internal_8445	15	33772147	15_internal_8131	-0.337	1.29971e-05	0.00637518837675387	hist_mono_mean_trans.FDR_0.01.txt
10	3126101	10_internal_11015	15	58808864	15_internal_6074	0.343	9.08734e-06	0.00486171934326472	hist_mono_mean_trans.FDR_0.01.txt
10	3882749	10_internal_9297	15	40485412	15_internal_6431	0.332	1.81426e-05	0.00818510454844502	hist_mono_mean_trans.FDR_0.01.txt
10	3882749	10_internal_9297	15	51894859	15_internal_6492	0.591	1.92268e-16	3.19533867227448e-12	hist_mono_mean_trans.FDR_0.01.txt
10	3882749	10_internal_9297	15	67409560	15_internal_6685	0.422	2.84624e-08	4.40713029821107e-05	hist_mono_mean_trans.FDR_0.01.txt
10	3882749	10_internal_9297	15	75389419	15_internal_7775	0.492	3.75102e-11	1.44624666941153e-07	hist_mono_mean_trans.FDR_0.01.txt
10	3882749	10_internal_9297	15	80236660	15_internal_6051	0.47	3.52698e-10	1.02281534322629e-06	hist_mono_mean_trans.FDR_0.01.txt
10	3882749	10_internal_9297	15	100157839	15_internal_7591	0.336	1.35955e-05	0.00659436267626552	hist_mono_mean_trans.FDR_0.01.txt
10	3882732	10_internal_8331	15	45745756	15_internal_5593	0.437	7.38459e-09	1.39839193429729e-05	hist_mono_mean_trans.FDR_0.01.txt
10	3882732	10_internal_8331	15	51892312	15_internal_5446	0.344	8.38197e-06	0.00457063192474552	hist_mono_mean_trans.FDR_0.01.txt
10	3882732	10_internal_8331	15	67408133	15_internal_5990	0.366	1.98275e-06	0.00147421318904737	hist_mono_mean_trans.FDR_0.01.txt
10	3882732	10_internal_8331	15	75365087	15_internal_6497	0.332	1.77095e-05	0.00803916017685894	hist_mono_mean_trans.FDR_0.01.txt
10	3882732	10_internal_8331	15	80260152	15_internal_6851	0.426	1.94548e-08	3.19198566977701e-05	hist_mono_mean_trans.FDR_0.01.txt
10	3882732	10_internal_8331	15	90720911	15_internal_6217	-0.344	8.65826e-06	0.00468559126247342	hist_mono_mean_trans.FDR_0.01.txt
10	9663201	10_internal_11320	15	59655162	15_internal_6148	-0.335	1.50734e-05	0.00712885178127362	hist_mono_mean_trans.FDR_0.01.txt
10	12159496	10_internal_10085	15	75389419	15_internal_7775	-0.338	1.23691e-05	0.00614105792803983	hist_mono_mean_trans.FDR_0.01.txt
10	14028153	10_internal_11769	15	88389666	15_internal_7365	0.338	1.24402e-05	0.00616874202217092	hist_mono_mean_trans.FDR_0.01.txt
10	14733731	10_internal_11788	15	52101136	15_internal_6063	0.329	2.11222e-05	0.00914701636918504	hist_mono_mean_trans.FDR_0.01.txt
10	14998065	10_internal_8651	15	40809899	15_internal_5769	0.432	1.14382e-08	2.03209989706263e-05	hist_mono_mean_trans.FDR_0.01.txt
10	14998065	10_internal_8651	15	70259085	15_internal_6532	-0.333	1.66945e-05	0.00768990312150385	hist_mono_mean_trans.FDR_0.01.txt
10	14998065	10_internal_8651	15	80260152	15_internal_6851	-0.395	2.37176e-07	0.000261472490711715	hist_mono_mean_trans.FDR_0.01.txt
10	14998065	10_internal_8651	15	90720911	15_internal_6217	0.343	8.72914e-06	0.00471517977871234	hist_mono_mean_trans.FDR_0.01.txt
10	18944613	10_internal_7858	15	45745756	15_internal_5593	0.349	5.91768e-06	0.003493876283036	hist_mono_mean_trans.FDR_0.01.txt
10	18944613	10_internal_7858	15	51892312	15_internal_5446	0.523	1.31235e-12	7.74829250909455e-09	hist_mono_mean_trans.FDR_0.01.txt
10	18944613	10_internal_7858	15	57190897	15_internal_6444	0.385	5.0919e-07	0.000488937444106919	hist_mono_mean_trans.FDR_0.01.txt
10	19985333	10_internal_8901	15	73587876	15_internal_5884	0.334	1.61532e-05	0.00750455393102519	hist_mono_mean_trans.FDR_0.01.txt
10	20454590	10_internal_10402	15	94092807	15_internal_6182	0.351	5.30037e-06	0.00320882165379087	hist_mono_mean_trans.FDR_0.01.txt
10	21819172	10_internal_8975	15	31589586	15_internal_5512	0.341	9.90812e-06	0.00519479987908182	hist_mono_mean_trans.FDR_0.01.txt
10	21819172	10_internal_8975	15	45328975	15_internal_5745	0.381	6.75136e-07	0.000616736433877541	hist_mono_mean_trans.FDR_0.01.txt
10	21819172	10_internal_8975	15	91440512	15_internal_5762	0.37	1.44101e-06	0.0011402993075619	hist_mono_mean_trans.FDR_0.01.txt
10	23715713	10_internal_9124	15	45745756	15_internal_5593	0.362	2.49282e-06	0.00177365605544401	hist_mono_mean_trans.FDR_0.01.txt
10	23715713	10_internal_9124	15	51892312	15_internal_5446	0.348	6.55627e-06	0.0037817194119963	hist_mono_mean_trans.FDR_0.01.txt
10	23715713	10_internal_9124	15	67408133	15_internal_5990	0.461	8.32057e-10	2.13988643566375e-06	hist_mono_mean_trans.FDR_0.01.txt
10	23715713	10_internal_9124	15	70594472	15_internal_6304	0.379	7.76178e-07	0.000691336761134142	hist_mono_mean_trans.FDR_0.01.txt
10	23715713	10_internal_9124	15	75365087	15_internal_6497	0.432	1.20233e-08	2.12069079066998e-05	hist_mono_mean_trans.FDR_0.01.txt
10	23880622	10_internal_10421	15	51894859	15_internal_6492	0.359	3.18424e-06	0.00215056864468159	hist_mono_mean_trans.FDR_0.01.txt
10	26076012	10_internal_8612	15	81467994	15_internal_6008	0.342	9.29203e-06	0.00494415114053261	hist_mono_mean_trans.FDR_0.01.txt
10	27121578	10_internal_8330	15	91440512	15_internal_5762	0.334	1.55096e-05	0.00727909583863964	hist_mono_mean_trans.FDR_0.01.txt
10	30839507	10_internal_9241	15	58808737	15_internal_6125	0.37	1.50044e-06	0.0011780573794274	hist_mono_mean_trans.FDR_0.01.txt
10	31934096	10_internal_11037	15	40485412	15_internal_6431	0.37	1.45335e-06	0.00114804244798587	hist_mono_mean_trans.FDR_0.01.txt
10	31934096	10_internal_11037	15	63777502	15_internal_6031	0.33	2.0283e-05	0.00888329801380237	hist_mono_mean_trans.FDR_0.01.txt
10	31907535	10_internal_8430	15	34820693	15_internal_5855	0.408	8.57999e-08	0.000112001753919837	hist_mono_mean_trans.FDR_0.01.txt
10	31907535	10_internal_8430	15	74699742	15_internal_6485	0.416	4.56038e-08	6.57542939755127e-05	hist_mono_mean_trans.FDR_0.01.txt
10	33272247	10_internal_8556	15	90381136	15_internal_5707	-0.431	1.24471e-08	2.18460438019235e-05	hist_mono_mean_trans.FDR_0.01.txt
10	35697309	10_internal_10779	15	100157839	15_internal_7591	0.35	5.85213e-06	0.00346283469082445	hist_mono_mean_trans.FDR_0.01.txt
10	43917281	10_internal_8829	15	31589586	15_internal_5512	0.437	7.45112e-09	1.40881104324755e-05	hist_mono_mean_trans.FDR_0.01.txt
10	43917281	10_internal_8829	15	40809899	15_internal_5769	0.355	4.20232e-06	0.00268110074941954	hist_mono_mean_trans.FDR_0.01.txt
10	43917281	10_internal_8829	15	45328975	15_internal_5745	0.347	7.11772e-06	0.00403096650702731	hist_mono_mean_trans.FDR_0.01.txt
10	43917281	10_internal_8829	15	51892312	15_internal_5446	0.361	2.75366e-06	0.00191905794465729	hist_mono_mean_trans.FDR_0.01.txt
10	43917281	10_internal_8829	15	70259085	15_internal_6532	-0.463	6.86846e-10	1.81630410756456e-06	hist_mono_mean_trans.FDR_0.01.txt
10	43917281	10_internal_8829	15	90381136	15_internal_5707	0.507	7.7832e-12	3.66873783035086e-08	hist_mono_mean_trans.FDR_0.01.txt
10	43917281	10_internal_8829	15	90720911	15_internal_6217	0.378	8.415e-07	0.000738438822373739	hist_mono_mean_trans.FDR_0.01.txt
10	44643866	10_internal_12158	15	73121838	15_internal_6021	0.403	1.24923e-07	0.000153281624715504	hist_mono_mean_trans.FDR_0.01.txt
10	44643866	10_internal_12158	15	88389666	15_internal_7365	0.392	2.92826e-07	0.000310806125868589	hist_mono_mean_trans.FDR_0.01.txt
10	45464058	10_internal_8929	15	31589586	15_internal_5512	0.428	1.67929e-08	2.81522699335943e-05	hist_mono_mean_trans.FDR_0.01.txt
10	45916189	10_internal_10842	15	31589586	15_internal_5512	0.696	1.84403e-24	2.18201565769968e-19	hist_mono_mean_trans.FDR_0.01.txt
10	45916189	10_internal_10842	15	45328975	15_internal_5745	0.345	7.85748e-06	0.00435143931262173	hist_mono_mean_trans.FDR_0.01.txt
10	45916189	10_internal_10842	15	45689897	15_internal_5737	0.41	7.16012e-08	9.64775915489926e-05	hist_mono_mean_trans.FDR_0.01.txt
10	45916189	10_internal_10842	15	50005122	15_internal_6133	-0.331	1.95987e-05	0.00866096013879872	hist_mono_mean_trans.FDR_0.01.txt
10	45916189	10_internal_10842	15	67408133	15_internal_5990	0.36	2.94991e-06	0.00202536899844807	hist_mono_mean_trans.FDR_0.01.txt
10	45916189	10_internal_10842	15	91440512	15_internal_5762	0.516	3.00907e-12	1.60290741394928e-08	hist_mono_mean_trans.FDR_0.01.txt
10	45916189	10_internal_10842	15	100021992	15_internal_5551	0.487	6.6091e-11	2.36625061442345e-07	hist_mono_mean_trans.FDR_0.01.txt
10	46203998	10_internal_8396	15	33177948	15_internal_8038	0.337	1.30332e-05	0.00638777640457942	hist_mono_mean_trans.FDR_0.01.txt
10	46203998	10_internal_8396	15	67371134	15_internal_7556	0.352	4.91972e-06	0.00302973710660899	hist_mono_mean_trans.FDR_0.01.txt
10	63717086	10_internal_8422	15	31589586	15_internal_5512	-0.353	4.81171e-06	0.00297758098227899	hist_mono_mean_trans.FDR_0.01.txt
10	63717086	10_internal_8422	15	51892312	15_internal_5446	0.445	3.68624e-09	7.70785957609887e-06	hist_mono_mean_trans.FDR_0.01.txt
10	63717086	10_internal_8422	15	57190897	15_internal_6444	0.328	2.28058e-05	0.00967717577155221	hist_mono_mean_trans.FDR_0.01.txt
10	63717086	10_internal_8422	15	72650749	15_internal_5789	-0.384	5.37838e-07	0.000511523068936733	hist_mono_mean_trans.FDR_0.01.txt
10	63726176	10_internal_8996	15	45739386	15_internal_5814	0.329	2.19119e-05	0.00940148921165492	hist_mono_mean_trans.FDR_0.01.txt
10	63726176	10_internal_8996	15	67181461	15_internal_6649	-0.369	1.62327e-06	0.00125408170855432	hist_mono_mean_trans.FDR_0.01.txt
10	63723621	10_internal_8232	15	50005122	15_internal_6133	0.377	9.0535e-07	0.000783430047038155	hist_mono_mean_trans.FDR_0.01.txt
10	64282972	10_internal_7937	15	51894859	15_internal_6492	0.434	9.46466e-09	1.72617195609368e-05	hist_mono_mean_trans.FDR_0.01.txt
10	64282972	10_internal_7937	15	70784234	15_internal_5609	0.442	4.8983e-09	9.83443309441199e-06	hist_mono_mean_trans.FDR_0.01.txt
10	64282972	10_internal_7937	15	75389419	15_internal_7775	0.396	2.18588e-07	0.000244379537796269	hist_mono_mean_trans.FDR_0.01.txt
10	64282972	10_internal_7937	15	80236660	15_internal_6051	0.561	1.20689e-14	1.25344928131441e-10	hist_mono_mean_trans.FDR_0.01.txt
10	64282951	10_internal_7711	15	31589586	15_internal_5512	-0.401	1.50681e-07	0.00017913231066862	hist_mono_mean_trans.FDR_0.01.txt
10	64282951	10_internal_7711	15	45328975	15_internal_5745	-0.37	1.43639e-06	0.00113748016684962	hist_mono_mean_trans.FDR_0.01.txt
10	64282951	10_internal_7711	15	45689897	15_internal_5737	-0.374	1.08806e-06	0.000909571497972032	hist_mono_mean_trans.FDR_0.01.txt
10	64282951	10_internal_7711	15	50005122	15_internal_6133	0.381	6.7646e-07	0.0006177074715652	hist_mono_mean_trans.FDR_0.01.txt
10	64282951	10_internal_7711	15	65159309	15_internal_5691	0.348	6.41942e-06	0.00372128574838385	hist_mono_mean_trans.FDR_0.01.txt
10	64282951	10_internal_7711	15	67412842	15_internal_5947	-0.344	8.64228e-06	0.00467886923612218	hist_mono_mean_trans.FDR_0.01.txt
10	64282951	10_internal_7711	15	69858306	15_internal_6362	0.401	1.4625e-07	0.000174721315515986	hist_mono_mean_trans.FDR_0.01.txt
10	64282951	10_internal_7711	15	70259085	15_internal_6532	0.689	8.00372e-24	7.98092122601474e-19	hist_mono_mean_trans.FDR_0.01.txt
10	64282951	10_internal_7711	15	70594472	15_internal_6304	0.334	1.55725e-05	0.00730118384212125	hist_mono_mean_trans.FDR_0.01.txt
10	64282951	10_internal_7711	15	80260152	15_internal_6851	0.598	7.02507e-17	1.29279470185666e-12	hist_mono_mean_trans.FDR_0.01.txt
10	64282951	10_internal_7711	15	90381136	15_internal_5707	-0.44	6.04005e-09	1.1755758226616e-05	hist_mono_mean_trans.FDR_0.01.txt
10	64282951	10_internal_7711	15	90720911	15_internal_6217	-0.393	2.71199e-07	0.000291768178485093	hist_mono_mean_trans.FDR_0.01.txt
10	64282951	10_internal_7711	15	94092807	15_internal_6182	0.592	1.59606e-16	2.7057251060859e-12	hist_mono_mean_trans.FDR_0.01.txt
10	64282951	10_internal_7711	15	100021992	15_internal_5551	-0.328	2.30067e-05	0.00974019333092978	hist_mono_mean_trans.FDR_0.01.txt
10	64386951	10_internal_7763	15	40485412	15_internal_6431	0.401	1.52918e-07	0.000181272082574195	hist_mono_mean_trans.FDR_0.01.txt
10	64386951	10_internal_7763	15	51894859	15_internal_6492	0.543	1.12078e-13	9.03203464827741e-10	hist_mono_mean_trans.FDR_0.01.txt
10	64386951	10_internal_7763	15	63777502	15_internal_6031	0.384	5.34626e-07	0.000508915332318507	hist_mono_mean_trans.FDR_0.01.txt
10	64386951	10_internal_7763	15	67409560	15_internal_6685	0.5	1.63844e-11	7.03127043788506e-08	hist_mono_mean_trans.FDR_0.01.txt
10	64386951	10_internal_7763	15	75389419	15_internal_7775	0.444	4.01202e-09	8.29524512341907e-06	hist_mono_mean_trans.FDR_0.01.txt
10	64386951	10_internal_7763	15	80236660	15_internal_6051	0.478	1.57995e-10	5.07887362079946e-07	hist_mono_mean_trans.FDR_0.01.txt
10	64388061	10_internal_7836	15	67408133	15_internal_5990	0.37	1.42689e-06	0.00113144627433816	hist_mono_mean_trans.FDR_0.01.txt
10	64388061	10_internal_7836	15	70259085	15_internal_6532	0.567	5.54959e-15	6.22048104084781e-11	hist_mono_mean_trans.FDR_0.01.txt
10	64388061	10_internal_7836	15	75401521	15_internal_7489	0.4	1.58329e-07	0.000186645524171642	hist_mono_mean_trans.FDR_0.01.txt
10	64388061	10_internal_7836	15	80260152	15_internal_6851	0.5	1.72995e-11	7.36870533789521e-08	hist_mono_mean_trans.FDR_0.01.txt
10	64459830	10_internal_8737	15	31389041	15_internal_7871	0.336	1.36135e-05	0.00660065138496712	hist_mono_mean_trans.FDR_0.01.txt
10	64459830	10_internal_8737	15	40809899	15_internal_5769	-0.344	8.43908e-06	0.00459247804578551	hist_mono_mean_trans.FDR_0.01.txt
10	64459830	10_internal_8737	15	70259085	15_internal_6532	0.365	2.02458e-06	0.00149922275912142	hist_mono_mean_trans.FDR_0.01.txt
10	64540056	10_internal_8634	15	45689897	15_internal_5737	0.504	1.03876e-11	4.72326348914734e-08	hist_mono_mean_trans.FDR_0.01.txt
10	73467136	10_internal_8800	15	40610517	15_internal_6434	0.347	7.12341e-06	0.00403373844829935	hist_mono_mean_trans.FDR_0.01.txt
10	73492363	10_internal_8041	15	40485412	15_internal_6431	0.366	1.96478e-06	0.00146311988228807	hist_mono_mean_trans.FDR_0.01.txt
10	73492363	10_internal_8041	15	41207585	15_internal_7064	0.399	1.69382e-07	0.000197582236248068	hist_mono_mean_trans.FDR_0.01.txt
10	73492363	10_internal_8041	15	90365607	15_internal_6044	0.337	1.31328e-05	0.00642251159206919	hist_mono_mean_trans.FDR_0.01.txt
10	73492363	10_internal_8041	15	90640503	15_internal_6882	0.637	1.43362e-19	5.05377282401565e-15	hist_mono_mean_trans.FDR_0.01.txt
10	73470542	10_internal_8356	15	31589586	15_internal_5512	0.397	2.09764e-07	0.00023622634288073	hist_mono_mean_trans.FDR_0.01.txt
10	73470542	10_internal_8356	15	40610517	15_internal_6434	0.394	2.53883e-07	0.000276411527259785	hist_mono_mean_trans.FDR_0.01.txt
10	73470542	10_internal_8356	15	90720911	15_internal_6217	0.366	1.90832e-06	0.00142946422754697	hist_mono_mean_trans.FDR_0.01.txt
10	73636737	10_internal_8486	15	40485412	15_internal_6431	0.394	2.44802e-07	0.000268321439718487	hist_mono_mean_trans.FDR_0.01.txt
10	73636737	10_internal_8486	15	51894859	15_internal_6492	0.393	2.70986e-07	0.000291583208058809	hist_mono_mean_trans.FDR_0.01.txt
10	73636737	10_internal_8486	15	63777502	15_internal_6031	0.463	6.84935e-10	1.81192551825535e-06	hist_mono_mean_trans.FDR_0.01.txt
10	73636737	10_internal_8486	15	67409560	15_internal_6685	0.415	4.94309e-08	7.04087706225674e-05	hist_mono_mean_trans.FDR_0.01.txt
10	73636737	10_internal_8486	15	75389419	15_internal_7775	0.459	1.05189e-09	2.62039400566633e-06	hist_mono_mean_trans.FDR_0.01.txt
10	73636737	10_internal_8486	15	80236660	15_internal_6051	0.373	1.1732e-06	0.000966622927939858	hist_mono_mean_trans.FDR_0.01.txt
10	73636737	10_internal_8486	15	85264997	15_internal_5965	0.418	3.89859e-08	5.75779905825457e-05	hist_mono_mean_trans.FDR_0.01.txt
10	73636737	10_internal_8486	15	90521696	15_internal_7476	0.352	5.14239e-06	0.00313521009279134	hist_mono_mean_trans.FDR_0.01.txt
10	73636737	10_internal_8486	15	91398553	15_internal_7684	0.339	1.12803e-05	0.00573352005585344	hist_mono_mean_trans.FDR_0.01.txt
10	74049943	10_internal_8387	15	40485412	15_internal_6431	0.388	3.92186e-07	0.000394135578558577	hist_mono_mean_trans.FDR_0.01.txt
10	74049943	10_internal_8387	15	63777502	15_internal_6031	0.329	2.10847e-05	0.00913467714135472	hist_mono_mean_trans.FDR_0.01.txt
10	74049943	10_internal_8387	15	75389419	15_internal_7775	0.332	1.78428e-05	0.00808385496694842	hist_mono_mean_trans.FDR_0.01.txt
10	74058495	10_internal_8206	15	67408133	15_internal_5990	0.329	2.15394e-05	0.00928284167184477	hist_mono_mean_trans.FDR_0.01.txt
10	74058495	10_internal_8206	15	70259085	15_internal_6532	0.48	1.33662e-10	4.38319897040628e-07	hist_mono_mean_trans.FDR_0.01.txt
10	74058495	10_internal_8206	15	70594472	15_internal_6304	0.336	1.42447e-05	0.00683075055593211	hist_mono_mean_trans.FDR_0.01.txt
10	74058495	10_internal_8206	15	73587876	15_internal_5884	-0.377	8.90045e-07	0.000772914121938818	hist_mono_mean_trans.FDR_0.01.txt
10	74058495	10_internal_8206	15	75401521	15_internal_7489	0.426	1.89528e-08	3.12243630516735e-05	hist_mono_mean_trans.FDR_0.01.txt
10	74265883	10_internal_8259	15	51894859	15_internal_6492	0.408	8.85004e-08	0.000114964234168563	hist_mono_mean_trans.FDR_0.01.txt
10	74265883	10_internal_8259	15	80236660	15_internal_6051	0.404	1.17214e-07	0.000145314382699315	hist_mono_mean_trans.FDR_0.01.txt
10	74265954	10_internal_8205	15	45689897	15_internal_5737	-0.568	4.91352e-15	5.58690085720945e-11	hist_mono_mean_trans.FDR_0.01.txt
10	74265954	10_internal_8205	15	50005122	15_internal_6133	0.412	6.32241e-08	8.67689851173998e-05	hist_mono_mean_trans.FDR_0.01.txt
10	74265954	10_internal_8205	15	69858306	15_internal_6362	0.356	3.94694e-06	0.0025518023780901	hist_mono_mean_trans.FDR_0.01.txt
10	74265954	10_internal_8205	15	70259085	15_internal_6532	0.444	4.1471e-09	8.5337777113375e-06	hist_mono_mean_trans.FDR_0.01.txt
10	74265954	10_internal_8205	15	76022479	15_internal_6570	-0.354	4.40464e-06	0.00278020129720127	hist_mono_mean_trans.FDR_0.01.txt
10	74265954	10_internal_8205	15	80260152	15_internal_6851	0.435	8.81584e-09	1.62478538329641e-05	hist_mono_mean_trans.FDR_0.01.txt
10	74265954	10_internal_8205	15	90381136	15_internal_5707	-0.417	4.12149e-08	6.02905569114521e-05	hist_mono_mean_trans.FDR_0.01.txt
10	74265954	10_internal_8205	15	94092807	15_internal_6182	0.434	9.71621e-09	1.76579010139338e-05	hist_mono_mean_trans.FDR_0.01.txt
10	74844024	10_internal_9483	15	41207585	15_internal_7064	0.369	1.62639e-06	0.00125583201359648	hist_mono_mean_trans.FDR_0.01.txt
10	78072071	10_internal_8920	15	90521696	15_internal_7476	-0.327	2.37875e-05	0.00997805421036981	hist_mono_mean_trans.FDR_0.01.txt
10	78165887	10_internal_8906	15	59467252	15_internal_7143	0.496	2.517e-11	1.02055919588667e-07	hist_mono_mean_trans.FDR_0.01.txt
10	78740280	10_internal_9813	15	38950818	15_internal_6566	0.356	3.80106e-06	0.00247654871938429	hist_mono_mean_trans.FDR_0.01.txt
10	78740280	10_internal_9813	15	74699742	15_internal_6485	0.34	1.12086e-05	0.00570778260121515	hist_mono_mean_trans.FDR_0.01.txt
10	79986113	10_internal_10743	15	74699742	15_internal_6485	0.372	1.25777e-06	0.00102225575994994	hist_mono_mean_trans.FDR_0.01.txt
10	80859293	10_internal_10884	15	31589586	15_internal_5512	0.374	1.10015e-06	0.000917422928894584	hist_mono_mean_trans.FDR_0.01.txt
10	80859293	10_internal_10884	15	69858306	15_internal_6362	-0.331	1.94583e-05	0.00861349824282781	hist_mono_mean_trans.FDR_0.01.txt
10	81028489	10_internal_9295	15	51894859	15_internal_6492	0.34	1.12012e-05	0.00570491449727246	hist_mono_mean_trans.FDR_0.01.txt
10	81028489	10_internal_9295	15	67409560	15_internal_6685	0.402	1.3897e-07	0.000167432779494968	hist_mono_mean_trans.FDR_0.01.txt
10	81028489	10_internal_9295	15	75389419	15_internal_7775	0.363	2.33574e-06	0.00168428127127004	hist_mono_mean_trans.FDR_0.01.txt
10	81030669	10_internal_7733	15	31589586	15_internal_5512	0.671	2.75726e-22	1.96939334930393e-17	hist_mono_mean_trans.FDR_0.01.txt
10	81030669	10_internal_7733	15	45328975	15_internal_5745	0.415	5.00547e-08	7.11802028412398e-05	hist_mono_mean_trans.FDR_0.01.txt
10	81030669	10_internal_7733	15	45689897	15_internal_5737	0.482	1.13452e-10	3.79476710526017e-07	hist_mono_mean_trans.FDR_0.01.txt
10	81030669	10_internal_7733	15	50005122	15_internal_6133	-0.357	3.47834e-06	0.00230680170044593	hist_mono_mean_trans.FDR_0.01.txt
10	81030669	10_internal_7733	15	58808864	15_internal_6074	0.417	4.17656e-08	6.09800821563832e-05	hist_mono_mean_trans.FDR_0.01.txt
10	81030669	10_internal_7733	15	67408133	15_internal_5990	0.4	1.59488e-07	0.000187787307645888	hist_mono_mean_trans.FDR_0.01.txt
10	81030669	10_internal_7733	15	91440512	15_internal_5762	0.572	2.9408e-15	3.54600071834516e-11	hist_mono_mean_trans.FDR_0.01.txt
10	81030669	10_internal_7733	15	100021992	15_internal_5551	0.614	6.21152e-18	1.46026634417299e-13	hist_mono_mean_trans.FDR_0.01.txt
10	82246919	10_internal_7982	15	31589586	15_internal_5512	0.534	3.50667e-13	2.45526330864727e-09	hist_mono_mean_trans.FDR_0.01.txt
10	82243389	10_internal_7832	15	41207585	15_internal_7064	0.332	1.78072e-05	0.00807050708996229	hist_mono_mean_trans.FDR_0.01.txt
10	82243389	10_internal_7832	15	59655162	15_internal_6148	0.403	1.25783e-07	0.000154192950973445	hist_mono_mean_trans.FDR_0.01.txt
10	82243389	10_internal_7832	15	90365607	15_internal_6044	0.332	1.75247e-05	0.00797571456122135	hist_mono_mean_trans.FDR_0.01.txt
10	82243389	10_internal_7832	15	90640503	15_internal_6882	0.49	4.58003e-11	1.71919867941739e-07	hist_mono_mean_trans.FDR_0.01.txt
10	82289639	10_internal_7786	15	31589586	15_internal_5512	0.584	5.33477e-16	7.86775350640326e-12	hist_mono_mean_trans.FDR_0.01.txt
10	82289639	10_internal_7786	15	45328975	15_internal_5745	0.382	6.09181e-07	0.000566605568958638	hist_mono_mean_trans.FDR_0.01.txt
10	82289639	10_internal_7786	15	45689897	15_internal_5737	0.434	9.80367e-09	1.77968032428973e-05	hist_mono_mean_trans.FDR_0.01.txt
10	82289639	10_internal_7786	15	58808864	15_internal_6074	0.449	2.53722e-09	5.58594264093626e-06	hist_mono_mean_trans.FDR_0.01.txt
10	82289639	10_internal_7786	15	91440512	15_internal_5762	0.439	6.45391e-09	1.24445802190607e-05	hist_mono_mean_trans.FDR_0.01.txt
10	82289639	10_internal_7786	15	94092807	15_internal_6182	-0.386	4.6422e-07	0.000453327730332954	hist_mono_mean_trans.FDR_0.01.txt
10	82289639	10_internal_7786	15	100021992	15_internal_5551	0.477	1.82694e-10	5.74690286072505e-07	hist_mono_mean_trans.FDR_0.01.txt
10	89841721	10_internal_9405	15	50425945	15_internal_6790	0.336	1.44355e-05	0.00689992840879055	hist_mono_mean_trans.FDR_0.01.txt
10	89841721	10_internal_9405	15	51894859	15_internal_6492	0.369	1.55407e-06	0.00121198861588243	hist_mono_mean_trans.FDR_0.01.txt
10	89841721	10_internal_9405	15	63777502	15_internal_6031	0.436	8.48131e-09	1.57235517281612e-05	hist_mono_mean_trans.FDR_0.01.txt
10	89841721	10_internal_9405	15	66096947	15_internal_6363	0.331	1.96463e-05	0.00867529947379443	hist_mono_mean_trans.FDR_0.01.txt
10	89841721	10_internal_9405	15	75389419	15_internal_7775	0.331	1.8653e-05	0.00834958196255037	hist_mono_mean_trans.FDR_0.01.txt
10	89841721	10_internal_9405	15	80236660	15_internal_6051	0.335	1.48926e-05	0.00706282183918522	hist_mono_mean_trans.FDR_0.01.txt
10	89841721	10_internal_9405	15	90521696	15_internal_7476	0.348	6.66879e-06	0.00383180361944591	hist_mono_mean_trans.FDR_0.01.txt
10	89845180	10_internal_8803	15	45689897	15_internal_5737	-0.352	5.02948e-06	0.00308177342426137	hist_mono_mean_trans.FDR_0.01.txt
10	89845180	10_internal_8803	15	50005122	15_internal_6133	0.46	9.12682e-10	2.31685687218709e-06	hist_mono_mean_trans.FDR_0.01.txt
10	89845180	10_internal_8803	15	57190897	15_internal_6444	-0.335	1.47438e-05	0.00700920236405424	hist_mono_mean_trans.FDR_0.01.txt
10	89845180	10_internal_8803	15	69858306	15_internal_6362	0.341	1.03972e-05	0.00539071329380272	hist_mono_mean_trans.FDR_0.01.txt
10	89845180	10_internal_8803	15	70259085	15_internal_6532	0.442	4.98953e-09	9.9845694807974e-06	hist_mono_mean_trans.FDR_0.01.txt
10	89845180	10_internal_8803	15	76022479	15_internal_6570	-0.469	3.93928e-10	1.12673350976969e-06	hist_mono_mean_trans.FDR_0.01.txt
10	89880141	10_internal_10287	15	45745756	15_internal_5593	-0.409	7.70927e-08	0.000102620457121663	hist_mono_mean_trans.FDR_0.01.txt
10	91207535	10_internal_11618	15	67371134	15_internal_7556	0.344	8.53052e-06	0.00463079311597845	hist_mono_mean_trans.FDR_0.01.txt
10	91207535	10_internal_11618	15	77476819	15_internal_8390	0.415	4.97764e-08	7.08346831449603e-05	hist_mono_mean_trans.FDR_0.01.txt
10	91207535	10_internal_11618	15	100175781	15_internal_6254	0.449	2.66101e-09	5.81734880660631e-06	hist_mono_mean_trans.FDR_0.01.txt
10	92967540	10_internal_10056	15	56006553	15_internal_6420	0.333	1.72948e-05	0.00789716060141132	hist_mono_mean_trans.FDR_0.01.txt
10	95144941	10_internal_11016	15	45745756	15_internal_5593	0.332	1.75941e-05	0.0080002790931387	hist_mono_mean_trans.FDR_0.01.txt
10	95144941	10_internal_11016	15	90365607	15_internal_6044	0.337	1.27958e-05	0.00630222533918308	hist_mono_mean_trans.FDR_0.01.txt
10	95180131	10_internal_8321	15	31589586	15_internal_5512	0.444	3.91039e-09	8.11394327548557e-06	hist_mono_mean_trans.FDR_0.01.txt
10	95180131	10_internal_8321	15	45328975	15_internal_5745	0.349	6.07202e-06	0.00356431134538806	hist_mono_mean_trans.FDR_0.01.txt
10	95180131	10_internal_8321	15	91237221	15_internal_7418	0.339	1.13425e-05	0.00575648052327816	hist_mono_mean_trans.FDR_0.01.txt
10	95180131	10_internal_8321	15	91440512	15_internal_5762	0.413	5.6484e-08	7.88497307575711e-05	hist_mono_mean_trans.FDR_0.01.txt
10	95180131	10_internal_8321	15	100021992	15_internal_5551	0.375	1.05228e-06	0.000884862229820282	hist_mono_mean_trans.FDR_0.01.txt
10	98461214	10_internal_9272	15	40485412	15_internal_6431	0.399	1.66673e-07	0.00019499248347626	hist_mono_mean_trans.FDR_0.01.txt
10	98461214	10_internal_9272	15	59655162	15_internal_6148	0.347	6.78985e-06	0.00388582767515282	hist_mono_mean_trans.FDR_0.01.txt
10	98461214	10_internal_9272	15	90365607	15_internal_6044	0.38	7.27652e-07	0.000655815926828613	hist_mono_mean_trans.FDR_0.01.txt
10	99429118	10_internal_8749	15	70259085	15_internal_6532	0.349	6.27394e-06	0.00365743817323299	hist_mono_mean_trans.FDR_0.01.txt
10	99429118	10_internal_8749	15	73587876	15_internal_5884	-0.429	1.53352e-08	2.6079238162114e-05	hist_mono_mean_trans.FDR_0.01.txt
10	99429118	10_internal_8749	15	99979582	15_internal_5870	0.406	1.0236e-07	0.000129680083496797	hist_mono_mean_trans.FDR_0.01.txt
10	99458097	10_internal_12322	15	59696609	15_internal_6383	0.345	7.98417e-06	0.00440411464782216	hist_mono_mean_trans.FDR_0.01.txt
10	103596650	10_internal_9321	15	59655162	15_internal_6148	0.337	1.3078e-05	0.00640372145269762	hist_mono_mean_trans.FDR_0.01.txt
10	103671410	10_internal_10499	15	100175781	15_internal_6254	0.377	9.17094e-07	0.000791874544932391	hist_mono_mean_trans.FDR_0.01.txt
10	104556152	10_internal_10745	15	67409560	15_internal_6685	0.34	1.11035e-05	0.00566743289594778	hist_mono_mean_trans.FDR_0.01.txt
10	104556152	10_internal_10745	15	75389419	15_internal_7775	0.337	1.27812e-05	0.00629634487745645	hist_mono_mean_trans.FDR_0.01.txt
10	104560352	10_internal_7957	15	40610517	15_internal_6434	0.367	1.80082e-06	0.00136394152946092	hist_mono_mean_trans.FDR_0.01.txt
10	104560352	10_internal_7957	15	65159309	15_internal_5691	0.469	4.09245e-10	1.16341967908722e-06	hist_mono_mean_trans.FDR_0.01.txt
10	104560352	10_internal_7957	15	70259085	15_internal_6532	0.429	1.57101e-08	2.66313184549702e-05	hist_mono_mean_trans.FDR_0.01.txt
10	104560352	10_internal_7957	15	75401521	15_internal_7489	0.342	9.58151e-06	0.00506025529755676	hist_mono_mean_trans.FDR_0.01.txt
10	104560352	10_internal_7957	15	80202114	15_internal_5555	0.361	2.66135e-06	0.00186755662158597	hist_mono_mean_trans.FDR_0.01.txt
10	106017735	10_internal_8446	15	31589586	15_internal_5512	-0.39	3.56277e-07	0.000364844427502809	hist_mono_mean_trans.FDR_0.01.txt
10	106017735	10_internal_8446	15	45328975	15_internal_5745	-0.503	1.26891e-11	5.62266337744938e-08	hist_mono_mean_trans.FDR_0.01.txt
10	106017735	10_internal_8446	15	58808864	15_internal_6074	-0.403	1.24539e-07	0.000152896238065867	hist_mono_mean_trans.FDR_0.01.txt
10	106017735	10_internal_8446	15	65159309	15_internal_5691	0.509	6.08179e-12	2.96111624675352e-08	hist_mono_mean_trans.FDR_0.01.txt
10	106017735	10_internal_8446	15	70259085	15_internal_6532	0.454	1.67976e-09	3.92064671726692e-06	hist_mono_mean_trans.FDR_0.01.txt
10	106017735	10_internal_8446	15	70594472	15_internal_6304	0.434	9.70839e-09	1.76461320986315e-05	hist_mono_mean_trans.FDR_0.01.txt
10	106017735	10_internal_8446	15	80202114	15_internal_5555	0.528	7.21644e-13	4.61158350415779e-09	hist_mono_mean_trans.FDR_0.01.txt
10	106017735	10_internal_8446	15	80260152	15_internal_6851	0.532	4.46361e-13	3.03547649350236e-09	hist_mono_mean_trans.FDR_0.01.txt
10	106017735	10_internal_8446	15	90720911	15_internal_6217	-0.378	8.07249e-07	0.000713657503262261	hist_mono_mean_trans.FDR_0.01.txt
10	106017735	10_internal_8446	15	91440512	15_internal_5762	-0.44	5.64085e-09	1.10863822458895e-05	hist_mono_mean_trans.FDR_0.01.txt
10	106017735	10_internal_8446	15	101143262	15_internal_6582	0.352	4.96393e-06	0.00305077092824722	hist_mono_mean_trans.FDR_0.01.txt
10	108724230	10_internal_11073	15	31389041	15_internal_7871	-0.348	6.56221e-06	0.00378459220516949	hist_mono_mean_trans.FDR_0.01.txt
10	111806926	10_internal_8508	15	80202114	15_internal_5555	0.363	2.45098e-06	0.00174922276871235	hist_mono_mean_trans.FDR_0.01.txt
10	114763045	10_internal_9436	15	100175781	15_internal_6254	0.336	1.43007e-05	0.00685195809554338	hist_mono_mean_trans.FDR_0.01.txt
10	114994500	10_internal_9129	15	93508175	15_internal_8165	0.331	1.9109e-05	0.00849861693087207	hist_mono_mean_trans.FDR_0.01.txt
10	115111331	10_internal_8290	15	57190897	15_internal_6444	-0.339	1.14652e-05	0.00580246088495997	hist_mono_mean_trans.FDR_0.01.txt
10	115111331	10_internal_8290	15	70259085	15_internal_6532	0.539	1.99972e-13	1.50110479201677e-09	hist_mono_mean_trans.FDR_0.01.txt
10	115111331	10_internal_8290	15	75401521	15_internal_7489	0.341	1.018e-05	0.00530420773186342	hist_mono_mean_trans.FDR_0.01.txt
10	115111331	10_internal_8290	15	80260152	15_internal_6851	0.476	1.94552e-10	6.08165039582599e-07	hist_mono_mean_trans.FDR_0.01.txt
10	115111331	10_internal_8290	15	90381136	15_internal_5707	-0.343	8.87131e-06	0.00477367014717007	hist_mono_mean_trans.FDR_0.01.txt
10	115111331	10_internal_8290	15	90720911	15_internal_6217	-0.407	9.00064e-08	0.000116532953749758	hist_mono_mean_trans.FDR_0.01.txt
10	119173504	10_internal_11503	15	73587876	15_internal_5884	0.417	4.04321e-08	5.93410776977278e-05	hist_mono_mean_trans.FDR_0.01.txt
10	119173504	10_internal_11503	15	90720911	15_internal_6217	0.383	5.79125e-07	0.000543822512641408	hist_mono_mean_trans.FDR_0.01.txt
10	119173504	10_internal_11503	15	91397403	15_internal_6397	0.404	1.15915e-07	0.000143950301291291	hist_mono_mean_trans.FDR_0.01.txt
10	120333832	10_internal_11476	15	81467994	15_internal_6008	0.355	4.21043e-06	0.00268521323854285	hist_mono_mean_trans.FDR_0.01.txt
10	121288032	10_internal_8417	15	31589586	15_internal_5512	0.407	9.55945e-08	0.000122547766829509	hist_mono_mean_trans.FDR_0.01.txt
10	121288032	10_internal_8417	15	45328975	15_internal_5745	0.371	1.37842e-06	0.00110120333128737	hist_mono_mean_trans.FDR_0.01.txt
10	121288032	10_internal_8417	15	45689897	15_internal_5737	0.46	9.50333e-10	2.40024788410039e-06	hist_mono_mean_trans.FDR_0.01.txt
10	121288032	10_internal_8417	15	50005122	15_internal_6133	-0.352	4.8835e-06	0.00301218683993468	hist_mono_mean_trans.FDR_0.01.txt
10	121288032	10_internal_8417	15	91440512	15_internal_5762	0.408	8.82122e-08	0.000114644832358851	hist_mono_mean_trans.FDR_0.01.txt
10	121288032	10_internal_8417	15	100021992	15_internal_5551	0.458	1.16728e-09	2.86640821679831e-06	hist_mono_mean_trans.FDR_0.01.txt
10	122599235	10_internal_9368	15	90381136	15_internal_5707	0.329	2.18552e-05	0.00938294540986253	hist_mono_mean_trans.FDR_0.01.txt
10	125804391	10_internal_8033	15	51892312	15_internal_5446	0.414	5.36868e-08	7.55882220182201e-05	hist_mono_mean_trans.FDR_0.01.txt
10	125804391	10_internal_8033	15	57190897	15_internal_6444	0.385	4.863e-07	0.000470932307235757	hist_mono_mean_trans.FDR_0.01.txt
10	125804391	10_internal_8033	15	67412842	15_internal_5947	0.468	4.39786e-10	1.2374591034932e-06	hist_mono_mean_trans.FDR_0.01.txt
10	125804391	10_internal_8033	15	67408133	15_internal_5990	0.378	8.10591e-07	0.000716077037689034	hist_mono_mean_trans.FDR_0.01.txt
10	125804391	10_internal_8033	15	80202114	15_internal_5555	0.425	2.13898e-08	3.46225797370706e-05	hist_mono_mean_trans.FDR_0.01.txt
10	125804391	10_internal_8033	15	90381136	15_internal_5707	0.467	4.78467e-10	1.33047979871733e-06	hist_mono_mean_trans.FDR_0.01.txt
10	126018546	10_internal_12648	15	100021992	15_internal_5551	0.36	3.00346e-06	0.00205359611235095	hist_mono_mean_trans.FDR_0.01.txt
10	126352754	10_internal_9093	15	31589586	15_internal_5512	0.346	7.45321e-06	0.0041777702905918	hist_mono_mean_trans.FDR_0.01.txt
10	126352754	10_internal_9093	15	90956280	15_internal_6101	-0.39	3.5438e-07	0.000363373519618814	hist_mono_mean_trans.FDR_0.01.txt
10	126372228	10_internal_8466	15	90640503	15_internal_6882	0.424	2.37182e-08	3.77510971280675e-05	hist_mono_mean_trans.FDR_0.01.txt
10	129701377	10_internal_10955	15	40809899	15_internal_5769	0.362	2.64404e-06	0.00185849749133869	hist_mono_mean_trans.FDR_0.01.txt
10	129701377	10_internal_10955	15	73587876	15_internal_5884	0.392	3.05624e-07	0.000322030925138033	hist_mono_mean_trans.FDR_0.01.txt
10	129701377	10_internal_10955	15	90720911	15_internal_6217	0.424	2.29599e-08	3.67550907089503e-05	hist_mono_mean_trans.FDR_0.01.txt
10	129701377	10_internal_10955	15	91397403	15_internal_6397	0.34	1.06394e-05	0.00548671808671308	hist_mono_mean_trans.FDR_0.01.txt
10	129739000	10_internal_11474	15	74699742	15_internal_6485	0.351	5.45183e-06	0.00327970804707886	hist_mono_mean_trans.FDR_0.01.txt
10	129739000	10_internal_11474	15	79286304	15_internal_6349	0.34	1.0876e-05	0.00557842354036346	hist_mono_mean_trans.FDR_0.01.txt
10	132432627	10_internal_8631	15	59816771	15_internal_8106	-0.344	8.32284e-06	0.0045459303686591	hist_mono_mean_trans.FDR_0.01.txt
10	133789483	10_internal_8619	15	73587876	15_internal_5884	-0.329	2.19626e-05	0.00941611541105665	hist_mono_mean_trans.FDR_0.01.txt
10	134240530	10_internal_9074	15	40610517	15_internal_6434	0.438	7.12222e-09	1.35674154150916e-05	hist_mono_mean_trans.FDR_0.01.txt
10	134240530	10_internal_9074	15	65159309	15_internal_5691	0.353	4.6109e-06	0.00288028464229439	hist_mono_mean_trans.FDR_0.01.txt
10	134378874	10_internal_8533	15	40610517	15_internal_6434	0.384	5.49904e-07	0.000521023115185271	hist_mono_mean_trans.FDR_0.01.txt
10	134378874	10_internal_8533	15	65159309	15_internal_5691	0.438	6.68333e-09	1.28235667774466e-05	hist_mono_mean_trans.FDR_0.01.txt
10	134378874	10_internal_8533	15	75401521	15_internal_7489	0.386	4.73587e-07	0.000460606372187941	hist_mono_mean_trans.FDR_0.01.txt
10	134397353	10_internal_11504	15	59169796	15_internal_6357	-0.367	1.786e-06	0.00135529043184738	hist_mono_mean_trans.FDR_0.01.txt
10	134395911	10_internal_8432	15	40809899	15_internal_5769	0.334	1.57722e-05	0.00737290328245862	hist_mono_mean_trans.FDR_0.01.txt
10	134395911	10_internal_8432	15	75401521	15_internal_7489	0.366	1.93868e-06	0.00144750991758258	hist_mono_mean_trans.FDR_0.01.txt
10	3882749	10_internal_9297	16	72222212	16_internal_6481	0.499	1.82627e-11	7.7279788683077e-08	hist_mono_mean_trans.FDR_0.01.txt
10	3882749	10_internal_9297	16	72923799	16_internal_8980	0.348	6.56853e-06	0.00378725263964867	hist_mono_mean_trans.FDR_0.01.txt
10	3882749	10_internal_9297	16	82216273	16_internal_6298	0.38	7.21015e-07	0.000650875235246788	hist_mono_mean_trans.FDR_0.01.txt
10	3882732	10_internal_8331	16	1581972	16_internal_6285	0.331	1.85629e-05	0.00831932159332284	hist_mono_mean_trans.FDR_0.01.txt
10	3882732	10_internal_8331	16	21373799	16_internal_5697	0.407	8.94388e-08	0.000115929146118426	hist_mono_mean_trans.FDR_0.01.txt
10	3882732	10_internal_8331	16	81850196	16_internal_6757	-0.357	3.65657e-06	0.00240047136850771	hist_mono_mean_trans.FDR_0.01.txt
10	4112523	10_internal_9027	16	15634890	16_internal_6023	0.355	3.9791e-06	0.00256897369880791	hist_mono_mean_trans.FDR_0.01.txt
10	6237486	10_internal_10227	16	1534695	16_internal_7392	0.358	3.38355e-06	0.00225713652471621	hist_mono_mean_trans.FDR_0.01.txt
10	7374030	10_internal_9291	16	74478658	16_internal_6135	-0.337	1.35094e-05	0.0065625956109738	hist_mono_mean_trans.FDR_0.01.txt
10	9663201	10_internal_11320	16	20698626	16_internal_7000	-0.34	1.11939e-05	0.00570182008951672	hist_mono_mean_trans.FDR_0.01.txt
10	11580532	10_internal_10795	16	85889221	16_internal_7874	0.343	9.07007e-06	0.00485486610186993	hist_mono_mean_trans.FDR_0.01.txt
10	12159496	10_internal_10085	16	70030078	16_internal_6626	0.339	1.16592e-05	0.00587654679768373	hist_mono_mean_trans.FDR_0.01.txt
10	14632845	10_internal_9014	16	71594893	16_internal_5680	-0.362	2.47302e-06	0.00176204747896273	hist_mono_mean_trans.FDR_0.01.txt
10	14998065	10_internal_8651	16	2947552	16_internal_6771	0.421	2.84705e-08	4.40817673881778e-05	hist_mono_mean_trans.FDR_0.01.txt
10	17158224	10_internal_11168	16	21373799	16_internal_5697	0.409	7.7386e-08	0.000102956828113825	hist_mono_mean_trans.FDR_0.01.txt
10	17158224	10_internal_11168	16	40240972	16_internal_8656	-0.337	1.32632e-05	0.00647235419426522	hist_mono_mean_trans.FDR_0.01.txt
10	17122155	10_internal_8574	16	68331837	16_internal_7113	0.336	1.3593e-05	0.00659386394116445	hist_mono_mean_trans.FDR_0.01.txt
10	18944613	10_internal_7858	16	55475106	16_internal_6038	0.533	4.21166e-13	2.88989692592781e-09	hist_mono_mean_trans.FDR_0.01.txt
10	19985333	10_internal_8901	16	89106806	16_internal_6050	-0.339	1.19285e-05	0.00597849666728967	hist_mono_mean_trans.FDR_0.01.txt
10	20454590	10_internal_10402	16	4709210	16_internal_5606	-0.406	9.74957e-08	0.000124517364113922	hist_mono_mean_trans.FDR_0.01.txt
10	20454590	10_internal_10402	16	31138910	16_internal_6074	-0.35	5.60826e-06	0.00335075025042917	hist_mono_mean_trans.FDR_0.01.txt
10	20454590	10_internal_10402	16	89106806	16_internal_6050	-0.397	2.08919e-07	0.000235468963345528	hist_mono_mean_trans.FDR_0.01.txt
10	23715713	10_internal_9124	16	21373799	16_internal_5697	0.352	5.15537e-06	0.00314150509629828	hist_mono_mean_trans.FDR_0.01.txt
10	26076012	10_internal_8612	16	65590145	16_internal_5766	0.443	4.46192e-09	9.09253044427737e-06	hist_mono_mean_trans.FDR_0.01.txt
10	26750165	10_internal_8905	16	21642505	16_internal_6250	0.39	3.49904e-07	0.000359708654504071	hist_mono_mean_trans.FDR_0.01.txt
10	26819324	10_internal_9114	16	67585095	16_internal_6185	-0.335	1.51172e-05	0.00714333276627227	hist_mono_mean_trans.FDR_0.01.txt
10	26819324	10_internal_9114	16	88799862	16_internal_6071	-0.363	2.36215e-06	0.00169894958100564	hist_mono_mean_trans.FDR_0.01.txt
10	27896722	10_internal_11344	16	65590145	16_internal_5766	-0.34	1.11571e-05	0.00568816653422113	hist_mono_mean_trans.FDR_0.01.txt
10	30041707	10_internal_12384	16	90223199	16_internal_7915	0.33	1.99117e-05	0.00876262724200776	hist_mono_mean_trans.FDR_0.01.txt
10	30839507	10_internal_9241	16	84937859	16_internal_5920	0.419	3.59308e-08	5.3711745961959e-05	hist_mono_mean_trans.FDR_0.01.txt
10	31230799	10_internal_9151	16	4697144	16_internal_7197	-0.395	2.3779e-07	0.000262027326921617	hist_mono_mean_trans.FDR_0.01.txt
10	31934096	10_internal_11037	16	73093497	16_internal_6140	0.351	5.35531e-06	0.0032346410361612	hist_mono_mean_trans.FDR_0.01.txt
10	31934096	10_internal_11037	16	85945823	16_internal_7511	0.353	4.63666e-06	0.00289356933375558	hist_mono_mean_trans.FDR_0.01.txt
10	31918799	10_internal_8397	16	1534695	16_internal_7392	-0.374	1.14617e-06	0.00094809325159117	hist_mono_mean_trans.FDR_0.01.txt
10	33272247	10_internal_8556	16	4709210	16_internal_5606	-0.416	4.31022e-08	6.26383689525297e-05	hist_mono_mean_trans.FDR_0.01.txt
10	33272247	10_internal_8556	16	21373799	16_internal_5697	0.33	2.05234e-05	0.00896204858445643	hist_mono_mean_trans.FDR_0.01.txt
10	33272247	10_internal_8556	16	29654413	16_internal_6808	-0.344	8.67408e-06	0.00469229270958367	hist_mono_mean_trans.FDR_0.01.txt
10	33272247	10_internal_8556	16	50734095	16_internal_6669	-0.374	1.14382e-06	0.000946874711524848	hist_mono_mean_trans.FDR_0.01.txt
10	33272247	10_internal_8556	16	89455310	16_internal_6013	-0.332	1.77361e-05	0.00804763326380521	hist_mono_mean_trans.FDR_0.01.txt
10	34204374	10_internal_12380	16	65590145	16_internal_5766	0.364	2.17934e-06	0.00159275926087287	hist_mono_mean_trans.FDR_0.01.txt
10	35697309	10_internal_10779	16	73093497	16_internal_6140	0.368	1.70877e-06	0.00130784006585745	hist_mono_mean_trans.FDR_0.01.txt
10	38324908	10_internal_8116	16	57099130	16_internal_6461	0.349	5.9668e-06	0.00351609372996053	hist_mono_mean_trans.FDR_0.01.txt
10	40796156	10_internal_13184	16	33917496	16_internal_8086	0.557	2.01842e-14	1.9952957197517e-10	hist_mono_mean_trans.FDR_0.01.txt
10	40796156	10_internal_13184	16	40240972	16_internal_8656	0.383	5.96599e-07	0.000557079618324408	hist_mono_mean_trans.FDR_0.01.txt
10	43917281	10_internal_8829	16	4709210	16_internal_5606	0.624	1.25114e-18	3.49989827882805e-14	hist_mono_mean_trans.FDR_0.01.txt
10	43917281	10_internal_8829	16	21522635	16_internal_5605	0.396	2.10336e-07	0.000236750332147232	hist_mono_mean_trans.FDR_0.01.txt
10	43917281	10_internal_8829	16	31138910	16_internal_6074	0.462	7.70139e-10	2.00402071648059e-06	hist_mono_mean_trans.FDR_0.01.txt
10	44643866	10_internal_12158	16	65590145	16_internal_5766	0.482	1.04781e-10	3.53726919251813e-07	hist_mono_mean_trans.FDR_0.01.txt
10	45464058	10_internal_8929	16	31138910	16_internal_6074	0.428	1.68062e-08	2.81665854834793e-05	hist_mono_mean_trans.FDR_0.01.txt
10	45464058	10_internal_8929	16	89455310	16_internal_6013	0.34	1.11251e-05	0.00567622373385963	hist_mono_mean_trans.FDR_0.01.txt
10	45916189	10_internal_10842	16	4709210	16_internal_5606	0.395	2.3688e-07	0.00026118672519039	hist_mono_mean_trans.FDR_0.01.txt
10	45916189	10_internal_10842	16	17406757	16_internal_8921	0.348	6.58878e-06	0.00379615368539506	hist_mono_mean_trans.FDR_0.01.txt
10	45916189	10_internal_10842	16	89106806	16_internal_6050	0.346	7.41017e-06	0.00415881224186893	hist_mono_mean_trans.FDR_0.01.txt
10	45916189	10_internal_10842	16	89455310	16_internal_6013	0.485	8.06126e-11	2.8126929886467e-07	hist_mono_mean_trans.FDR_0.01.txt
10	47389787	10_internal_9454	16	89419359	16_internal_6605	0.338	1.26619e-05	0.00625128132417895	hist_mono_mean_trans.FDR_0.01.txt
10	51516539	10_internal_8010	16	23818856	16_internal_5761	-0.331	1.93024e-05	0.00856193407295291	hist_mono_mean_trans.FDR_0.01.txt
10	60107763	10_internal_9217	16	75158093	16_internal_7126	-0.425	2.09803e-08	3.40404553471282e-05	hist_mono_mean_trans.FDR_0.01.txt
10	63726176	10_internal_8996	16	66224448	16_internal_6900	-0.349	5.95284e-06	0.00351019820324769	hist_mono_mean_trans.FDR_0.01.txt
10	63723621	10_internal_8232	16	2727890	16_internal_6969	0.383	5.96257e-07	0.00055680234476722	hist_mono_mean_trans.FDR_0.01.txt
10	63723621	10_internal_8232	16	31138910	16_internal_6074	-0.335	1.47213e-05	0.0070012249322441	hist_mono_mean_trans.FDR_0.01.txt
10	64252356	10_internal_8456	16	68397253	16_internal_5940	0.351	5.25466e-06	0.00318636570344072	hist_mono_mean_trans.FDR_0.01.txt
10	64282972	10_internal_7937	16	72222212	16_internal_6481	0.403	1.29808e-07	0.000158360319528727	hist_mono_mean_trans.FDR_0.01.txt
10	64282972	10_internal_7937	16	82216273	16_internal_6298	0.388	3.9861e-07	0.000399460632932065	hist_mono_mean_trans.FDR_0.01.txt
10	64282972	10_internal_7937	16	84937859	16_internal_5920	0.45	2.38514e-09	5.30010098142703e-06	hist_mono_mean_trans.FDR_0.01.txt
10	64282951	10_internal_7711	16	4709210	16_internal_5606	-0.611	9.28043e-18	2.08507723935124e-13	hist_mono_mean_trans.FDR_0.01.txt
10	64282951	10_internal_7711	16	21373799	16_internal_5697	0.328	2.2592e-05	0.00961035595266243	hist_mono_mean_trans.FDR_0.01.txt
10	64282951	10_internal_7711	16	31138910	16_internal_6074	-0.486	7.09342e-11	2.51680586499808e-07	hist_mono_mean_trans.FDR_0.01.txt
10	64282951	10_internal_7711	16	89455310	16_internal_6013	-0.392	2.88951e-07	0.000307300678028193	hist_mono_mean_trans.FDR_0.01.txt
10	64386951	10_internal_7763	16	2494529	16_internal_6500	-0.334	1.63554e-05	0.00757184174830975	hist_mono_mean_trans.FDR_0.01.txt
10	64386951	10_internal_7763	16	72222212	16_internal_6481	0.595	1.06472e-16	1.89169477096767e-12	hist_mono_mean_trans.FDR_0.01.txt
10	64386951	10_internal_7763	16	82216273	16_internal_6298	0.467	4.63855e-10	1.29563299041665e-06	hist_mono_mean_trans.FDR_0.01.txt
10	64386951	10_internal_7763	16	84937859	16_internal_5920	0.375	1.02525e-06	0.000866484110030461	hist_mono_mean_trans.FDR_0.01.txt
10	64386951	10_internal_7763	16	85945823	16_internal_7511	0.505	9.66775e-12	4.43686514165842e-08	hist_mono_mean_trans.FDR_0.01.txt
10	64388061	10_internal_7836	16	85889221	16_internal_7874	0.356	3.88644e-06	0.00252065042166751	hist_mono_mean_trans.FDR_0.01.txt
10	64459830	10_internal_8737	16	4709210	16_internal_5606	-0.334	1.62703e-05	0.00754336399944842	hist_mono_mean_trans.FDR_0.01.txt
10	64459830	10_internal_8737	16	57162940	16_internal_8739	-0.327	2.37342e-05	0.00996299572794093	hist_mono_mean_trans.FDR_0.01.txt
10	64459830	10_internal_8737	16	85889221	16_internal_7874	0.363	2.42269e-06	0.00173270464999823	hist_mono_mean_trans.FDR_0.01.txt
10	64540056	10_internal_8634	16	29654413	16_internal_6808	0.417	4.23538e-08	6.17073790968178e-05	hist_mono_mean_trans.FDR_0.01.txt
10	64540056	10_internal_8634	16	85889221	16_internal_7874	0.395	2.36142e-07	0.000260534845568245	hist_mono_mean_trans.FDR_0.01.txt
10	72540716	10_internal_11682	16	21540105	16_internal_5655	-0.333	1.72975e-05	0.00789778393881472	hist_mono_mean_trans.FDR_0.01.txt
10	73111445	10_internal_9894	16	66568891	16_internal_8897	0.336	1.44451e-05	0.00690381312842311	hist_mono_mean_trans.FDR_0.01.txt
10	73111445	10_internal_9894	16	67249468	16_internal_6370	0.392	2.89246e-07	0.000307567275285479	hist_mono_mean_trans.FDR_0.01.txt
10	73467136	10_internal_8800	16	89106806	16_internal_6050	0.344	8.20756e-06	0.00449749666209423	hist_mono_mean_trans.FDR_0.01.txt
10	73492363	10_internal_8041	16	1997735	16_internal_6080	0.427	1.79916e-08	2.98809992891226e-05	hist_mono_mean_trans.FDR_0.01.txt
10	73492363	10_internal_8041	16	66568891	16_internal_8897	0.341	1.04241e-05	0.00540202959208283	hist_mono_mean_trans.FDR_0.01.txt
10	73492363	10_internal_8041	16	81523701	16_internal_6138	0.345	7.81462e-06	0.00433253700328813	hist_mono_mean_trans.FDR_0.01.txt
10	73492363	10_internal_8041	16	85620920	16_internal_5774	0.341	1.02313e-05	0.00532546555092021	hist_mono_mean_trans.FDR_0.01.txt
10	73492363	10_internal_8041	16	88939927	16_internal_6166	0.425	2.14376e-08	3.46809747500553e-05	hist_mono_mean_trans.FDR_0.01.txt
10	73470542	10_internal_8356	16	81850196	16_internal_6757	0.425	2.06844e-08	3.36517547398489e-05	hist_mono_mean_trans.FDR_0.01.txt
10	73636737	10_internal_8486	16	3140137	16_internal_6332	0.357	3.51613e-06	0.00232682114040059	hist_mono_mean_trans.FDR_0.01.txt
10	73636737	10_internal_8486	16	66568891	16_internal_8897	0.337	1.34616e-05	0.00654479017025944	hist_mono_mean_trans.FDR_0.01.txt
10	73636737	10_internal_8486	16	68067951	16_internal_7499	0.41	7.22871e-08	9.72482780866685e-05	hist_mono_mean_trans.FDR_0.01.txt
10	73636737	10_internal_8486	16	82216273	16_internal_6298	0.349	6.11345e-06	0.00358276577010943	hist_mono_mean_trans.FDR_0.01.txt
10	73636737	10_internal_8486	16	84937859	16_internal_5920	0.36	3.03035e-06	0.00206831686437849	hist_mono_mean_trans.FDR_0.01.txt
10	73636737	10_internal_8486	16	85945823	16_internal_7511	0.37	1.50023e-06	0.00117794460621537	hist_mono_mean_trans.FDR_0.01.txt
10	74265046	10_internal_8644	16	81667645	16_internal_7995	-0.344	8.22421e-06	0.00450363101165828	hist_mono_mean_trans.FDR_0.01.txt
10	74265883	10_internal_8259	16	21642505	16_internal_6250	0.357	3.67857e-06	0.00241198449772714	hist_mono_mean_trans.FDR_0.01.txt
10	74265883	10_internal_8259	16	84937859	16_internal_5920	0.342	9.30702e-06	0.00495079137163966	hist_mono_mean_trans.FDR_0.01.txt
10	74265954	10_internal_8205	16	4709210	16_internal_5606	-0.562	1.05967e-14	1.11490200448289e-10	hist_mono_mean_trans.FDR_0.01.txt
10	74265954	10_internal_8205	16	21522635	16_internal_5605	-0.535	3.27301e-13	2.3089675794737e-09	hist_mono_mean_trans.FDR_0.01.txt
10	74265954	10_internal_8205	16	31138910	16_internal_6074	-0.504	1.06208e-11	4.8197859039821e-08	hist_mono_mean_trans.FDR_0.01.txt
10	74265954	10_internal_8205	16	89106806	16_internal_6050	-0.487	6.78304e-11	2.42095690346575e-07	hist_mono_mean_trans.FDR_0.01.txt
10	75599755	10_internal_11922	16	69873648	16_internal_7835	-0.334	1.5563e-05	0.00729836845307702	hist_mono_mean_trans.FDR_0.01.txt
10	78740280	10_internal_9813	16	48406912	16_internal_7656	0.337	1.33839e-05	0.00651696976153491	hist_mono_mean_trans.FDR_0.01.txt
10	78740280	10_internal_9813	16	57885616	16_internal_6473	-0.331	1.9242e-05	0.0085423566069571	hist_mono_mean_trans.FDR_0.01.txt
10	79181793	10_internal_11381	16	54063327	16_internal_8800	0.348	6.41209e-06	0.00371812951354888	hist_mono_mean_trans.FDR_0.01.txt
10	80873500	10_internal_8394	16	695676	16_internal_5789	0.424	2.36596e-08	3.76747185986781e-05	hist_mono_mean_trans.FDR_0.01.txt
10	80873500	10_internal_8394	16	1825942	16_internal_5674	0.33	2.04202e-05	0.00892675682009315	hist_mono_mean_trans.FDR_0.01.txt
10	80873500	10_internal_8394	16	68538697	16_internal_8481	-0.358	3.42609e-06	0.00227980707965654	hist_mono_mean_trans.FDR_0.01.txt
10	80873500	10_internal_8394	16	69448296	16_internal_6456	-0.33	2.05272e-05	0.00896326691302428	hist_mono_mean_trans.FDR_0.01.txt
10	80873500	10_internal_8394	16	75120728	16_internal_6868	0.334	1.60067e-05	0.00745493731741955	hist_mono_mean_trans.FDR_0.01.txt
10	80873500	10_internal_8394	16	81523701	16_internal_6138	0.386	4.68125e-07	0.000456377190959043	hist_mono_mean_trans.FDR_0.01.txt
10	80873500	10_internal_8394	16	85620920	16_internal_5774	0.628	6.29493e-19	1.88734084104508e-14	hist_mono_mean_trans.FDR_0.01.txt
10	80873500	10_internal_8394	16	85648230	16_internal_6002	0.35	5.70098e-06	0.00339319215483901	hist_mono_mean_trans.FDR_0.01.txt
10	80873500	10_internal_8394	16	88939927	16_internal_6166	0.494	3.16303e-11	1.2477287852411e-07	hist_mono_mean_trans.FDR_0.01.txt
10	80873500	10_internal_8394	16	88992200	16_internal_5963	0.348	6.62868e-06	0.0038139425071461	hist_mono_mean_trans.FDR_0.01.txt
10	80873500	10_internal_8394	16	89444257	16_internal_6402	0.37	1.45537e-06	0.00114930563105333	hist_mono_mean_trans.FDR_0.01.txt
10	81028489	10_internal_9295	16	81523701	16_internal_6138	0.335	1.53207e-05	0.00721394911411681	hist_mono_mean_trans.FDR_0.01.txt
10	81030669	10_internal_7733	16	17406757	16_internal_8921	0.551	4.28497e-14	3.85089631334017e-10	hist_mono_mean_trans.FDR_0.01.txt
10	81030669	10_internal_7733	16	29654413	16_internal_6808	0.393	2.78894e-07	0.000298571865479346	hist_mono_mean_trans.FDR_0.01.txt
10	81030669	10_internal_7733	16	89455310	16_internal_6013	0.424	2.32606e-08	3.71209568094255e-05	hist_mono_mean_trans.FDR_0.01.txt
10	81705954	10_internal_9526	16	75120728	16_internal_6868	0.341	1.0196e-05	0.00531036195682998	hist_mono_mean_trans.FDR_0.01.txt
10	82243389	10_internal_7832	16	21642505	16_internal_6250	0.382	6.13613e-07	0.000569906541098448	hist_mono_mean_trans.FDR_0.01.txt
10	82243389	10_internal_7832	16	81523701	16_internal_6138	0.388	4.11714e-07	0.000410368315538864	hist_mono_mean_trans.FDR_0.01.txt
10	82243389	10_internal_7832	16	85031521	16_internal_6289	0.392	2.94136e-07	0.000311972692222484	hist_mono_mean_trans.FDR_0.01.txt
10	82243389	10_internal_7832	16	85620920	16_internal_5774	0.386	4.65622e-07	0.000454490917519451	hist_mono_mean_trans.FDR_0.01.txt
10	82243389	10_internal_7832	16	88939927	16_internal_6166	0.394	2.45726e-07	0.000269192913459278	hist_mono_mean_trans.FDR_0.01.txt
10	82289639	10_internal_7786	16	4709210	16_internal_5606	0.422	2.72513e-08	4.24924359482735e-05	hist_mono_mean_trans.FDR_0.01.txt
10	82289639	10_internal_7786	16	29654413	16_internal_6808	0.365	2.11871e-06	0.00155652365788826	hist_mono_mean_trans.FDR_0.01.txt
10	82289639	10_internal_7786	16	89106806	16_internal_6050	0.351	5.5043e-06	0.00330319273840495	hist_mono_mean_trans.FDR_0.01.txt
10	82289639	10_internal_7786	16	89455310	16_internal_6013	0.341	1.0186e-05	0.00530639934735576	hist_mono_mean_trans.FDR_0.01.txt
10	89841721	10_internal_9405	16	73093497	16_internal_6140	0.334	1.61253e-05	0.00749473605165544	hist_mono_mean_trans.FDR_0.01.txt
10	89841721	10_internal_9405	16	84937859	16_internal_5920	0.491	4.32743e-11	1.63736596268563e-07	hist_mono_mean_trans.FDR_0.01.txt
10	89841721	10_internal_9405	16	85945823	16_internal_7511	0.39	3.36932e-07	0.000348736385262283	hist_mono_mean_trans.FDR_0.01.txt
10	89845180	10_internal_8803	16	4709210	16_internal_5606	-0.355	4.05016e-06	0.00260622448330738	hist_mono_mean_trans.FDR_0.01.txt
10	89845180	10_internal_8803	16	31138910	16_internal_6074	-0.371	1.33411e-06	0.00107214203642022	hist_mono_mean_trans.FDR_0.01.txt
10	90252625	10_internal_8570	16	88939927	16_internal_6166	0.333	1.73644e-05	0.00792160487213855	hist_mono_mean_trans.FDR_0.01.txt
10	90608431	10_internal_9058	16	11419449	16_internal_8004	0.327	2.36854e-05	0.00994874593742589	hist_mono_mean_trans.FDR_0.01.txt
10	91207535	10_internal_11618	16	1534695	16_internal_7392	0.495	2.85016e-11	1.1386075704917e-07	hist_mono_mean_trans.FDR_0.01.txt
10	92542330	10_internal_9644	16	68397253	16_internal_5940	0.333	1.69924e-05	0.00779134958756902	hist_mono_mean_trans.FDR_0.01.txt
10	92967540	10_internal_10056	16	86029519	16_internal_7927	0.408	8.74298e-08	0.000113815499365265	hist_mono_mean_trans.FDR_0.01.txt
10	92967540	10_internal_10056	16	88096091	16_internal_8754	-0.345	7.83517e-06	0.00434142146944831	hist_mono_mean_trans.FDR_0.01.txt
10	94504601	10_internal_9221	16	1534695	16_internal_7392	0.328	2.32889e-05	0.00982650089668295	hist_mono_mean_trans.FDR_0.01.txt
10	94827687	10_internal_9948	16	86542122	16_internal_7358	0.421	2.92013e-08	4.50501978439064e-05	hist_mono_mean_trans.FDR_0.01.txt
10	98461214	10_internal_9272	16	73093497	16_internal_6140	0.328	2.31141e-05	0.00977063063482658	hist_mono_mean_trans.FDR_0.01.txt
10	98461214	10_internal_9272	16	85945823	16_internal_7511	0.342	9.36872e-06	0.00497529402618865	hist_mono_mean_trans.FDR_0.01.txt
10	100078802	10_internal_9073	16	11419449	16_internal_8004	-0.335	1.50087e-05	0.00710355221669448	hist_mono_mean_trans.FDR_0.01.txt
10	100078802	10_internal_9073	16	85620920	16_internal_5774	-0.331	1.85413e-05	0.00831209957722796	hist_mono_mean_trans.FDR_0.01.txt
10	102971890	10_internal_11848	16	56687188	16_internal_6785	0.339	1.17306e-05	0.00590289588876935	hist_mono_mean_trans.FDR_0.01.txt
10	103596650	10_internal_9321	16	85945823	16_internal_7511	0.346	7.24886e-06	0.00408879664455442	hist_mono_mean_trans.FDR_0.01.txt
10	103749602	10_internal_9447	16	86029519	16_internal_7927	0.33	2.00722e-05	0.00881555483428178	hist_mono_mean_trans.FDR_0.01.txt
10	103737847	10_internal_9470	16	1534695	16_internal_7392	0.35	5.77901e-06	0.00342876972940921	hist_mono_mean_trans.FDR_0.01.txt
10	103737847	10_internal_9470	16	21373799	16_internal_5697	-0.372	1.24321e-06	0.00101304300153634	hist_mono_mean_trans.FDR_0.01.txt
10	103737847	10_internal_9470	16	88096091	16_internal_8754	-0.329	2.11738e-05	0.00916120347378168	hist_mono_mean_trans.FDR_0.01.txt
10	105216387	10_internal_10957	16	88992200	16_internal_5963	0.335	1.51521e-05	0.00715577613964957	hist_mono_mean_trans.FDR_0.01.txt
10	106017735	10_internal_8446	16	4709210	16_internal_5606	-0.381	6.51715e-07	0.000599149646050752	hist_mono_mean_trans.FDR_0.01.txt
10	106017735	10_internal_8446	16	17406757	16_internal_8921	-0.334	1.57655e-05	0.0073705477577819	hist_mono_mean_trans.FDR_0.01.txt
10	106017735	10_internal_8446	16	31138910	16_internal_6074	-0.334	1.63589e-05	0.00757286335488757	hist_mono_mean_trans.FDR_0.01.txt
10	106017735	10_internal_8446	16	89455310	16_internal_6013	-0.422	2.72632e-08	4.25072571174655e-05	hist_mono_mean_trans.FDR_0.01.txt
10	112417598	10_internal_8817	16	90158324	16_internal_7732	-0.329	2.19195e-05	0.00940358563377332	hist_mono_mean_trans.FDR_0.01.txt
10	114688095	10_internal_12048	16	1534695	16_internal_7392	0.362	2.4944e-06	0.00177457391893237	hist_mono_mean_trans.FDR_0.01.txt
10	114688095	10_internal_12048	16	75120728	16_internal_6868	-0.339	1.16736e-05	0.00588188396085975	hist_mono_mean_trans.FDR_0.01.txt
10	115111331	10_internal_8290	16	4709210	16_internal_5606	-0.445	3.69508e-09	7.72315941957752e-06	hist_mono_mean_trans.FDR_0.01.txt
10	115111331	10_internal_8290	16	85889221	16_internal_7874	0.343	9.14047e-06	0.00488362369647149	hist_mono_mean_trans.FDR_0.01.txt
10	115621494	10_internal_10240	16	72222212	16_internal_6481	-0.333	1.70602e-05	0.0078156734632721	hist_mono_mean_trans.FDR_0.01.txt
10	115842564	10_internal_9514	16	1534695	16_internal_7392	0.347	6.97409e-06	0.00396832616127704	hist_mono_mean_trans.FDR_0.01.txt
10	119173504	10_internal_11503	16	75158093	16_internal_7126	0.395	2.43563e-07	0.000267227436622426	hist_mono_mean_trans.FDR_0.01.txt
10	121288032	10_internal_8417	16	17406757	16_internal_8921	0.37	1.46446e-06	0.00115545583512483	hist_mono_mean_trans.FDR_0.01.txt
10	121288032	10_internal_8417	16	31138910	16_internal_6074	0.331	1.8562e-05	0.0083190232685314	hist_mono_mean_trans.FDR_0.01.txt
10	121288032	10_internal_8417	16	89106806	16_internal_6050	0.423	2.43036e-08	3.85342621537943e-05	hist_mono_mean_trans.FDR_0.01.txt
10	121288032	10_internal_8417	16	89455310	16_internal_6013	0.358	3.46731e-06	0.00230103428882016	hist_mono_mean_trans.FDR_0.01.txt
10	121602565	10_internal_10443	16	89419359	16_internal_6605	-0.366	1.89982e-06	0.00142424683672735	hist_mono_mean_trans.FDR_0.01.txt
10	125804391	10_internal_8033	16	4709210	16_internal_5606	0.522	1.37626e-12	8.08594721378954e-09	hist_mono_mean_trans.FDR_0.01.txt
10	125804391	10_internal_8033	16	31138910	16_internal_6074	0.411	6.45676e-08	8.83634268174744e-05	hist_mono_mean_trans.FDR_0.01.txt
10	125804391	10_internal_8033	16	50734095	16_internal_6669	0.367	1.78233e-06	0.00135331550665086	hist_mono_mean_trans.FDR_0.01.txt
10	125804391	10_internal_8033	16	89106806	16_internal_6050	0.35	5.70166e-06	0.00339353998863041	hist_mono_mean_trans.FDR_0.01.txt
10	126352754	10_internal_9093	16	4709210	16_internal_5606	0.381	6.89724e-07	0.000627543348612847	hist_mono_mean_trans.FDR_0.01.txt
10	126352754	10_internal_9093	16	4697144	16_internal_7197	0.407	9.30928e-08	0.000119868815776524	hist_mono_mean_trans.FDR_0.01.txt
10	126352754	10_internal_9093	16	67704667	16_internal_6760	0.332	1.7436e-05	0.00794538530636936	hist_mono_mean_trans.FDR_0.01.txt
10	126352754	10_internal_9093	16	88822882	16_internal_6151	0.436	8.51165e-09	1.57674474659826e-05	hist_mono_mean_trans.FDR_0.01.txt
10	126352754	10_internal_9093	16	88843617	16_internal_5995	0.353	4.70935e-06	0.00292781479726184	hist_mono_mean_trans.FDR_0.01.txt
10	126352754	10_internal_9093	16	89419359	16_internal_6605	0.394	2.57335e-07	0.000279384357260492	hist_mono_mean_trans.FDR_0.01.txt
10	126372228	10_internal_8466	16	81523701	16_internal_6138	0.394	2.46975e-07	0.000270305885792583	hist_mono_mean_trans.FDR_0.01.txt
10	126372228	10_internal_8466	16	85620920	16_internal_5774	0.392	2.97363e-07	0.000314774653178692	hist_mono_mean_trans.FDR_0.01.txt
10	126372228	10_internal_8466	16	88939927	16_internal_6166	0.386	4.50297e-07	0.000442182842506115	hist_mono_mean_trans.FDR_0.01.txt
10	126796187	10_internal_10197	16	85620920	16_internal_5774	0.403	1.27846e-07	0.000156314116829548	hist_mono_mean_trans.FDR_0.01.txt
10	126796187	10_internal_10197	16	88837004	16_internal_5668	0.34	1.08926e-05	0.00558346140269537	hist_mono_mean_trans.FDR_0.01.txt
10	126796187	10_internal_10197	16	88939927	16_internal_6166	0.363	2.38391e-06	0.00171084930271281	hist_mono_mean_trans.FDR_0.01.txt
10	126796187	10_internal_10197	16	89444257	16_internal_6402	0.374	1.08209e-06	0.000905446730095543	hist_mono_mean_trans.FDR_0.01.txt
10	127595620	10_internal_8421	16	33917496	16_internal_8086	0.731	5.38749e-28	1.41270564578248e-22	hist_mono_mean_trans.FDR_0.01.txt
10	128940801	10_internal_8686	16	85945823	16_internal_7511	-0.393	2.73495e-07	0.00029382869033131	hist_mono_mean_trans.FDR_0.01.txt
10	129691762	10_internal_8976	16	84937859	16_internal_5920	0.386	4.71901e-07	0.000459293761175304	hist_mono_mean_trans.FDR_0.01.txt
10	129691762	10_internal_8976	16	85945823	16_internal_7511	0.353	4.7712e-06	0.00295839173222817	hist_mono_mean_trans.FDR_0.01.txt
10	133789483	10_internal_8619	16	67585095	16_internal_6185	0.425	2.08731e-08	3.3899060911886e-05	hist_mono_mean_trans.FDR_0.01.txt
10	134217420	10_internal_7852	16	695676	16_internal_5789	0.455	1.48476e-09	3.5271960358645e-06	hist_mono_mean_trans.FDR_0.01.txt
10	134217420	10_internal_7852	16	85620920	16_internal_5774	0.361	2.70516e-06	0.00189183161515787	hist_mono_mean_trans.FDR_0.01.txt
10	134217420	10_internal_7852	16	88939927	16_internal_6166	0.471	3.37122e-10	9.84432592124305e-07	hist_mono_mean_trans.FDR_0.01.txt
10	134240530	10_internal_9074	16	50734095	16_internal_6669	0.338	1.209e-05	0.00603591900114396	hist_mono_mean_trans.FDR_0.01.txt
10	134240530	10_internal_9074	16	67704667	16_internal_6760	0.355	4.06238e-06	0.00261282607723834	hist_mono_mean_trans.FDR_0.01.txt
10	134397353	10_internal_11504	16	2179813	16_internal_5728	0.329	2.20761e-05	0.00945251827759242	hist_mono_mean_trans.FDR_0.01.txt
10	134397353	10_internal_11504	16	75120728	16_internal_6868	0.328	2.36223e-05	0.00992858551742231	hist_mono_mean_trans.FDR_0.01.txt
10	134397353	10_internal_11504	16	85620920	16_internal_5774	0.337	1.34808e-05	0.00655224036447244	hist_mono_mean_trans.FDR_0.01.txt
10	134395911	10_internal_8432	16	70453925	16_internal_8094	0.354	4.28596e-06	0.00272184242698524	hist_mono_mean_trans.FDR_0.01.txt
10	135097136	10_internal_8554	16	4709210	16_internal_5606	0.36	2.83257e-06	0.00196272273564598	hist_mono_mean_trans.FDR_0.01.txt
10	867639	10_internal_8083	17	4078707	17_internal_10655	0.338	1.26572e-05	0.00624965624928154	hist_mono_mean_trans.FDR_0.01.txt
10	867639	10_internal_8083	17	75205645	17_internal_8796	0.357	3.66355e-06	0.00240399975838214	hist_mono_mean_trans.FDR_0.01.txt
10	3882749	10_internal_9297	17	1486505	17_internal_8089	0.349	5.91952e-06	0.00349455579272171	hist_mono_mean_trans.FDR_0.01.txt
10	3882749	10_internal_9297	17	7019372	17_internal_9237	0.378	8.21785e-07	0.000724163710857281	hist_mono_mean_trans.FDR_0.01.txt
10	3882749	10_internal_9297	17	28561584	17_internal_8405	0.362	2.64492e-06	0.00185900561451263	hist_mono_mean_trans.FDR_0.01.txt
10	3882749	10_internal_9297	17	34426276	17_internal_8265	0.454	1.61636e-09	3.79236650042471e-06	hist_mono_mean_trans.FDR_0.01.txt
10	3882749	10_internal_9297	17	72578945	17_internal_7928	0.337	1.32205e-05	0.00645639840420385	hist_mono_mean_trans.FDR_0.01.txt
10	3882749	10_internal_9297	17	73299717	17_internal_7681	0.365	2.02583e-06	0.00150005452259079	hist_mono_mean_trans.FDR_0.01.txt
10	3882749	10_internal_9297	17	81127802	17_internal_8494	0.486	7.26911e-11	2.57040715737369e-07	hist_mono_mean_trans.FDR_0.01.txt
10	3882732	10_internal_8331	17	4880916	17_internal_8870	-0.34	1.10519e-05	0.00564751033797362	hist_mono_mean_trans.FDR_0.01.txt
10	3882732	10_internal_8331	17	9418800	17_internal_10736	0.351	5.41705e-06	0.00326269763654926	hist_mono_mean_trans.FDR_0.01.txt
10	3882732	10_internal_8331	17	39073583	17_internal_8304	0.364	2.1987e-06	0.00160396941230248	hist_mono_mean_trans.FDR_0.01.txt
10	3882732	10_internal_8331	17	57893791	17_internal_8640	0.341	1.04737e-05	0.0054210338911055	hist_mono_mean_trans.FDR_0.01.txt
10	5333404	10_internal_7882	17	19920634	17_internal_12346	0.383	5.59514e-07	0.000528590444209883	hist_mono_mean_trans.FDR_0.01.txt
10	6237486	10_internal_10227	17	40505772	17_internal_9220	0.402	1.38707e-07	0.000167149951971732	hist_mono_mean_trans.FDR_0.01.txt
10	6237486	10_internal_10227	17	45740960	17_internal_8580	0.377	8.94332e-07	0.00077579384001681	hist_mono_mean_trans.FDR_0.01.txt
10	6237486	10_internal_10227	17	46990402	17_internal_8208	0.334	1.54521e-05	0.00726017024367501	hist_mono_mean_trans.FDR_0.01.txt
10	6376323	10_internal_12275	17	2034189	17_internal_7890	0.332	1.82454e-05	0.00821701243887492	hist_mono_mean_trans.FDR_0.01.txt
10	7374030	10_internal_9291	17	47907869	17_internal_8938	-0.328	2.31893e-05	0.00979410604799852	hist_mono_mean_trans.FDR_0.01.txt
10	11580532	10_internal_10795	17	72233065	17_internal_9198	0.338	1.21005e-05	0.00603946234575878	hist_mono_mean_trans.FDR_0.01.txt
10	12612960	10_internal_9174	17	21165896	17_internal_8802	-0.341	9.94405e-06	0.00520963679873489	hist_mono_mean_trans.FDR_0.01.txt
10	14439755	10_internal_9536	17	53694320	17_internal_11392	0.329	2.13832e-05	0.00923054059101925	hist_mono_mean_trans.FDR_0.01.txt
10	14998065	10_internal_8651	17	27302670	17_internal_8665	-0.353	4.53626e-06	0.00284290813893957	hist_mono_mean_trans.FDR_0.01.txt
10	14998065	10_internal_8651	17	57893791	17_internal_8640	-0.366	1.9639e-06	0.0014627100421127	hist_mono_mean_trans.FDR_0.01.txt
10	14998065	10_internal_8651	17	72629146	17_internal_7821	-0.335	1.48994e-05	0.00706538600216996	hist_mono_mean_trans.FDR_0.01.txt
10	14998065	10_internal_8651	17	72733657	17_internal_8271	-0.369	1.54127e-06	0.00120428147192124	hist_mono_mean_trans.FDR_0.01.txt
10	14998065	10_internal_8651	17	78190695	17_internal_8117	-0.386	4.52744e-07	0.000444004055512849	hist_mono_mean_trans.FDR_0.01.txt
10	14998065	10_internal_8651	17	81078317	17_internal_8528	-0.347	7.06947e-06	0.0040094619913413	hist_mono_mean_trans.FDR_0.01.txt
10	17158224	10_internal_11168	17	9418800	17_internal_10736	0.352	5.02504e-06	0.00307969075325384	hist_mono_mean_trans.FDR_0.01.txt
10	18944613	10_internal_7858	17	34424226	17_internal_8294	0.455	1.45673e-09	3.46849988685085e-06	hist_mono_mean_trans.FDR_0.01.txt
10	18944613	10_internal_7858	17	79534557	17_internal_8746	-0.385	4.91248e-07	0.000474843093875465	hist_mono_mean_trans.FDR_0.01.txt
10	20454590	10_internal_10402	17	17735492	17_internal_8598	-0.349	6.00469e-06	0.00353408014690463	hist_mono_mean_trans.FDR_0.01.txt
10	20454590	10_internal_10402	17	28685006	17_internal_8363	0.357	3.52642e-06	0.00233188711554342	hist_mono_mean_trans.FDR_0.01.txt
10	20454590	10_internal_10402	17	57893791	17_internal_8640	0.377	8.77328e-07	0.000764042717666532	hist_mono_mean_trans.FDR_0.01.txt
10	20454590	10_internal_10402	17	78190695	17_internal_8117	-0.353	4.59185e-06	0.00287146019526078	hist_mono_mean_trans.FDR_0.01.txt
10	21819172	10_internal_8975	17	75437250	17_internal_7958	0.38	7.04761e-07	0.00063858957108912	hist_mono_mean_trans.FDR_0.01.txt
10	21819172	10_internal_8975	17	79367407	17_internal_8813	0.374	1.12253e-06	0.000933033907012154	hist_mono_mean_trans.FDR_0.01.txt
10	21819172	10_internal_8975	17	80211523	17_internal_7924	0.35	5.76247e-06	0.00342124358111605	hist_mono_mean_trans.FDR_0.01.txt
10	22862580	10_internal_9094	17	137235	17_internal_11648	0.417	4.23851e-08	6.17343144501923e-05	hist_mono_mean_trans.FDR_0.01.txt
10	23699137	10_internal_10262	17	61076920	17_internal_9607	-0.347	7.14522e-06	0.00404398721947205	hist_mono_mean_trans.FDR_0.01.txt
10	23715713	10_internal_9124	17	4672546	17_internal_8768	0.373	1.15574e-06	0.000954874631646294	hist_mono_mean_trans.FDR_0.01.txt
10	23715713	10_internal_9124	17	7008064	17_internal_8509	0.348	6.45821e-06	0.00373882654002302	hist_mono_mean_trans.FDR_0.01.txt
10	23715713	10_internal_9124	17	57893791	17_internal_8640	0.334	1.55422e-05	0.00729102212266464	hist_mono_mean_trans.FDR_0.01.txt
10	23715713	10_internal_9124	17	76388930	17_internal_9050	0.429	1.4651e-08	2.51069215704594e-05	hist_mono_mean_trans.FDR_0.01.txt
10	26668725	10_internal_8731	17	56423921	17_internal_10279	-0.328	2.24714e-05	0.00957155630459065	hist_mono_mean_trans.FDR_0.01.txt
10	26839762	10_internal_7985	17	4801324	17_internal_8288	-0.333	1.71583e-05	0.0078493711382204	hist_mono_mean_trans.FDR_0.01.txt
10	28119158	10_internal_8923	17	34559249	17_internal_8212	-0.329	2.10581e-05	0.00912772034439468	hist_mono_mean_trans.FDR_0.01.txt
10	30839507	10_internal_9241	17	72578945	17_internal_7928	0.367	1.78402e-06	0.00135433799936811	hist_mono_mean_trans.FDR_0.01.txt
10	30858025	10_internal_8909	17	997041	17_internal_9153	0.349	6.2892e-06	0.00366410773898478	hist_mono_mean_trans.FDR_0.01.txt
10	31934096	10_internal_11037	17	7948290	17_internal_9617	0.328	2.30758e-05	0.00975967049139785	hist_mono_mean_trans.FDR_0.01.txt
10	31918799	10_internal_8397	17	79839955	17_internal_8050	0.379	7.70698e-07	0.000687404055193511	hist_mono_mean_trans.FDR_0.01.txt
10	33272247	10_internal_8556	17	7257381	17_internal_8739	-0.421	2.85683e-08	4.42119820065406e-05	hist_mono_mean_trans.FDR_0.01.txt
10	33272247	10_internal_8556	17	28685006	17_internal_8363	0.394	2.48365e-07	0.000271473456668577	hist_mono_mean_trans.FDR_0.01.txt
10	33272247	10_internal_8556	17	47282993	17_internal_7654	-0.334	1.59543e-05	0.0074371677182601	hist_mono_mean_trans.FDR_0.01.txt
10	33272247	10_internal_8556	17	80211523	17_internal_7924	-0.341	1.04334e-05	0.0054058749431912	hist_mono_mean_trans.FDR_0.01.txt
10	38324908	10_internal_8116	17	40505772	17_internal_9220	0.39	3.42849e-07	0.000353839312065795	hist_mono_mean_trans.FDR_0.01.txt
10	40796156	10_internal_13184	17	25280256	17_internal_12261	0.454	1.58408e-09	3.72796410646835e-06	hist_mono_mean_trans.FDR_0.01.txt
10	43917281	10_internal_8829	17	17735492	17_internal_8598	0.343	8.82238e-06	0.00475386302704672	hist_mono_mean_trans.FDR_0.01.txt
10	43917281	10_internal_8829	17	28438134	17_internal_8157	0.35	5.73942e-06	0.00341081013156401	hist_mono_mean_trans.FDR_0.01.txt
10	43917281	10_internal_8829	17	36789176	17_internal_8627	0.506	9.17654e-12	4.23938384996384e-08	hist_mono_mean_trans.FDR_0.01.txt
10	43917281	10_internal_8829	17	42133760	17_internal_8339	0.367	1.7757e-06	0.00134940703654091	hist_mono_mean_trans.FDR_0.01.txt
10	43917281	10_internal_8829	17	46947798	17_internal_8145	0.589	2.41998e-16	3.91549152893511e-12	hist_mono_mean_trans.FDR_0.01.txt
10	43917281	10_internal_8829	17	47282993	17_internal_7654	0.419	3.50194e-08	5.25240583933455e-05	hist_mono_mean_trans.FDR_0.01.txt
10	43917281	10_internal_8829	17	60709248	17_internal_8441	-0.366	1.89609e-06	0.0014222314681629	hist_mono_mean_trans.FDR_0.01.txt
10	43917281	10_internal_8829	17	62976918	17_internal_7918	0.369	1.54929e-06	0.00120903107443689	hist_mono_mean_trans.FDR_0.01.txt
10	43917281	10_internal_8829	17	66239796	17_internal_8329	0.417	4.00779e-08	5.89333103339716e-05	hist_mono_mean_trans.FDR_0.01.txt
10	43917281	10_internal_8829	17	72629146	17_internal_7821	-0.488	6.13484e-11	2.21792632537703e-07	hist_mono_mean_trans.FDR_0.01.txt
10	43917281	10_internal_8829	17	72733657	17_internal_8271	-0.343	9.05669e-06	0.00484887410573855	hist_mono_mean_trans.FDR_0.01.txt
10	43917281	10_internal_8829	17	80211523	17_internal_7924	0.633	2.58505e-19	8.5442864829611e-15	hist_mono_mean_trans.FDR_0.01.txt
10	44643866	10_internal_12158	17	31988483	17_internal_9229	0.423	2.55355e-08	4.01877244013925e-05	hist_mono_mean_trans.FDR_0.01.txt
10	45464058	10_internal_8929	17	997041	17_internal_9153	0.399	1.72879e-07	0.00020094172397299	hist_mono_mean_trans.FDR_0.01.txt
10	45464058	10_internal_8929	17	47282993	17_internal_7654	0.361	2.8195e-06	0.00195572780476511	hist_mono_mean_trans.FDR_0.01.txt
10	45464058	10_internal_8929	17	75437250	17_internal_7958	0.335	1.49358e-05	0.00707791960255046	hist_mono_mean_trans.FDR_0.01.txt
10	45916189	10_internal_10842	17	1121334	17_internal_8106	0.5	1.73321e-11	7.38082002134452e-08	hist_mono_mean_trans.FDR_0.01.txt
10	45916189	10_internal_10842	17	1977951	17_internal_7914	0.495	2.7717e-11	1.11126551996495e-07	hist_mono_mean_trans.FDR_0.01.txt
10	45916189	10_internal_10842	17	2034189	17_internal_7890	0.447	3.14175e-09	6.71853634536757e-06	hist_mono_mean_trans.FDR_0.01.txt
10	45916189	10_internal_10842	17	9418800	17_internal_10736	0.552	3.994e-14	3.6261222221265e-10	hist_mono_mean_trans.FDR_0.01.txt
10	45916189	10_internal_10842	17	47282993	17_internal_7654	0.704	2.68274e-25	3.93526836111954e-20	hist_mono_mean_trans.FDR_0.01.txt
10	45916189	10_internal_10842	17	66239796	17_internal_8329	0.331	1.94658e-05	0.00861617356864383	hist_mono_mean_trans.FDR_0.01.txt
10	45916189	10_internal_10842	17	66332460	17_internal_9318	0.387	4.28504e-07	0.000424378722302544	hist_mono_mean_trans.FDR_0.01.txt
10	45916189	10_internal_10842	17	68246898	17_internal_8451	-0.336	1.42376e-05	0.0068283605407813	hist_mono_mean_trans.FDR_0.01.txt
10	45916189	10_internal_10842	17	73302695	17_internal_7876	0.58	9.45246e-16	1.31022657830624e-11	hist_mono_mean_trans.FDR_0.01.txt
10	45916189	10_internal_10842	17	75437250	17_internal_7958	0.54	1.62442e-13	1.25068832411415e-09	hist_mono_mean_trans.FDR_0.01.txt
10	45916189	10_internal_10842	17	80211523	17_internal_7924	0.463	7.12745e-10	1.873209771967e-06	hist_mono_mean_trans.FDR_0.01.txt
10	46203998	10_internal_8396	17	46990402	17_internal_8208	0.358	3.38183e-06	0.00225628592942581	hist_mono_mean_trans.FDR_0.01.txt
10	54777030	10_internal_10525	17	66239796	17_internal_8329	-0.368	1.71718e-06	0.00131331408506703	hist_mono_mean_trans.FDR_0.01.txt
10	60107763	10_internal_9217	17	26791068	17_internal_11082	0.335	1.51802e-05	0.00716523376203526	hist_mono_mean_trans.FDR_0.01.txt
10	60107763	10_internal_9217	17	28013597	17_internal_8607	0.337	1.35629e-05	0.00658241088418608	hist_mono_mean_trans.FDR_0.01.txt
10	60107763	10_internal_9217	17	39670918	17_internal_11973	-0.344	8.70794e-06	0.00470652133153795	hist_mono_mean_trans.FDR_0.01.txt
10	60107763	10_internal_9217	17	76334584	17_internal_12415	0.344	8.4954e-06	0.00461596350482465	hist_mono_mean_trans.FDR_0.01.txt
10	60120698	10_internal_8047	17	38325756	17_internal_8887	-0.332	1.78533e-05	0.00808778631522973	hist_mono_mean_trans.FDR_0.01.txt
10	63717086	10_internal_8422	17	1097493	17_internal_8127	-0.374	1.07147e-06	0.000897936141647654	hist_mono_mean_trans.FDR_0.01.txt
10	63717086	10_internal_8422	17	1121334	17_internal_8106	-0.377	9.18278e-07	0.000792569151326581	hist_mono_mean_trans.FDR_0.01.txt
10	63717086	10_internal_8422	17	57893791	17_internal_8640	0.341	9.93633e-06	0.00520636069477818	hist_mono_mean_trans.FDR_0.01.txt
10	63717086	10_internal_8422	17	68246898	17_internal_8451	0.443	4.39359e-09	8.97440943128239e-06	hist_mono_mean_trans.FDR_0.01.txt
10	63717086	10_internal_8422	17	79534557	17_internal_8746	-0.418	3.78266e-08	5.6117981579282e-05	hist_mono_mean_trans.FDR_0.01.txt
10	63728952	10_internal_8828	17	67423528	17_internal_10619	-0.404	1.18347e-07	0.000146497609157451	hist_mono_mean_trans.FDR_0.01.txt
10	63726176	10_internal_8996	17	39670918	17_internal_11973	-0.35	5.72382e-06	0.00340381871468029	hist_mono_mean_trans.FDR_0.01.txt
10	63726176	10_internal_8996	17	40505772	17_internal_9220	0.335	1.47359e-05	0.00700610348822288	hist_mono_mean_trans.FDR_0.01.txt
10	63726176	10_internal_8996	17	76626251	17_internal_12572	0.332	1.81585e-05	0.00819018224548468	hist_mono_mean_trans.FDR_0.01.txt
10	64252356	10_internal_8456	17	46990402	17_internal_8208	-0.359	3.20992e-06	0.00216428882583409	hist_mono_mean_trans.FDR_0.01.txt
10	64282972	10_internal_7937	17	7019372	17_internal_9237	0.392	3.01929e-07	0.000318780993641236	hist_mono_mean_trans.FDR_0.01.txt
10	64282972	10_internal_7937	17	72578945	17_internal_7928	0.475	2.17338e-10	6.71470245493129e-07	hist_mono_mean_trans.FDR_0.01.txt
10	64282972	10_internal_7937	17	73299717	17_internal_7681	0.478	1.69671e-10	5.39605958319795e-07	hist_mono_mean_trans.FDR_0.01.txt
10	64282951	10_internal_7711	17	9418800	17_internal_10736	-0.381	6.6694e-07	0.000610569201450588	hist_mono_mean_trans.FDR_0.01.txt
10	64282951	10_internal_7711	17	18200874	17_internal_8556	0.37	1.49503e-06	0.00117464113034307	hist_mono_mean_trans.FDR_0.01.txt
10	64282951	10_internal_7711	17	19296015	17_internal_9315	0.328	2.31587e-05	0.00978400781531546	hist_mono_mean_trans.FDR_0.01.txt
10	64282951	10_internal_7711	17	28685006	17_internal_8363	0.458	1.12598e-09	2.77960398520411e-06	hist_mono_mean_trans.FDR_0.01.txt
10	64282951	10_internal_7711	17	36789176	17_internal_8627	-0.49	4.71882e-11	1.7649506772824e-07	hist_mono_mean_trans.FDR_0.01.txt
10	64282951	10_internal_7711	17	46947798	17_internal_8145	-0.402	1.38581e-07	0.000167026464622089	hist_mono_mean_trans.FDR_0.01.txt
10	64282951	10_internal_7711	17	47282993	17_internal_7654	-0.492	3.72646e-11	1.43833951743191e-07	hist_mono_mean_trans.FDR_0.01.txt
10	64282951	10_internal_7711	17	57893791	17_internal_8640	0.49	4.92901e-11	1.83294487703343e-07	hist_mono_mean_trans.FDR_0.01.txt
10	64282951	10_internal_7711	17	65433673	17_internal_8740	-0.348	6.56948e-06	0.00378755431333835	hist_mono_mean_trans.FDR_0.01.txt
10	64282951	10_internal_7711	17	66216501	17_internal_8217	0.341	1.02419e-05	0.00532981068173314	hist_mono_mean_trans.FDR_0.01.txt
10	64282951	10_internal_7711	17	71116459	17_internal_9048	0.404	1.16425e-07	0.000144497715007438	hist_mono_mean_trans.FDR_0.01.txt
10	64282951	10_internal_7711	17	72629146	17_internal_7821	0.577	1.37151e-15	1.806555649381e-11	hist_mono_mean_trans.FDR_0.01.txt
10	64282951	10_internal_7711	17	72733657	17_internal_8271	0.581	8.10017e-16	1.13833980563491e-11	hist_mono_mean_trans.FDR_0.01.txt
10	64282951	10_internal_7711	17	80211523	17_internal_7924	-0.576	1.51625e-15	1.97594497229143e-11	hist_mono_mean_trans.FDR_0.01.txt
10	64282951	10_internal_7711	17	81078317	17_internal_8528	0.388	4.07779e-07	0.0004071320657009	hist_mono_mean_trans.FDR_0.01.txt
10	64386951	10_internal_7763	17	28035383	17_internal_7995	0.346	7.27977e-06	0.00410179977660978	hist_mono_mean_trans.FDR_0.01.txt
10	64386951	10_internal_7763	17	56000504	17_internal_9516	0.352	5.16934e-06	0.00314823453753124	hist_mono_mean_trans.FDR_0.01.txt
10	64386951	10_internal_7763	17	72578945	17_internal_7928	0.461	8.36578e-10	2.14948911469727e-06	hist_mono_mean_trans.FDR_0.01.txt
10	64386951	10_internal_7763	17	73299717	17_internal_7681	0.45	2.28737e-09	5.11937556136419e-06	hist_mono_mean_trans.FDR_0.01.txt
10	64386951	10_internal_7763	17	81127802	17_internal_8494	0.488	6.17438e-11	2.23000793585711e-07	hist_mono_mean_trans.FDR_0.01.txt
10	64388061	10_internal_7836	17	1977951	17_internal_7914	0.429	1.50622e-08	2.56875763446256e-05	hist_mono_mean_trans.FDR_0.01.txt
10	64388061	10_internal_7836	17	2034189	17_internal_7890	0.44	6.01872e-09	1.17168132336098e-05	hist_mono_mean_trans.FDR_0.01.txt
10	64388061	10_internal_7836	17	9418800	17_internal_10736	0.38	7.19765e-07	0.000649912105358954	hist_mono_mean_trans.FDR_0.01.txt
10	64388061	10_internal_7836	17	27302670	17_internal_8665	0.481	1.18833e-10	3.95008262583239e-07	hist_mono_mean_trans.FDR_0.01.txt
10	64388061	10_internal_7836	17	40349772	17_internal_8882	0.349	5.95548e-06	0.00351128831766355	hist_mono_mean_trans.FDR_0.01.txt
10	64388061	10_internal_7836	17	57893791	17_internal_8640	0.401	1.43899e-07	0.000172353464404327	hist_mono_mean_trans.FDR_0.01.txt
10	64388061	10_internal_7836	17	62002525	17_internal_8566	0.433	1.04533e-08	1.88039646362736e-05	hist_mono_mean_trans.FDR_0.01.txt
10	64388061	10_internal_7836	17	65433673	17_internal_8740	-0.329	2.12974e-05	0.00920290351007915	hist_mono_mean_trans.FDR_0.01.txt
10	64388061	10_internal_7836	17	72629146	17_internal_7821	0.396	2.10746e-07	0.000237166700425742	hist_mono_mean_trans.FDR_0.01.txt
10	64388061	10_internal_7836	17	72733657	17_internal_8271	0.397	1.9456e-07	0.000221870480203054	hist_mono_mean_trans.FDR_0.01.txt
10	64388061	10_internal_7836	17	73302695	17_internal_7876	0.502	1.31999e-11	5.8208431378311e-08	hist_mono_mean_trans.FDR_0.01.txt
10	64388061	10_internal_7836	17	81078317	17_internal_8528	0.41	7.46841e-08	9.99238821181809e-05	hist_mono_mean_trans.FDR_0.01.txt
10	64459830	10_internal_8737	17	41169949	17_internal_9044	-0.361	2.76347e-06	0.00192427021813485	hist_mono_mean_trans.FDR_0.01.txt
10	64459830	10_internal_8737	17	60709248	17_internal_8441	0.341	1.03115e-05	0.00535752133305072	hist_mono_mean_trans.FDR_0.01.txt
10	64459830	10_internal_8737	17	80211523	17_internal_7924	-0.343	8.8029e-06	0.0047457789522271	hist_mono_mean_trans.FDR_0.01.txt
10	64540056	10_internal_8634	17	1977951	17_internal_7914	0.344	8.43781e-06	0.00459198178283106	hist_mono_mean_trans.FDR_0.01.txt
10	64540056	10_internal_8634	17	3840656	17_internal_8705	0.364	2.2975e-06	0.00166197331571208	hist_mono_mean_trans.FDR_0.01.txt
10	64540056	10_internal_8634	17	47282993	17_internal_7654	0.342	9.49565e-06	0.00502560211887143	hist_mono_mean_trans.FDR_0.01.txt
10	64540056	10_internal_8634	17	58640921	17_internal_8243	-0.389	3.81895e-07	0.000385671389857274	hist_mono_mean_trans.FDR_0.01.txt
10	64540056	10_internal_8634	17	62002525	17_internal_8566	0.342	9.63745e-06	0.00508344593389584	hist_mono_mean_trans.FDR_0.01.txt
10	64540056	10_internal_8634	17	62976918	17_internal_7918	0.386	4.50012e-07	0.000441976335151122	hist_mono_mean_trans.FDR_0.01.txt
10	64540056	10_internal_8634	17	72518891	17_internal_7911	0.448	2.76531e-09	6.01756961508719e-06	hist_mono_mean_trans.FDR_0.01.txt
10	64540056	10_internal_8634	17	73302695	17_internal_7876	0.382	6.12302e-07	0.000568882413432051	hist_mono_mean_trans.FDR_0.01.txt
10	71127678	10_internal_9618	17	7257381	17_internal_8739	0.366	1.90005e-06	0.00142435910142784	hist_mono_mean_trans.FDR_0.01.txt
10	71569617	10_internal_8534	17	45365323	17_internal_8639	0.411	6.96947e-08	9.43362984210415e-05	hist_mono_mean_trans.FDR_0.01.txt
10	71943377	10_internal_8527	17	17906820	17_internal_9553	0.348	6.60168e-06	0.00380216673474783	hist_mono_mean_trans.FDR_0.01.txt
10	72058455	10_internal_11532	17	32586901	17_internal_12138	0.328	2.2303e-05	0.00952176347262543	hist_mono_mean_trans.FDR_0.01.txt
10	72412821	10_internal_12670	17	36800786	17_internal_11649	0.341	1.04218e-05	0.00540094355340956	hist_mono_mean_trans.FDR_0.01.txt
10	73111445	10_internal_9894	17	4880998	17_internal_8247	0.401	1.46645e-07	0.000175093038018333	hist_mono_mean_trans.FDR_0.01.txt
10	73111445	10_internal_9894	17	39670918	17_internal_11973	0.34	1.1015e-05	0.00563352011412603	hist_mono_mean_trans.FDR_0.01.txt
10	73111445	10_internal_9894	17	47907869	17_internal_8938	0.362	2.57844e-06	0.00182216497710322	hist_mono_mean_trans.FDR_0.01.txt
10	73111445	10_internal_9894	17	72821460	17_internal_8066	0.368	1.66936e-06	0.00128321020678995	hist_mono_mean_trans.FDR_0.01.txt
10	73111445	10_internal_9894	17	72914710	17_internal_8766	0.44	5.9849e-09	1.16589003857672e-05	hist_mono_mean_trans.FDR_0.01.txt
10	73467136	10_internal_8800	17	4801324	17_internal_8288	0.389	3.7867e-07	0.000383090201023259	hist_mono_mean_trans.FDR_0.01.txt
10	73467136	10_internal_8800	17	42133760	17_internal_8339	0.353	4.74028e-06	0.00294326949286555	hist_mono_mean_trans.FDR_0.01.txt
10	73467136	10_internal_8800	17	76660658	17_internal_8477	0.366	1.9906e-06	0.00147901143668048	hist_mono_mean_trans.FDR_0.01.txt
10	73492363	10_internal_8041	17	4880998	17_internal_8247	0.42	3.30523e-08	5.00196160007748e-05	hist_mono_mean_trans.FDR_0.01.txt
10	73492363	10_internal_8041	17	56000504	17_internal_9516	0.342	9.62969e-06	0.00508029555305578	hist_mono_mean_trans.FDR_0.01.txt
10	73492363	10_internal_8041	17	72821460	17_internal_8066	0.431	1.24741e-08	2.1888927042952e-05	hist_mono_mean_trans.FDR_0.01.txt
10	73492363	10_internal_8041	17	79292627	17_internal_8289	0.506	8.61304e-12	4.01247766529361e-08	hist_mono_mean_trans.FDR_0.01.txt
10	73470542	10_internal_8356	17	9910242	17_internal_8410	0.355	4.20159e-06	0.00268082773249511	hist_mono_mean_trans.FDR_0.01.txt
10	73470542	10_internal_8356	17	18200874	17_internal_8556	0.428	1.57937e-08	2.67385598105563e-05	hist_mono_mean_trans.FDR_0.01.txt
10	73470542	10_internal_8356	17	47333608	17_internal_8300	0.383	5.79843e-07	0.000544338351797675	hist_mono_mean_trans.FDR_0.01.txt
10	73470542	10_internal_8356	17	60709248	17_internal_8441	-0.338	1.22979e-05	0.00611443096530717	hist_mono_mean_trans.FDR_0.01.txt
10	73470542	10_internal_8356	17	75437250	17_internal_7958	0.386	4.78875e-07	0.000465035933147597	hist_mono_mean_trans.FDR_0.01.txt
10	73470542	10_internal_8356	17	79534557	17_internal_8746	0.386	4.76318e-07	0.000462996129104768	hist_mono_mean_trans.FDR_0.01.txt
[truncated: 397,042 more rows]
