# Supplementary material for: Genetic variation in cis-regulatory domains suggests cell type-specific regulatory mechanisms in immunity
Source: Commun Biol. 2023 Mar 28;6:335. doi: 10.1038/s42003-023-04688-3 (PMC10050075; doi:10.1038/s42003-023-04688-3)
Supplement: Supplementary file 6 — Supplementary Data 4 [file 42003_2023_4688_MOESM6_ESM.txt]

ENSG00000174718.7	12	32112304	32112304	+	rs111945221	7	137881690	137881690	1.29987e-16	0.847387	2.05841806733541e-11	aCRD_transeqtl_MON.significant.txt
ENSG00000267022.1	19	44529506	44529506	+	rs62034713	16	3359124	3359124	1.10176e-08	0.676042	0.000436174904003374	aCRD_transeqtl_MON.significant.txt
ENSG00000178386.7	19	44555520	44555520	+	rs62034713	16	3359124	3359124	3.20955e-06	0.558709	0.0363036067783502	aCRD_transeqtl_MON.significant.txt
ENSG00000159882.8	19	44507100	44507100	+	rs62034713	16	3359124	3359124	4.69608e-15	0.894152	3.71825487073803e-10	aCRD_transeqtl_MON.significant.txt
ENSG00000214189.3	19	12203078	12203078	+	rs62034713	16	3359124	3359124	1.07138e-06	0.58366	0.0169659115833261	aCRD_transeqtl_MON.significant.txt
ENSG00000188474.6	19	12203078	12203078	+	rs62034713	16	3359124	3359124	1.02901e-07	0.633056	0.00271582642298693	aCRD_transeqtl_MON.significant.txt
ENSG00000197054.6	19	12035890	12035890	+	rs62034713	16	3359124	3359124	3.98454e-07	0.605114	0.00788718210861532	aCRD_transeqtl_MON.significant.txt
ENSG00000171291.4	19	11959541	11959541	+	rs62034713	16	3359124	3359124	2.09277e-08	0.664064	0.000662804061756564	aCRD_transeqtl_MON.significant.txt
ENSG00000197701.7	4	53179	53179	+	rs12491955	3	101146597	101146597	1.71007e-06	-0.458482	0.0215730388508181	aCRD_transeqtl_MON.significant.txt
ENSG00000228668.1	7	38385100	38385100	-	rs888956	5	148120217	148120217	1.77101e-06	-0.565542	0.0215730388508181	aCRD_transeqtl_MON.significant.txt
ENSG00000172785.12	9	188979	188979	-	rs1191647	2	114176424	114176424	5.40019e-11	0.821065	2.85050265617434e-06	aCRD_transeqtl_MON.significant.txt
ENSG00000123689.5	1	209848765	209848765	+	rs28620617	7	38400984	38400984	9.6732e-07	-0.525579	0.0169659115833261	aCRD_transeqtl_MON.significant.txt
ENSG00000049246.9	1	7844380	7844380	+	rs201887	11	32603285	32603285	1.35939e-06	-0.485491	0.0195697397470872	aCRD_transeqtl_MON.significant.txt
ENSG00000151623.10	4	149365850	149365850	-	rs2606724	11	113957880	113957880	1.32256e-07	-0.506895	0.00299192710384788	aCRD_transeqtl_MON.significant.txt
ENSG00000186918.9	8	28260218	28260218	-	rs4505108	12	52560191	52560191	4.74471e-06	0.456162	0.0469594882001036	aCRD_transeqtl_MON.significant.txt
ENSG00000133739.11	8	86019382	86019382	+	rs34715597	14	64035828	64035828	4.39736e-06	-1.59701	0.0464231308904123	aCRD_transeqtl_MON.significant.txt
ENSG00000129757.8	11	2907111	2907111	-	rs72992130	6	144441671	144441671	3.80895e-06	1.07766	0.0221510706275467	aCRD_transeqtl_NEU.significant.txt
ENSG00000257579.1	12	108011498	108011498	-	rs494406	11	69344241	69344241	4.46713e-06	0.504345	0.0253745807964667	aCRD_transeqtl_NEU.significant.txt
ENSG00000102572.10	13	99230194	99230194	-	rs75541431	10	101245230	101245230	7.74353e-08	-0.936822	0.000756550141885204	aCRD_transeqtl_NEU.significant.txt
ENSG00000180479.9	19	38085673	38085673	-	rs508537	3	101011537	101011537	5.90695e-06	0.431323	0.0294446200906632	aCRD_transeqtl_NEU.significant.txt
ENSG00000267041.1	19	37263727	37263727	-	rs508537	3	101011537	101011537	3.59287e-06	0.440688	0.0214040712152919	aCRD_transeqtl_NEU.significant.txt
ENSG00000189164.10	19	37861963	37861963	+	rs508537	3	101011537	101011537	2.10272e-08	0.526271	0.000244568709119075	aCRD_transeqtl_NEU.significant.txt
ENSG00000152454.3	19	58459043	58459043	-	rs508537	3	101011537	101011537	4.34742e-07	0.478113	0.00331833601914535	aCRD_transeqtl_NEU.significant.txt
ENSG00000256060.2	19	57874879	57874879	+	rs508537	3	101011537	101011537	7.06584e-08	0.507687	0.00071910332649458	aCRD_transeqtl_NEU.significant.txt
ENSG00000204519.5	19	58193337	58193337	+	rs508537	3	101011537	101011537	2.59301e-13	0.668295	1.18859296985641e-08	aCRD_transeqtl_NEU.significant.txt
ENSG00000161551.8	19	52394203	52394203	-	rs508537	3	101011537	101011537	1.0262e-05	0.42064	0.0464169917769461	aCRD_transeqtl_NEU.significant.txt
ENSG00000251369.3	19	58071231	58071231	-	rs508537	3	101011537	101011537	2.1836e-11	0.618189	5.82679510367718e-07	aCRD_transeqtl_NEU.significant.txt
ENSG00000152443.8	19	58258164	58258164	+	rs508537	3	101011537	101011537	5.0607e-06	0.43426	0.0280929054132234	aCRD_transeqtl_NEU.significant.txt
ENSG00000083817.8	19	58090295	58090295	-	rs508537	3	101011537	101011537	2.62412e-11	0.615976	5.82679510367718e-07	aCRD_transeqtl_NEU.significant.txt
ENSG00000213762.6	19	58125601	58125601	+	rs508537	3	101011537	101011537	7.69652e-10	0.57307	1.10581944236071e-05	aCRD_transeqtl_NEU.significant.txt
ENSG00000105136.14	19	57999079	57999079	+	rs508537	3	101011537	101011537	1.20077e-10	0.597207	2.09493490941907e-06	aCRD_transeqtl_NEU.significant.txt
ENSG00000152433.10	19	57874845	57874845	+	rs508537	3	101011537	101011537	1.33829e-06	0.458638	0.00908001304694541	aCRD_transeqtl_NEU.significant.txt
ENSG00000171649.7	19	58089824	58089824	+	rs508537	3	101011537	101011537	3.67254e-11	0.6119	7.47522086739695e-07	aCRD_transeqtl_NEU.significant.txt
ENSG00000268678.1	19	57863380	57863380	-	rs508537	3	101011537	101011537	1.52081e-06	0.45636	0.0100394975013354	aCRD_transeqtl_NEU.significant.txt
ENSG00000196724.8	19	58446761	58446761	-	rs508537	3	101011537	101011537	8.43366e-14	0.680092	5.14985306250151e-09	aCRD_transeqtl_NEU.significant.txt
ENSG00000179909.11	19	58220579	58220579	-	rs508537	3	101011537	101011537	1.34566e-07	0.49745	0.00117385931952367	aCRD_transeqtl_NEU.significant.txt
ENSG00000228006.2	19	58202072	58202072	-	rs508537	3	101011537	101011537	2.91975e-13	0.667029	1.18859296985641e-08	aCRD_transeqtl_NEU.significant.txt
ENSG00000188785.7	19	57901218	57901218	+	rs508537	3	101011537	101011537	1.82684e-08	0.528374	0.000223104976219109	aCRD_transeqtl_NEU.significant.txt
ENSG00000197128.7	19	57988938	57988938	-	rs508537	3	101011537	101011537	2.29999e-07	0.488728	0.00181218693253568	aCRD_transeqtl_NEU.significant.txt
ENSG00000152439.8	19	58011283	58011283	+	rs508537	3	101011537	101011537	6.84626e-11	0.604239	1.28631927219414e-06	aCRD_transeqtl_NEU.significant.txt
ENSG00000178229.7	19	57831877	57831877	+	rs508537	3	101011537	101011537	2.33237e-06	0.448644	0.0142421709997636	aCRD_transeqtl_NEU.significant.txt
ENSG00000131845.10	19	57862675	57862675	+	rs508537	3	101011537	101011537	1.43992e-08	0.531907	0.000185107281804658	aCRD_transeqtl_NEU.significant.txt
ENSG00000186272.8	19	57922531	57922531	+	rs508537	3	101011537	101011537	5.70488e-08	0.51103	0.000605839266632366	aCRD_transeqtl_NEU.significant.txt
ENSG00000183647.6	19	58111253	58111253	+	rs508537	3	101011537	101011537	2.86365e-10	0.586089	4.3715826587841e-06	aCRD_transeqtl_NEU.significant.txt
ENSG00000268133.1	19	57874934	57874934	+	rs508537	3	101011537	101011537	1.30614e-06	0.459069	0.00908001304694541	aCRD_transeqtl_NEU.significant.txt
ENSG00000269533.1	19	57901252	57901252	+	rs508537	3	101011537	101011537	2.07632e-06	0.450758	0.0130037442888143	aCRD_transeqtl_NEU.significant.txt
ENSG00000181894.10	19	58666477	58666477	-	rs508537	3	101011537	101011537	2.42137e-11	0.616946	5.82679510367718e-07	aCRD_transeqtl_NEU.significant.txt
ENSG00000173480.6	19	58427978	58427978	-	rs508537	3	101011537	101011537	9.1367e-08	0.503634	0.000858330920404437	aCRD_transeqtl_NEU.significant.txt
ENSG00000121406.4	19	58038693	58038693	+	rs508537	3	101011537	101011537	7.62289e-12	0.630637	2.32738593988921e-07	aCRD_transeqtl_NEU.significant.txt
ENSG00000121417.9	19	58141761	58141761	+	rs508537	3	101011537	101011537	1.59607e-10	0.593599	2.59895892648167e-06	aCRD_transeqtl_NEU.significant.txt
ENSG00000083817.8	19	58090295	58090295	-	rs13318232	3	113811688	113811688	5.41727e-06	-0.70982	0.0283589184207918	aCRD_transeqtl_NEU.significant.txt
ENSG00000197372.5	19	23870022	23870022	-	rs508537	3	101011537	101011537	5.4269e-06	0.432936	0.0283589184207918	aCRD_transeqtl_NEU.significant.txt
ENSG00000077935.12	22	45809500	45809500	-	rs7993605	13	51466675	51466675	5.50492e-06	-0.519859	0.0283589184207918	aCRD_transeqtl_NEU.significant.txt
ENSG00000197701.7	4	53179	53179	+	rs508537	3	101011537	101011537	1.05918e-08	0.536421	0.000143726221059167	aCRD_transeqtl_NEU.significant.txt
ENSG00000255436.2	4	85621	85621	+	rs508537	3	101011537	101011537	3.12212e-08	0.520304	0.000346629604002343	aCRD_transeqtl_NEU.significant.txt
ENSG00000106012.12	7	2598632	2598632	+	rs28793658	4	120307214	120307214	1.17345e-06	-0.542731	0.00842993862575665	aCRD_transeqtl_NEU.significant.txt
ENSG00000106003.8	7	2552163	2552163	+	rs28793658	4	120307214	120307214	1.61008e-06	-0.536108	0.0103491003766891	aCRD_transeqtl_NEU.significant.txt
ENSG00000170632.9	7	102715328	102715328	+	rs4679955	3	151653368	151653368	8.48499e-06	0.483106	0.0398553595736012	aCRD_transeqtl_NEU.significant.txt
ENSG00000105953.10	7	44646171	44646171	+	rs77691416	6	144354119	144354119	1.00712e-07	-0.919631	0.00091107933655034	aCRD_transeqtl_NEU.significant.txt
ENSG00000172785.12	9	188979	188979	-	rs2757893	2	114171423	114171423	4.44304e-13	0.891312	1.55031847896688e-08	aCRD_transeqtl_NEU.significant.txt
ENSG00000152332.11	1	162467041	162467041	+	rs13000547	2	181299377	181299377	5.57304e-06	0.499688	0.0283589184207918	aCRD_transeqtl_NEU.significant.txt
ENSG00000131791.6	1	146644129	146644129	-	rs7835648	8	27844165	27844165	6.08745e-06	-0.601422	0.0297374786513327	aCRD_transeqtl_NEU.significant.txt
ENSG00000108405.3	17	3819794	3819794	-	rs73509753	19	14260076	14260076	8.27461e-06	-0.582131	0.0396292723462566	aCRD_transeqtl_NEU.significant.txt
ENSG00000199731.1	5	32234981	32234981	-	rs494406	11	69344241	69344241	8.68446e-06	0.489659	0.0400226360928388	aCRD_transeqtl_NEU.significant.txt
ENSG00000118518.10	6	127587755	127587755	+	rs13256023	8	61648551	61648551	2.19369e-07	-0.608811	0.00178604641633311	aCRD_transeqtl_NEU.significant.txt
ENSG00000158467.12	7	128864864	128864864	+	rs75541431	10	101245230	101245230	1.08125e-06	-0.855694	0.00800296506492455	aCRD_transeqtl_NEU.significant.txt
ENSG00000233013.3	9	141106637	141106637	+	rs2562131	16	83887	83887	2.05174e-20	1.00628	2.5057115232193e-15	aCRD_transeqtl_NEU.significant.txt
ENSG00000159247.7	9	141044565	141044565	+	rs2562131	16	83887	83887	3.53458e-16	0.906929	2.87776483561611e-11	aCRD_transeqtl_NEU.significant.txt
ENSG00000233013.3	9	141106637	141106637	+	rs74383008	16	84373	84373	1.14024e-22	1.33465	2.78506292925573e-17	aCRD_transeqtl_NEU.significant.txt
ENSG00000159247.7	9	141044565	141044565	+	rs74383008	16	84373	84373	1.65307e-07	0.775448	0.00139229731927724	aCRD_transeqtl_NEU.significant.txt
ENSG00000172785.12	9	188979	188979	-	rs2757919	2	114199998	114199998	8.24141e-09	0.766866	0.000168407119804409	aCRD_transeqtl_TCL.significant.txt
ENSG00000119729.6	2	46768945	46768945	+	rs2253724	19	37517695	37517695	2.28415e-06	-0.519684	0.030206893893535	aCRD_transeqtl_TCL.significant.txt
ENSG00000250565.2	2	46769696	46769696	-	rs2253724	19	37517695	37517695	8.48961e-09	-0.62322	0.000168407119804409	aCRD_transeqtl_TCL.significant.txt
ENSG00000111801.10	6	26440700	26440700	+	rs7192652	16	57075180	57075180	3.5859e-06	0.484998	0.0355664801390541	aCRD_transeqtl_TCL.significant.txt
ENSG00000185745.8	10	91152303	91152303	+	rs10200465	2	6425003	6425003	1.58539e-05	-0.619044	0.0404001429908652	ciseQTL_transeqtl_MON.significant.txt
ENSG00000119917.9	10	91087651	91087651	+	rs10200465	2	6425003	6425003	8.7166e-06	-0.636797	0.032335729639994	ciseQTL_transeqtl_MON.significant.txt
ENSG00000119922.7	10	91061712	91061712	+	rs10200465	2	6425003	6425003	7.85508e-06	-0.639829	0.032084330028828	ciseQTL_transeqtl_MON.significant.txt
ENSG00000119922.7	10	91061712	91061712	+	rs13391757	2	6424508	6424508	1.50472e-05	-0.623961	0.0400436164057217	ciseQTL_transeqtl_MON.significant.txt
ENSG00000185745.8	10	91152303	91152303	+	rs78198223	2	6426700	6426700	1.64692e-05	-0.621297	0.0410640777406188	ciseQTL_transeqtl_MON.significant.txt
ENSG00000119917.9	10	91087651	91087651	+	rs78198223	2	6426700	6426700	1.05557e-05	-0.634652	0.0364883115283594	ciseQTL_transeqtl_MON.significant.txt
ENSG00000119922.7	10	91061712	91061712	+	rs78198223	2	6426700	6426700	9.58306e-06	-0.637513	0.033896523363434	ciseQTL_transeqtl_MON.significant.txt
ENSG00000185507.14	11	615999	615999	-	rs78198223	2	6426700	6426700	1.33871e-05	-0.627557	0.0400436164057217	ciseQTL_transeqtl_MON.significant.txt
ENSG00000185885.11	11	313506	313506	+	rs78198223	2	6426700	6426700	4.03886e-06	-0.662463	0.0204765577004996	ciseQTL_transeqtl_MON.significant.txt
ENSG00000185507.14	11	615999	615999	-	rs10200465	2	6425003	6425003	1.38481e-05	-0.623108	0.0400436164057217	ciseQTL_transeqtl_MON.significant.txt
ENSG00000185885.11	11	313506	313506	+	rs10200465	2	6425003	6425003	2.9887e-06	-0.667235	0.0162346786680302	ciseQTL_transeqtl_MON.significant.txt
ENSG00000185885.11	11	313506	313506	+	rs13391757	2	6424508	6424508	6.3152e-06	-0.649616	0.0300162570294112	ciseQTL_transeqtl_MON.significant.txt
ENSG00000152558.10	11	102341115	102341115	-	rs78198223	2	6426700	6426700	1.23287e-06	-0.695055	0.0108032115811477	ciseQTL_transeqtl_MON.significant.txt
ENSG00000152558.10	11	102341115	102341115	-	rs10200465	2	6425003	6425003	1.49607e-06	-0.686086	0.0108032115811477	ciseQTL_transeqtl_MON.significant.txt
ENSG00000152558.10	11	102341115	102341115	-	rs13391757	2	6424508	6424508	2.32409e-06	-0.677791	0.0142290594913661	ciseQTL_transeqtl_MON.significant.txt
ENSG00000174718.7	12	32112304	32112304	+	rs111945221	7	137881690	137881690	1.29987e-16	0.847387	1.97705761463495e-11	ciseQTL_transeqtl_MON.significant.txt
ENSG00000133106.10	13	43566407	43566407	-	rs10200465	2	6425003	6425003	1.47326e-06	-0.686497	0.0108032115811477	ciseQTL_transeqtl_MON.significant.txt
ENSG00000133106.10	13	43566407	43566407	-	rs13391757	2	6424508	6424508	6.57311e-06	-0.648459	0.0302953772704383	ciseQTL_transeqtl_MON.significant.txt
ENSG00000133106.10	13	43566407	43566407	-	rs78198223	2	6426700	6426700	1.56263e-06	-0.688689	0.0108032115811477	ciseQTL_transeqtl_MON.significant.txt
ENSG00000259529.1	14	24620427	24620427	+	rs10200465	2	6425003	6425003	1.37528e-06	-0.688338	0.0108032115811477	ciseQTL_transeqtl_MON.significant.txt
ENSG00000213928.4	14	24630262	24630262	+	rs10200465	2	6425003	6425003	2.33882e-06	-0.673985	0.0142290594913661	ciseQTL_transeqtl_MON.significant.txt
ENSG00000259529.1	14	24620427	24620427	+	rs78198223	2	6426700	6426700	1.24969e-06	-0.694693	0.0108032115811477	ciseQTL_transeqtl_MON.significant.txt
ENSG00000213928.4	14	24630262	24630262	+	rs78198223	2	6426700	6426700	2.02503e-06	-0.681647	0.0133913089682353	ciseQTL_transeqtl_MON.significant.txt
ENSG00000259529.1	14	24620427	24620427	+	rs13391757	2	6424508	6424508	3.30211e-06	-0.668048	0.0173186064491389	ciseQTL_transeqtl_MON.significant.txt
ENSG00000213928.4	14	24630262	24630262	+	rs13391757	2	6424508	6424508	5.76994e-06	-0.652219	0.0283092920036092	ciseQTL_transeqtl_MON.significant.txt
ENSG00000151327.7	14	35514113	35514113	+	rs1920099	12	62555841	62555841	1.36362e-05	0.450104	0.0400436164057217	ciseQTL_transeqtl_MON.significant.txt
ENSG00000104043.10	15	50475014	50475014	-	rs2281780	13	43597995	43597995	1.38197e-05	-0.523989	0.0400436164057217	ciseQTL_transeqtl_MON.significant.txt
ENSG00000259850.1	17	17091982	17091982	+	rs6560326	9	75864613	75864613	1.12748e-05	-0.495518	0.038107963263824	ciseQTL_transeqtl_MON.significant.txt
ENSG00000261868.1	17	4204667	4204667	+	rs756911	13	32525073	32525073	1.5253e-05	0.583617	0.0400436164057217	ciseQTL_transeqtl_MON.significant.txt
ENSG00000178386.7	19	44555520	44555520	+	rs12325636	16	3364867	3364867	2.7222e-06	0.562935	0.0153347136381993	ciseQTL_transeqtl_MON.significant.txt
ENSG00000186026.6	19	44576297	44576297	+	rs12325636	16	3364867	3364867	1.52701e-05	0.521214	0.0400436164057217	ciseQTL_transeqtl_MON.significant.txt
ENSG00000159882.8	19	44507100	44507100	+	rs12325636	16	3364867	3364867	4.30769e-15	0.895834	2.40224356105359e-10	ciseQTL_transeqtl_MON.significant.txt
ENSG00000267022.1	19	44529506	44529506	+	rs12325636	16	3364867	3364867	8.38843e-09	0.68153	0.000255170277125132	ciseQTL_transeqtl_MON.significant.txt
ENSG00000178386.7	19	44555520	44555520	+	rs62034712	16	3356441	3356441	2.56484e-06	0.563295	0.0150039751085177	ciseQTL_transeqtl_MON.significant.txt
ENSG00000186026.6	19	44576297	44576297	+	rs62034712	16	3356441	3356441	1.4851e-05	0.520977	0.0400436164057217	ciseQTL_transeqtl_MON.significant.txt
ENSG00000159882.8	19	44507100	44507100	+	rs62034712	16	3356441	3356441	4.73826e-15	0.893062	2.40224356105359e-10	ciseQTL_transeqtl_MON.significant.txt
ENSG00000267022.1	19	44529506	44529506	+	rs62034712	16	3356441	3356441	7.95338e-09	0.681273	0.000255170277125132	ciseQTL_transeqtl_MON.significant.txt
ENSG00000214189.3	19	12203078	12203078	+	rs12325636	16	3364867	3364867	1.18032e-06	0.58192	0.0108032115811477	ciseQTL_transeqtl_MON.significant.txt
ENSG00000188474.6	19	12203078	12203078	+	rs12325636	16	3364867	3364867	1.19302e-07	0.630524	0.00204569879425174	ciseQTL_transeqtl_MON.significant.txt
ENSG00000197054.6	19	12035890	12035890	+	rs12325636	16	3364867	3364867	3.11755e-07	0.610727	0.00415564571234525	ciseQTL_transeqtl_MON.significant.txt
ENSG00000171291.4	19	11959541	11959541	+	rs12325636	16	3364867	3364867	2.20534e-08	0.663542	0.000494020505953315	ciseQTL_transeqtl_MON.significant.txt
ENSG00000214189.3	19	12203078	12203078	+	rs62034712	16	3356441	3356441	1.18823e-06	0.580722	0.0108032115811477	ciseQTL_transeqtl_MON.significant.txt
ENSG00000188474.6	19	12203078	12203078	+	rs62034712	16	3356441	3356441	1.2105e-07	0.629093	0.00204569879425174	ciseQTL_transeqtl_MON.significant.txt
ENSG00000197054.6	19	12035890	12035890	+	rs62034712	16	3356441	3356441	3.27869e-07	0.608567	0.00415564571234525	ciseQTL_transeqtl_MON.significant.txt
ENSG00000171291.4	19	11959541	11959541	+	rs62034712	16	3356441	3356441	2.27365e-08	0.661769	0.000494020505953315	ciseQTL_transeqtl_MON.significant.txt
ENSG00000101421.3	20	32399110	32399110	+	rs80096420	5	127912600	127912600	8.01001e-06	0.839138	0.032084330028828	ciseQTL_transeqtl_MON.significant.txt
ENSG00000101421.3	20	32399110	32399110	+	rs10064348	5	128008250	128008250	8.61611e-06	0.802583	0.032335729639994	ciseQTL_transeqtl_MON.significant.txt
ENSG00000138496.11	3	122283424	122283424	-	rs78198223	2	6426700	6426700	7.48557e-06	-0.644758	0.032084330028828	ciseQTL_transeqtl_MON.significant.txt
ENSG00000138496.11	3	122283424	122283424	-	rs10200465	2	6425003	6425003	8.01599e-06	-0.63924	0.032084330028828	ciseQTL_transeqtl_MON.significant.txt
ENSG00000160932.6	8	144099399	144099399	+	rs13391757	2	6424508	6424508	1.69212e-05	-0.620401	0.0415105869256416	ciseQTL_transeqtl_MON.significant.txt
ENSG00000160932.6	8	144099399	144099399	+	rs10200465	2	6425003	6425003	7.48931e-06	-0.641213	0.032084330028828	ciseQTL_transeqtl_MON.significant.txt
ENSG00000160932.6	8	144099399	144099399	+	rs78198223	2	6426700	6426700	8.45409e-06	-0.641201	0.032335729639994	ciseQTL_transeqtl_MON.significant.txt
ENSG00000085788.9	8	38082736	38082736	+	rs4318925	6	32761506	32761506	1.59373e-05	-0.574777	0.0404001429908652	ciseQTL_transeqtl_MON.significant.txt
ENSG00000123689.5	1	209848765	209848765	+	rs28620617	7	38400984	38400984	9.6732e-07	-0.525579	0.0108032115811477	ciseQTL_transeqtl_MON.significant.txt
ENSG00000123689.5	1	209848765	209848765	+	rs2975077	7	38382362	38382362	1.882e-07	-0.549924	0.00286245734630615	ciseQTL_transeqtl_MON.significant.txt
ENSG00000049246.9	1	7844380	7844380	+	rs201887	11	32603285	32603285	1.35939e-06	-0.485491	0.0108032115811477	ciseQTL_transeqtl_MON.significant.txt
ENSG00000137965.6	1	79115481	79115481	+	rs10200465	2	6425003	6425003	1.48689e-05	-0.620975	0.0400436164057217	ciseQTL_transeqtl_MON.significant.txt
ENSG00000137965.6	1	79115481	79115481	+	rs78198223	2	6426700	6426700	1.33624e-05	-0.627613	0.0400436164057217	ciseQTL_transeqtl_MON.significant.txt
ENSG00000242590.1	1	990413	990413	+	rs41279073	9	114543394	114543394	1.46574e-05	1.37775	0.0400436164057217	ciseQTL_transeqtl_MON.significant.txt
ENSG00000188157.9	1	955503	955503	+	rs41279073	9	114543394	114543394	2.08762e-05	1.35398	0.0488492046537697	ciseQTL_transeqtl_MON.significant.txt
ENSG00000110852.4	12	10022735	10022735	-	rs1892548	13	41002641	41002641	9.0478e-06	0.472763	0.0327652213677304	ciseQTL_transeqtl_MON.significant.txt
ENSG00000236213.1	2	37827279	37827279	+	rs7734400	5	59548005	59548005	1.16929e-05	0.43946	0.0386619547944176	ciseQTL_transeqtl_MON.significant.txt
ENSG00000133657.10	3	194219093	194219093	-	rs7734400	5	59548005	59548005	2.0207e-05	-0.427937	0.0480221137725893	ciseQTL_transeqtl_MON.significant.txt
ENSG00000215548.2	9	68455375	68455375	-	rs6087200	20	29520510	29520510	1.34431e-05	0.410157	0.0400436164057217	ciseQTL_transeqtl_MON.significant.txt
ENSG00000215548.2	9	68455375	68455375	-	rs6058538	20	29898627	29898627	2.0108e-05	-0.444032	0.0480221137725893	ciseQTL_transeqtl_MON.significant.txt
ENSG00000129757.8	11	2907111	2907111	-	rs72992130	6	144441671	144441671	3.80895e-06	1.07766	0.0201738224361722	ciseQTL_transeqtl_NEU.significant.txt
ENSG00000133985.2	14	71108504	71108504	+	rs72992130	6	144441671	144441671	1.01466e-06	1.13631	0.00731241132844509	ciseQTL_transeqtl_NEU.significant.txt
ENSG00000259426.1	15	69707368	69707368	-	rs72992130	6	144441671	144441671	1.67686e-07	1.21075	0.00144442025373092	ciseQTL_transeqtl_NEU.significant.txt
ENSG00000137819.9	15	69591286	69591286	+	rs72992130	6	144441671	144441671	6.56193e-06	1.05244	0.0324983457530664	ciseQTL_transeqtl_NEU.significant.txt
ENSG00000260923.1	16	90252405	90252405	+	rs12377278	9	141078285	141078285	1.01144e-09	-0.624064	1.61408081332773e-05	ciseQTL_transeqtl_NEU.significant.txt
ENSG00000180479.9	19	38085673	38085673	-	rs2682383	3	101110145	101110145	3.86272e-06	0.440443	0.0201738224361722	ciseQTL_transeqtl_NEU.significant.txt
ENSG00000189164.10	19	37861963	37861963	+	rs2682383	3	101110145	101110145	3.49182e-09	0.553721	4.77628473033696e-05	ciseQTL_transeqtl_NEU.significant.txt
ENSG00000267041.1	19	37263727	37263727	-	rs2682383	3	101110145	101110145	2.71695e-06	0.446974	0.0159273389130134	ciseQTL_transeqtl_NEU.significant.txt
ENSG00000189164.10	19	37861963	37861963	+	rs7635044	3	101298182	101298182	1.72773e-06	0.46425	0.0112792663711218	ciseQTL_transeqtl_NEU.significant.txt
ENSG00000269533.1	19	57901252	57901252	+	rs2682383	3	101110145	101110145	3.09867e-06	0.444547	0.0171170783713198	ciseQTL_transeqtl_NEU.significant.txt
ENSG00000213762.6	19	58125601	58125601	+	rs2682383	3	101110145	101110145	1.30489e-09	0.567371	1.87413798273046e-05	ciseQTL_transeqtl_NEU.significant.txt
ENSG00000179909.11	19	58220579	58220579	-	rs2682383	3	101110145	101110145	1.18504e-07	0.500747	0.0011737961133756	ciseQTL_transeqtl_NEU.significant.txt
ENSG00000152433.10	19	57874845	57874845	+	rs2682383	3	101110145	101110145	1.30391e-06	0.460254	0.00906781722671452	ciseQTL_transeqtl_NEU.significant.txt
ENSG00000256060.2	19	57874879	57874879	+	rs2682383	3	101110145	101110145	1.02501e-07	0.50307	0.00105154466970864	ciseQTL_transeqtl_NEU.significant.txt
ENSG00000105136.14	19	57999079	57999079	+	rs2682383	3	101110145	101110145	4.51781e-10	0.581595	7.63372826085362e-06	ciseQTL_transeqtl_NEU.significant.txt
ENSG00000181894.10	19	58666477	58666477	-	rs2682383	3	101110145	101110145	2.42767e-11	0.618466	5.81120318767003e-07	ciseQTL_transeqtl_NEU.significant.txt
ENSG00000268133.1	19	57874934	57874934	+	rs2682383	3	101110145	101110145	1.01827e-06	0.464627	0.00731241132844509	ciseQTL_transeqtl_NEU.significant.txt
ENSG00000121406.4	19	58038693	58038693	+	rs2682383	3	101110145	101110145	1.51536e-11	0.624118	4.35284772434523e-07	ciseQTL_transeqtl_NEU.significant.txt
ENSG00000186272.8	19	57922531	57922531	+	rs2682383	3	101110145	101110145	8.5125e-08	0.506024	0.000905630449224358	ciseQTL_transeqtl_NEU.significant.txt
ENSG00000152439.8	19	58011283	58011283	+	rs2682383	3	101110145	101110145	1.69333e-10	0.594336	3.24270916352793e-06	ciseQTL_transeqtl_NEU.significant.txt
ENSG00000178229.7	19	57831877	57831877	+	rs2682383	3	101110145	101110145	2.41866e-06	0.449108	0.0145418317996005	ciseQTL_transeqtl_NEU.significant.txt
ENSG00000161551.8	19	52394203	52394203	-	rs2682383	3	101110145	101110145	8.8757e-06	0.424542	0.0417955875517445	ciseQTL_transeqtl_NEU.significant.txt
ENSG00000204519.5	19	58193337	58193337	+	rs2682383	3	101110145	101110145	9.64056e-13	0.655713	3.92887623110663e-08	ciseQTL_transeqtl_NEU.significant.txt
ENSG00000131845.10	19	57862675	57862675	+	rs2682383	3	101110145	101110145	2.3686e-08	0.525802	0.000280427997834071	ciseQTL_transeqtl_NEU.significant.txt
ENSG00000228006.2	19	58202072	58202072	-	rs2682383	3	101110145	101110145	1.09421e-12	0.654312	3.92887623110663e-08	ciseQTL_transeqtl_NEU.significant.txt
ENSG00000196724.8	19	58446761	58446761	-	rs2682383	3	101110145	101110145	8.59575e-14	0.681605	8.23038548079676e-09	ciseQTL_transeqtl_NEU.significant.txt
ENSG00000171649.7	19	58089824	58089824	+	rs2682383	3	101110145	101110145	4.01455e-11	0.61235	8.87056278669002e-07	ciseQTL_transeqtl_NEU.significant.txt
ENSG00000251369.3	19	58071231	58071231	-	rs2682383	3	101110145	101110145	2.41649e-11	0.618522	5.81120318767003e-07	ciseQTL_transeqtl_NEU.significant.txt
ENSG00000173480.6	19	58427978	58427978	-	rs2682383	3	101110145	101110145	1.70968e-07	0.494819	0.00144442025373092	ciseQTL_transeqtl_NEU.significant.txt
ENSG00000197128.7	19	57988938	57988938	-	rs2682383	3	101110145	101110145	3.63241e-07	0.482348	0.00289834458155687	ciseQTL_transeqtl_NEU.significant.txt
ENSG00000121417.9	19	58141761	58141761	+	rs2682383	3	101110145	101110145	2.26518e-10	0.590599	4.06668366272385e-06	ciseQTL_transeqtl_NEU.significant.txt
ENSG00000268678.1	19	57863380	57863380	-	rs2682383	3	101110145	101110145	2.35157e-06	0.449623	0.0145418317996005	ciseQTL_transeqtl_NEU.significant.txt
ENSG00000188785.7	19	57901218	57901218	+	rs2682383	3	101110145	101110145	2.30875e-08	0.526188	0.000280427997834071	ciseQTL_transeqtl_NEU.significant.txt
ENSG00000083817.8	19	58090295	58090295	-	rs2682383	3	101110145	101110145	5.47835e-11	0.608524	1.12403386138639e-06	ciseQTL_transeqtl_NEU.significant.txt
ENSG00000152454.3	19	58459043	58459043	-	rs2682383	3	101110145	101110145	1.47725e-07	0.497193	0.00138772493662496	ciseQTL_transeqtl_NEU.significant.txt
ENSG00000183647.6	19	58111253	58111253	+	rs2682383	3	101110145	101110145	1.28487e-09	0.567582	1.87413798273046e-05	ciseQTL_transeqtl_NEU.significant.txt
ENSG00000181894.10	19	58666477	58666477	-	rs7635044	3	101298182	101298182	7.42285e-06	0.436509	0.036139016393773	ciseQTL_transeqtl_NEU.significant.txt
ENSG00000228006.2	19	58202072	58202072	-	rs7635044	3	101298182	101298182	5.49899e-06	0.442381	0.0277417473083839	ciseQTL_transeqtl_NEU.significant.txt
ENSG00000267436.1	19	3544197	3544197	+	rs72992130	6	144441671	144441671	3.40914e-12	1.56871	1.08807788182158e-07	ciseQTL_transeqtl_NEU.significant.txt
ENSG00000161091.8	19	3574288	3574288	-	rs72992130	6	144441671	144441671	2.89642e-13	1.6354	1.56155424727271e-08	ciseQTL_transeqtl_NEU.significant.txt
ENSG00000130175.5	19	11546109	11546109	+	rs74003890	16	5413563	5413563	9.35466e-06	0.765285	0.0433405055809408	ciseQTL_transeqtl_NEU.significant.txt
ENSG00000197372.5	19	23870022	23870022	-	rs2682383	3	101110145	101110145	3.53019e-06	0.442125	0.019132858781432	ciseQTL_transeqtl_NEU.significant.txt
ENSG00000077935.12	22	45809500	45809500	-	rs7993605	13	51466675	51466675	5.50492e-06	-0.519859	0.0277417473083839	ciseQTL_transeqtl_NEU.significant.txt
ENSG00000197701.7	4	53179	53179	+	rs2682383	3	101110145	101110145	2.0622e-08	0.527888	0.000269256227657417	ciseQTL_transeqtl_NEU.significant.txt
ENSG00000255436.2	4	85621	85621	+	rs2682383	3	101110145	101110145	5.90765e-08	0.511771	0.000652678136363842	ciseQTL_transeqtl_NEU.significant.txt
ENSG00000106012.12	7	2598632	2598632	+	rs6838617	4	120297423	120297423	7.22028e-07	-0.549334	0.0054579317207819	ciseQTL_transeqtl_NEU.significant.txt
ENSG00000106003.8	7	2552163	2552163	+	rs6838617	4	120297423	120297423	1.85802e-06	-0.529816	0.0118602959455002	ciseQTL_transeqtl_NEU.significant.txt
ENSG00000106012.12	7	2598632	2598632	+	rs10006706	4	120409152	120409152	1.49764e-07	-0.566077	0.00138772493662496	ciseQTL_transeqtl_NEU.significant.txt
ENSG00000106003.8	7	2552163	2552163	+	rs10006706	4	120409152	120409152	2.58374e-07	-0.555897	0.00212050069748627	ciseQTL_transeqtl_NEU.significant.txt
ENSG00000106009.11	7	2595361	2595361	-	rs10006706	4	120409152	120409152	2.42998e-06	-0.511461	0.0145418317996005	ciseQTL_transeqtl_NEU.significant.txt
ENSG00000106012.12	7	2598632	2598632	+	rs10020034	4	120294331	120294331	1.32585e-06	-0.5376	0.00906781722671452	ciseQTL_transeqtl_NEU.significant.txt
ENSG00000106003.8	7	2552163	2552163	+	rs10020034	4	120294331	120294331	3.01053e-06	-0.520212	0.0169562744937242	ciseQTL_transeqtl_NEU.significant.txt
ENSG00000106012.12	7	2598632	2598632	+	rs7696857	4	120322321	120322321	6.78434e-07	-0.545455	0.00526700263717271	ciseQTL_transeqtl_NEU.significant.txt
ENSG00000106003.8	7	2552163	2552163	+	rs7696857	4	120322321	120322321	1.38602e-06	-0.530958	0.00925888514464132	ciseQTL_transeqtl_NEU.significant.txt
ENSG00000105953.10	7	44646171	44646171	+	rs2876580	6	144368308	144368308	2.44064e-08	0.950398	0.000280427997834071	ciseQTL_transeqtl_NEU.significant.txt
ENSG00000105953.10	7	44646171	44646171	+	rs72992130	6	144441671	144441671	2.49158e-14	1.69771	3.57851214662658e-09	ciseQTL_transeqtl_NEU.significant.txt
ENSG00000236528.1	1	26186104	26186104	+	rs72992130	6	144441671	144441671	2.61692e-13	1.63805	1.56155424727271e-08	ciseQTL_transeqtl_NEU.significant.txt
ENSG00000182749.5	1	26197744	26197744	-	rs72992130	6	144441671	144441671	3.26175e-13	1.63228	1.56155424727271e-08	ciseQTL_transeqtl_NEU.significant.txt
ENSG00000152332.11	1	162467041	162467041	+	rs68043907	2	181302300	181302300	2.92241e-06	0.513273	0.0167891533603946	ciseQTL_transeqtl_NEU.significant.txt
ENSG00000108405.3	17	3819794	3819794	-	rs73509753	19	14260076	14260076	8.27461e-06	-0.582131	0.039614478086994	ciseQTL_transeqtl_NEU.significant.txt
ENSG00000159247.7	9	141044565	141044565	+	rs79269981	16	92310	92310	1.70805e-07	0.778577	0.00144442025373092	ciseQTL_transeqtl_NEU.significant.txt
ENSG00000233013.3	9	141106637	141106637	+	rs79269981	16	92310	92310	1.08298e-22	1.34202	3.11084298682254e-17	ciseQTL_transeqtl_NEU.significant.txt
ENSG00000172785.12	9	188979	188979	-	rs2441606	2	114235488	114235488	5.59663e-09	0.772439	0.00014179369079891	ciseQTL_transeqtl_TCL.significant.txt
ENSG00000119729.6	2	46768945	46768945	+	rs541966	19	37453334	37453334	1.1362e-06	-0.540912	0.0191908334701087	ciseQTL_transeqtl_TCL.significant.txt
ENSG00000250565.2	2	46769696	46769696	-	rs541966	19	37453334	37453334	1.73162e-09	-0.657112	8.77430849855035e-05	ciseQTL_transeqtl_TCL.significant.txt
ENSG00000250565.2	2	46769696	46769696	-	rs2972596	19	37831792	37831792	1.54848e-06	-0.638562	0.0196157950702741	ciseQTL_transeqtl_TCL.significant.txt
