# Supplementary material for: Genetic variation in cis-regulatory domains suggests cell type-specific regulatory mechanisms in immunity
Source: Commun Biol. 2023 Mar 28;6:335. doi: 10.1038/s42003-023-04688-3 (PMC10050075; doi:10.1038/s42003-023-04688-3)
Supplement: Supplementary file 7 — Supplementary Data 5 [file 42003_2023_4688_MOESM7_ESM.txt]

This resource document contains:
- significant CRD-QTLs (FDR 5%)
- significant CRD-gene associations (FDR 5%)
- significant trans CRD associations (FDR 1%)
- trans-eQTL scenario 1 (aCRD) and scenario 2 (eGenes) at FDR 5%


for CRD-gene and CRD-QTL files:

1    	phe_id | grp_id	The phenotype ID or if one of the grouping options is provided, then phenotype group ID
2    	phe_chr	The phenotype chromosome
3    	phe_from	Start position of the phenotype
4    	phe_to	End position of the phenotype
5    	phe_strd	The phenotype strand
6    	n_var_in_cis	The number variants in the cis window for this phenotype.
7    	dist_phe_var	The distance between the variant and the phenotype start positions.
8    	var_id	The most significant variant ID.
9    	var_chr	The most significant variants chromosome.
10    	var_from	The start position of the most significant variant.
11    	r_squared	The r squared of the linear regression.
12    	slope	The beta (slope) of the linear regression.
13    	adj_beta_pval	Adjusted empirical p-value given by the fitted beta distribution. We strongly recommend using this adjusted p-value in any downstream analysis.

for transCRDs

1 chr CRD1
2 midplace CRD1
3 name  CRD1
4 chr CRD2
5 midplace CRD2
6 name CRD2
7 corr 
8 pval 
9 qval

for transCRD-QTLs

1 gene
2 chr
3 pos TSS
4 pos TSS
5 strand
6 Variant ID
7 Variant chrID
8,9 Variant position
10 Nominal P-value of association
11 Regression slope
12 Q value	
